# Supplementary material for: Quantification of cavitating flows with neutron imaging
Source: Sci Rep. 2024 Nov 6;14:26911. doi: 10.1038/s41598-024-76588-3 (PMC11541883; doi:10.1038/s41598-024-76588-3)
Supplement: Supplementary file 2 — Supplementary Material 2 [file 41598_2024_76588_MOESM2_ESM.step]

ISO-10303-21;
HEADER;
FILE_DESCRIPTION (( 'STEP AP214' ),
    '1' );
FILE_NAME ('Assem L 0d5.STEP',
    '2024-03-24T18:51:37',
    ( '' ),
    ( '' ),
    'SwSTEP 2.0',
    'SolidWorks 2022',
    '' );
FILE_SCHEMA (( 'AUTOMOTIVE_DESIGN' ));
ENDSEC;

DATA;
#1 = DIRECTION ( 'NONE',  ( -0.000000000000000000, -1.000000000000000000, -0.000000000000000000 ) ) ;
#2 = DIRECTION ( 'NONE',  ( 0.000000000000000000, 0.000000000000000000, 1.000000000000000000 ) ) ;
#3 = VERTEX_POINT ( 'NONE', #1357 ) ;
#5 = ORIENTED_EDGE ( 'NONE', *, *, #2109, .F. ) ;
#4 = CARTESIAN_POINT ( 'NONE',  ( 0.09458360264498921754, -0.3770098903632411735, -29.99123999050922507 ) ) ;
#6 = ORIENTED_EDGE ( 'NONE', *, *, #679, .T. ) ;
#7 = DIRECTION ( 'NONE',  ( 0.000000000000000000, 0.000000000000000000, 1.000000000000000000 ) ) ;
#8 = DIRECTION ( 'NONE',  ( -1.000000000000000000, 0.000000000000000000, 0.000000000000000000 ) ) ;
#9 = B_SPLINE_CURVE_WITH_KNOTS ( 'NONE', 3,
 ( #2783, #2047, #2986, #687, #434, #1374 ),
 .UNSPECIFIED., .F., .F.,
 ( 4, 2, 4 ),
 ( 0.004109291253999692098, 0.004412970177077571790, 0.004716649100155451482 ),
 .UNSPECIFIED. ) ;
#10 = AXIS2_PLACEMENT_3D ( 'NONE', #1045, #783, #1260 ) ;
#11 = ORIENTED_EDGE ( 'NONE', *, *, #991, .F. ) ;
#12 = CARTESIAN_POINT ( 'NONE',  ( 0.000000000000000000, 145.0000000000000284, 0.000000000000000000 ) ) ;
#13 = CARTESIAN_POINT ( 'NONE',  ( 0.000000000000000000, 0.000000000000000000, 0.000000000000000000 ) ) ;
#14 = EDGE_CURVE ( 'NONE', #579, #2435, #2723, .T. ) ;
#15 = TOROIDAL_SURFACE ( 'NONE', #1348, 7.750000000000000888, 3.000000000000000000 ) ;
#16 = CARTESIAN_POINT ( 'NONE',  ( 1.398536238870072390, 145.0000000000000284, -4.800426688177537038 ) ) ;
#17 = CARTESIAN_POINT ( 'NONE',  ( 0.7499999999999997780, 0.000000000000000000, -65.00000000000000000 ) ) ;
#18 = ORIENTED_EDGE ( 'NONE', *, *, #1998, .F. ) ;
#20 = ORIENTED_EDGE ( 'NONE', *, *, #907, .T. ) ;
#19 = CARTESIAN_POINT ( 'NONE',  ( -20.00000000000000000, 0.000000000000000000, -13.50000000000000355 ) ) ;
#21 = EDGE_CURVE ( 'NONE', #2946, #366, #882, .T. ) ;
#22 = ORIENTED_EDGE ( 'NONE', *, *, #2196, .T. ) ;
#23 = DIRECTION ( 'NONE',  ( -0.8571673007021111124, 1.049727191138617217E-16, 0.5150380749100562650 ) ) ;
#24 = CARTESIAN_POINT ( 'NONE',  ( 7.695253630463966488, 0.000000000000000000, -29.30474636953603707 ) ) ;
#25 = TOROIDAL_SURFACE ( 'NONE', #77, 1.000000000000000000, 4.000000000000000000 ) ;
#26 = VERTEX_POINT ( 'NONE', #2957 ) ;
#27 = AXIS2_PLACEMENT_3D ( 'NONE', #1823, #224, #693 ) ;
#28 = CARTESIAN_POINT ( 'NONE',  ( 0.7500000000000000000, 0.000000000000000000, -29.30474636953603707 ) ) ;
#29 = CARTESIAN_POINT ( 'NONE',  ( 1.009611779433593703, 150.5618788934737324, -4.342822815853342178 ) ) ;
#30 = DIRECTION ( 'NONE',  ( 0.000000000000000000, 0.000000000000000000, 1.000000000000000000 ) ) ;
#31 = CARTESIAN_POINT ( 'NONE',  ( 0.4906039717783709508, 157.9840363353795567, -3.975424973967762288 ) ) ;
#32 = EDGE_LOOP ( 'NONE', ( #35, #1627, #277, #2189, #2846 ) ) ;
#33 = EDGE_CURVE ( 'NONE', #1333, #953, #2717, .T. ) ;
#35 = ORIENTED_EDGE ( 'NONE', *, *, #2242, .T. ) ;
#34 = CARTESIAN_POINT ( 'NONE',  ( 0.3356055921656325713, 0.6333106686550584730, -29.95433989794125296 ) ) ;
#36 = EDGE_CURVE ( 'NONE', #2769, #1405, #459, .T. ) ;
#37 = EDGE_CURVE ( 'NONE', #1640, #988, #652, .T. ) ;
#38 = LINE ( 'NONE', #2356, #1929 ) ;
#39 = CARTESIAN_POINT ( 'NONE',  ( 0.000000000000000000, 161.0000000000000284, 0.000000000000000000 ) ) ;
#40 = ORIENTED_EDGE ( 'NONE', *, *, #1247, .T. ) ;
#41 = AXIS2_PLACEMENT_3D ( 'NONE', #2382, #2216, #1745 ) ;
#42 = STYLED_ITEM ( 'NONE', ( #2503 ), #1812 ) ;
#43 = DIRECTION ( 'NONE',  ( 1.000000000000000000, 0.000000000000000000, 0.000000000000000000 ) ) ;
#44 = VERTEX_POINT ( 'NONE', #416 ) ;
#45 = DIRECTION ( 'NONE',  ( 0.000000000000000000, -1.000000000000000000, 0.000000000000000000 ) ) ;
#46 = CARTESIAN_POINT ( 'NONE',  ( 0.000000000000000000, 0.000000000000000000, -9.000000000000001776 ) ) ;
#47 = ORIENTED_EDGE ( 'NONE', *, *, #2834, .T. ) ;
#48 = AXIS2_PLACEMENT_3D ( 'NONE', #1199, #2841, #1650 ) ;
#49 = ADVANCED_FACE ( 'NONE', ( #1054 ), #1544, .F. ) ;
#51 = ORIENTED_EDGE ( 'NONE', *, *, #924, .F. ) ;
#50 = DIRECTION ( 'NONE',  ( -1.000000000000000000, 0.000000000000000000, 0.000000000000000000 ) ) ;
#52 = DIRECTION ( 'NONE',  ( -1.000000000000000000, 0.000000000000000000, 0.000000000000000000 ) ) ;
#53 = DIRECTION ( 'NONE',  ( -0.7071067811865474617, 8.659560562354931626E-17, 0.7071067811865476838 ) ) ;
#54 = CONICAL_SURFACE ( 'NONE', #2461, 10.75000000000000000, 0.2914567944778669872 ) ;
#55 = CYLINDRICAL_SURFACE ( 'NONE', #333, 10.75000000000000000 ) ;
#56 = AXIS2_PLACEMENT_3D ( 'NONE', #1091, #867, #2239 ) ;
#57 = EDGE_CURVE ( 'NONE', #2306, #1233, #1685, .T. ) ;
#58 = VERTEX_POINT ( 'NONE', #3006 ) ;
#59 = DIRECTION ( 'NONE',  ( 0.000000000000000000, 0.000000000000000000, -1.000000000000000000 ) ) ;
#60 = CARTESIAN_POINT ( 'NONE',  ( 0.9603729286867689341, -0.7264428027729895598, -30.05762470565623445 ) ) ;
#61 = ADVANCED_FACE ( 'NONE', ( #1602 ), #2054, .T. ) ;
#62 = CARTESIAN_POINT ( 'NONE',  ( 0.9731888437368053646, 151.0827511409632393, -4.063520046123833218 ) ) ;
#63 = ORIENTED_EDGE ( 'NONE', *, *, #2497, .T. ) ;
#64 = CIRCLE ( 'NONE', #557, 4.000000000000000000 ) ;
#65 = DIRECTION ( 'NONE',  ( 0.000000000000000000, 0.000000000000000000, 1.000000000000000000 ) ) ;
#66 = CARTESIAN_POINT ( 'NONE',  ( 1.009355999940647841, 150.5655367106376730, 4.340106818697558211 ) ) ;
#67 = ORIENTED_EDGE ( 'NONE', *, *, #2300, .F. ) ;
#69 = ORIENTED_EDGE ( 'NONE', *, *, #2755, .T. ) ;
#68 = DIRECTION ( 'NONE',  ( -1.000000000000000000, 0.000000000000000000, 0.000000000000000000 ) ) ;
#70 = ADVANCED_FACE ( 'NONE', ( #1845, #2778 ), #2546, .F. ) ;
#71 = AXIS2_PLACEMENT_3D ( 'NONE', #2534, #443, #925 ) ;
#72 = AXIS2_PLACEMENT_3D ( 'NONE', #2120, #1913, #634 ) ;
#73 = AXIS2_PLACEMENT_3D ( 'NONE', #2116, #2160, #715 ) ;
#74 = CARTESIAN_POINT ( 'NONE',  ( 18.25000000000000711, 0.000000000000000000, -58.64987308908846586 ) ) ;
#75 = DIRECTION ( 'NONE',  ( 0.000000000000000000, 0.000000000000000000, 1.000000000000000000 ) ) ;
#76 = ORIENTED_EDGE ( 'NONE', *, *, #489, .T. ) ;
#77 = AXIS2_PLACEMENT_3D ( 'NONE', #105, #1048, #1982 ) ;
#78 = AXIS2_PLACEMENT_3D ( 'NONE', #2530, #2065, #2952 ) ;
#79 = DIRECTION ( 'NONE',  ( -1.000000000000000000, 0.000000000000000000, 0.000000000000000000 ) ) ;
#80 =( BOUNDED_CURVE ( )  B_SPLINE_CURVE ( 3, ( #1696, #1417, #744, #2380 ),
 .UNSPECIFIED., .F., .F. ) 
 B_SPLINE_CURVE_WITH_KNOTS ( ( 4, 4 ),
 ( 4.782372905632632509, 4.940767778491721884 ),
 .UNSPECIFIED. ) 
 CURVE ( )  GEOMETRIC_REPRESENTATION_ITEM ( )  RATIONAL_B_SPLINE_CURVE ( ( 1.000000000000000000, 0.9979103479291711043, 0.9979103479291711043, 1.000000000000000000 ) ) 
 REPRESENTATION_ITEM ( '' )  );
#81 = DIRECTION ( 'NONE',  ( 0.000000000000000000, 0.000000000000000000, 1.000000000000000000 ) ) ;
#82 = CARTESIAN_POINT ( 'NONE',  ( 0.9601940617747801721, 151.2685851808809332, -3.998409212374811172 ) ) ;
#83 = EDGE_LOOP ( 'NONE', ( #2575, #2931, #3032, #2541 ) ) ;
#84 = DIRECTION ( 'NONE',  ( 0.000000000000000000, 0.000000000000000000, 1.000000000000000000 ) ) ;
#85 = DIRECTION ( 'NONE',  ( -1.000000000000000000, 0.000000000000000000, 0.000000000000000000 ) ) ;
#86 = ORIENTED_EDGE ( 'NONE', *, *, #136, .T. ) ;
#88 = ORIENTED_EDGE ( 'NONE', *, *, #752, .F. ) ;
#87 = DIRECTION ( 'NONE',  ( -1.000000000000000000, 1.224646799147351482E-16, 0.000000000000000000 ) ) ;
#89 = DIRECTION ( 'NONE',  ( 0.000000000000000000, 0.000000000000000000, 1.000000000000000000 ) ) ;
#90 = DIRECTION ( 'NONE',  ( 0.000000000000000000, -0.5150380749100555988, -0.8571673007021114454 ) ) ;
#91 = LINE ( 'NONE', #1239, #1979 ) ;
#92 = ORIENTED_EDGE ( 'NONE', *, *, #1658, .T. ) ;
#93 = FACE_OUTER_BOUND ( 'NONE', #542, .T. ) ;
#94 = CARTESIAN_POINT ( 'NONE',  ( 0.2814860103438334149, -0.5938829569482735327, -29.96263717827333295 ) ) ;
#95 = CARTESIAN_POINT ( 'NONE',  ( 1.485736269580431701, -0.5721046445234378997, -29.74139873714712579 ) ) ;
#96 = CARTESIAN_POINT ( 'NONE',  ( 6.123233995736766282E-16, 0.000000000000000000, 5.000000000000000000 ) ) ;
#97 = CARTESIAN_POINT ( 'NONE',  ( 0.7500000000000000000, 0.000000000000000000, -59.00000000000000000 ) ) ;
#98 = EDGE_LOOP ( 'NONE', ( #2021, #231 ) ) ;
#100 = ORIENTED_EDGE ( 'NONE', *, *, #2697, .T. ) ;
#99 = FACE_BOUND ( 'NONE', #482, .T. ) ;
#101 = DIRECTION ( 'NONE',  ( -0.000000000000000000, -0.000000000000000000, -1.000000000000000000 ) ) ;
#102 = DIRECTION ( 'NONE',  ( 0.000000000000000000, 0.000000000000000000, 1.000000000000000000 ) ) ;
#103 = CARTESIAN_POINT ( 'NONE',  ( 0.7500000000000000000, 0.000000000000000000, -59.00000000000000000 ) ) ;
#104 = ORIENTED_EDGE ( 'NONE', *, *, #1573, .T. ) ;
#105 = CARTESIAN_POINT ( 'NONE',  ( 0.000000000000000000, 72.53589838486223584, 0.000000000000000000 ) ) ;
#106 = EDGE_CURVE ( 'NONE', #1298, #1075, #2953, .T. ) ;
#107 = PRODUCT_DEFINITION_SHAPE ( 'NONE', 'NONE',  #3044 ) ;
#108 = LINE ( 'NONE', #1525, #2232 ) ;
#109 =( NAMED_UNIT ( * ) PLANE_ANGLE_UNIT ( ) SI_UNIT ( $, .RADIAN. ) );
#110 = CARTESIAN_POINT ( 'NONE',  ( 1.462456714590584461, 0.6024044451555339297, -29.74490619559926685 ) ) ;
#111 = CARTESIAN_POINT ( 'NONE',  ( 0.7500000000000000000, 0.000000000000000000, -35.00000000000000000 ) ) ;
#112 = FACE_OUTER_BOUND ( 'NONE', #32, .T. ) ;
#113 = ORIENTED_EDGE ( 'NONE', *, *, #2014, .F. ) ;
#115 = VERTEX_POINT ( 'NONE', #1135 ) ;
#114 = PLANE ( 'NONE',  #41 ) ;
#116 = EDGE_CURVE ( 'NONE', #1413, #2980, #1383, .T. ) ;
#117 = DIRECTION ( 'NONE',  ( 0.000000000000000000, 0.000000000000000000, 1.000000000000000000 ) ) ;
#118 = DIRECTION ( 'NONE',  ( -0.000000000000000000, -0.000000000000000000, -1.000000000000000000 ) ) ;
#119 = EDGE_CURVE ( 'NONE', #972, #638, #1151, .T. ) ;
#120 = ORIENTED_EDGE ( 'NONE', *, *, #2983, .F. ) ;
#121 = SURFACE_STYLE_USAGE ( .BOTH. , #384 ) ;
#122 = CIRCLE ( 'NONE', #908, 3.000000000000000444 ) ;
#123 = FACE_OUTER_BOUND ( 'NONE', #984, .T. ) ;
#124 = CONICAL_SURFACE ( 'NONE', #2274, 10.75000000000000000, 0.2914567944778669872 ) ;
#125 = AXIS2_PLACEMENT_3D ( 'NONE', #1824, #225, #2311 ) ;
#126 = LINE ( 'NONE', #593, #2024 ) ;
#127 = EDGE_LOOP ( 'NONE', ( #120, #2862, #157, #113 ) ) ;
#128 = EDGE_CURVE ( 'NONE', #58, #3014, #1630, .T. ) ;
#130 = ORIENTED_EDGE ( 'NONE', *, *, #1876, .F. ) ;
#129 = DIRECTION ( 'NONE',  ( 0.000000000000000000, 0.000000000000000000, -1.000000000000000000 ) ) ;
#131 = DIRECTION ( 'NONE',  ( -1.224646799147353207E-16, 1.000000000000000000, 0.000000000000000000 ) ) ;
#132 = FACE_OUTER_BOUND ( 'NONE', #2368, .T. ) ;
#133 = ADVANCED_FACE ( 'NONE', ( #1120 ), #1828, .T. ) ;
#134 = PRODUCT_DEFINITION ( 'UNKNOWN', '', #1773, #2489 ) ;
#135 = CIRCLE ( 'NONE', #2240, 16.90613846605345216 ) ;
#136 = EDGE_CURVE ( 'NONE', #1413, #1925, #696, .T. ) ;
#137 = ORIENTED_EDGE ( 'NONE', *, *, #2384, .T. ) ;
#138 = DIRECTION ( 'NONE',  ( -0.000000000000000000, -0.000000000000000000, -1.000000000000000000 ) ) ;
#139 = DIRECTION ( 'NONE',  ( 0.000000000000000000, 0.000000000000000000, 1.000000000000000000 ) ) ;
#140 = SURFACE_STYLE_USAGE ( .BOTH. , #1080 ) ;
#141 = FILL_AREA_STYLE_COLOUR ( '', #209 ) ;
#142 = ORIENTED_EDGE ( 'NONE', *, *, #486, .T. ) ;
#144 = EDGE_LOOP ( 'NONE', ( #778, #170, #2299, #2685 ) ) ;
#143 = CARTESIAN_POINT ( 'NONE',  ( 0.7500000000000000000, 0.000000000000000000, -35.00000000000000000 ) ) ;
#145 = AXIS2_PLACEMENT_3D ( 'NONE', #2257, #2749, #1071 ) ;
#146 = COLOUR_RGB ( '',0.6862745098039215730, 0.6588235294117646967, 0.6392156862745097534 ) ;
#147 = FACE_OUTER_BOUND ( 'NONE', #437, .T. ) ;
#148 = CARTESIAN_POINT ( 'NONE',  ( 0.000000000000000000, 145.0000000000000284, 0.000000000000000000 ) ) ;
#149 = ORIENTED_EDGE ( 'NONE', *, *, #1520, .T. ) ;
#150 = LINE ( 'NONE', #1798, #2308 ) ;
#151 = TOROIDAL_SURFACE ( 'NONE', #2106, 24.00000000000000000, 1.000000000000000000 ) ;
#152 = EDGE_CURVE ( 'NONE', #1921, #188, #1330, .T. ) ;
#153 = AXIS2_PLACEMENT_3D ( 'NONE', #1251, #2706, #2449 ) ;
#154 = CARTESIAN_POINT ( 'NONE',  ( 0.2149655285777906655, -0.5261158121407703003, -29.97282407357905853 ) ) ;
#155 = ORIENTED_EDGE ( 'NONE', *, *, #1858, .F. ) ;
#157 = ORIENTED_EDGE ( 'NONE', *, *, #1543, .T. ) ;
#156 = DIRECTION ( 'NONE',  ( 1.000000000000000000, 0.000000000000000000, -0.000000000000000000 ) ) ;
#158 = CARTESIAN_POINT ( 'NONE',  ( -20.00000000000000000, 0.000000000000000000, -14.70172123805512321 ) ) ;
#159 = LINE ( 'NONE', #1087, #695 ) ;
#160 = DIRECTION ( 'NONE',  ( 0.000000000000000000, 0.000000000000000000, -1.000000000000000000 ) ) ;
#161 = EDGE_CURVE ( 'NONE', #1737, #2980, #135, .T. ) ;
#162 = ORIENTED_EDGE ( 'NONE', *, *, #2210, .T. ) ;
#163 = FACE_OUTER_BOUND ( 'NONE', #1761, .T. ) ;
#164 = AXIS2_PLACEMENT_3D ( 'NONE', #2202, #101, #2235 ) ;
#165 = CARTESIAN_POINT ( 'NONE',  ( 0.002170474840820738917, -0.1137123152521142683, -30.24363034471546285 ) ) ;
#166 = CIRCLE ( 'NONE', #1886, 4.000000000000000000 ) ;
#167 = ADVANCED_FACE ( 'NONE', ( #1705 ), #1187, .F. ) ;
#168 = ORIENTED_EDGE ( 'NONE', *, *, #119, .F. ) ;
#170 = ORIENTED_EDGE ( 'NONE', *, *, #1573, .F. ) ;
#169 = CARTESIAN_POINT ( 'NONE',  ( 0.7500000000000000000, 0.000000000000000000, -58.64987308908846586 ) ) ;
#171 = DIRECTION ( 'NONE',  ( -0.8387023353631235523, 0.000000000000000000, -0.5445901143579846559 ) ) ;
#172 = AXIS2_PLACEMENT_3D ( 'NONE', #1207, #2151, #782 ) ;
#173 = DIRECTION ( 'NONE',  ( 0.000000000000000000, 0.000000000000000000, 1.000000000000000000 ) ) ;
#174 = DIRECTION ( 'NONE',  ( 1.000000000000000000, 0.000000000000000000, 0.000000000000000000 ) ) ;
#175 = ORIENTED_EDGE ( 'NONE', *, *, #1205, .T. ) ;
#176 = DIRECTION ( 'NONE',  ( 1.000000000000000000, 0.000000000000000000, 0.000000000000000000 ) ) ;
#177 = CIRCLE ( 'NONE', #578, 6.482220780244687397 ) ;
#178 = CARTESIAN_POINT ( 'NONE',  ( -20.75000000000000000, 2.632990618166809630E-15, -61.00000000000000000 ) ) ;
#179 = APPLICATION_PROTOCOL_DEFINITION ( 'draft international standard', 'automotive_design', 1998, #2919 ) ;
#180 = DIRECTION ( 'NONE',  ( 0.000000000000000000, 0.000000000000000000, 1.000000000000000000 ) ) ;
#182 = ORIENTED_EDGE ( 'NONE', *, *, #2886, .T. ) ;
#181 = DIRECTION ( 'NONE',  ( -0.000000000000000000, -0.000000000000000000, -1.000000000000000000 ) ) ;
#183 = CARTESIAN_POINT ( 'NONE',  ( 0.000000000000000000, 72.53589838486223584, -5.000000000000000000 ) ) ;
#184 = CARTESIAN_POINT ( 'NONE',  ( -0.2353390795714405404, -0.1443965905897406088, -29.99393366215295842 ) ) ;
#185 = CARTESIAN_POINT ( 'NONE',  ( 0.7500000000000000000, 0.000000000000000000, -24.25735931288071257 ) ) ;
#186 = AXIS2_PLACEMENT_3D ( 'NONE', #942, #1648, #1180 ) ;
#187 = TOROIDAL_SURFACE ( 'NONE', #691, 9.999999999999998224, 1.000000000000000000 ) ;
#188 = VERTEX_POINT ( 'NONE', #319 ) ;
#189 = DIRECTION ( 'NONE',  ( 0.000000000000000000, 0.000000000000000000, 1.000000000000000000 ) ) ;
#190 = DIRECTION ( 'NONE',  ( -0.000000000000000000, -1.000000000000000000, -0.000000000000000000 ) ) ;
#191 = AXIS2_PLACEMENT_3D ( 'NONE', #3028, #1, #1449 ) ;
#192 = EDGE_CURVE ( 'NONE', #1176, #188, #2113, .T. ) ;
#193 = DIRECTION ( 'NONE',  ( 0.000000000000000000, -1.000000000000000000, 0.000000000000000000 ) ) ;
#194 = EDGE_CURVE ( 'NONE', #1176, #527, #804, .T. ) ;
#195 = CIRCLE ( 'NONE', #1380, 17.50000000000000355 ) ;
#197 = EDGE_LOOP ( 'NONE', ( #1654, #1904, #2750, #2465 ) ) ;
#196 = CARTESIAN_POINT ( 'NONE',  ( 1.495584208627707357, 0.2216944226493507419, -29.77366960066812496 ) ) ;
#198 = TOROIDAL_SURFACE ( 'NONE', #153, 9.999999999999998224, 1.000000000000000000 ) ;
#199 = DIRECTION ( 'NONE',  ( 0.000000000000000000, 0.000000000000000000, 1.000000000000000000 ) ) ;
#200 = FACE_OUTER_BOUND ( 'NONE', #959, .T. ) ;
#201 = CARTESIAN_POINT ( 'NONE',  ( 0.3244533798215444298, 0.6345591029133249572, -30.18186957606348386 ) ) ;
#202 = ORIENTED_EDGE ( 'NONE', *, *, #806, .T. ) ;
#203 = ORIENTED_EDGE ( 'NONE', *, *, #2074, .T. ) ;
#204 = ORIENTED_EDGE ( 'NONE', *, *, #1937, .T. ) ;
#205 = DIRECTION ( 'NONE',  ( -0.000000000000000000, -0.000000000000000000, 1.000000000000000000 ) ) ;
#206 = DIRECTION ( 'NONE',  ( 1.000000000000000000, 0.000000000000000000, 0.000000000000000000 ) ) ;
#207 = EDGE_CURVE ( 'NONE', #2161, #692, #408, .T. ) ;
#208 = VECTOR ( 'NONE', #2028, 1000.000000000000000 ) ;
#209 = COLOUR_RGB ( '',0.7921568627450980005, 0.8196078431372548767, 0.9333333333333333481 ) ;
#210 = CARTESIAN_POINT ( 'NONE',  ( 18.25000000000000000, 2.143131898507867854E-15, -58.00000000000000000 ) ) ;
#211 = CIRCLE ( 'NONE', #758, 1.000000000000000888 ) ;
#213 = ORIENTED_EDGE ( 'NONE', *, *, #2551, .F. ) ;
#212 = DIRECTION ( 'NONE',  ( 1.000000000000000000, 0.000000000000000000, 0.000000000000000000 ) ) ;
#214 = DIRECTION ( 'NONE',  ( 0.000000000000000000, 0.000000000000000000, 1.000000000000000000 ) ) ;
#215 = LINE ( 'NONE', #2582, #441 ) ;
#216 = DIRECTION ( 'NONE',  ( 1.000000000000000000, 0.000000000000000000, 0.000000000000000000 ) ) ;
#217 = ORIENTED_EDGE ( 'NONE', *, *, #1566, .F. ) ;
#218 = EDGE_LOOP ( 'NONE', ( #659, #2815, #92, #2668 ) ) ;
#219 = CIRCLE ( 'NONE', #1941, 4.750000000000000000 ) ;
#220 = AXIS2_PLACEMENT_3D ( 'NONE', #1683, #2620, #269 ) ;
#221 = ORIENTED_EDGE ( 'NONE', *, *, #1409, .F. ) ;
#222 = EDGE_CURVE ( 'NONE', #2435, #1314, #91, .T. ) ;
#223 = EDGE_CURVE ( 'NONE', #834, #314, #1338, .T. ) ;
#224 = DIRECTION ( 'NONE',  ( 0.000000000000000000, 0.000000000000000000, 1.000000000000000000 ) ) ;
#225 = DIRECTION ( 'NONE',  ( 0.000000000000000000, 0.000000000000000000, 1.000000000000000000 ) ) ;
#226 = ADVANCED_FACE ( 'NONE', ( #1027 ), #55, .T. ) ;
#227 = DIRECTION ( 'NONE',  ( 0.000000000000000000, 0.000000000000000000, 1.000000000000000000 ) ) ;
#228 = CARTESIAN_POINT ( 'NONE',  ( -9.000000000000001776, 0.000000000000000000, -3.700000000000000178 ) ) ;
#229 = DIRECTION ( 'NONE',  ( 1.000000000000000000, 0.000000000000000000, 0.000000000000000000 ) ) ;
#230 = CARTESIAN_POINT ( 'NONE',  ( 0.9055948593114367950, 152.0493901531919505, -3.896138851579689089 ) ) ;
#231 = ORIENTED_EDGE ( 'NONE', *, *, #1978, .T. ) ;
#233 = VERTEX_POINT ( 'NONE', #2671 ) ;
#232 = CARTESIAN_POINT ( 'NONE',  ( 0.9316265305722477574, 0.7538513060533253984, -30.06342138408160380 ) ) ;
#234 = ORIENTED_EDGE ( 'NONE', *, *, #2661, .T. ) ;
#235 = FACE_OUTER_BOUND ( 'NONE', #1957, .T. ) ;
#236 = CARTESIAN_POINT ( 'NONE',  ( -21.75000000000000355, 2.755455298081545172E-15, -61.00000000000000000 ) ) ;
#237 = AXIS2_PLACEMENT_3D ( 'NONE', #926, #914, #1401 ) ;
#238 = VERTEX_POINT ( 'NONE', #158 ) ;
#239 = ADVANCED_FACE ( 'NONE', ( #994 ), #2657, .F. ) ;
#240 = ADVANCED_FACE ( 'NONE', ( #1962 ), #640, .T. ) ;
#241 = CIRCLE ( 'NONE', #2948, 1.000000000000000888 ) ;
#242 = DIRECTION ( 'NONE',  ( 0.000000000000000000, 0.000000000000000000, 1.000000000000000000 ) ) ;
#243 = DIRECTION ( 'NONE',  ( 0.000000000000000000, 0.000000000000000000, 1.000000000000000000 ) ) ;
#244 = B_SPLINE_CURVE_WITH_KNOTS ( 'NONE', 3,
 ( #326, #110, #1756, #1740, #1051, #2676, #2195, #1033, #95, #2688, #2889, #592, #788, #2049, #1854, #1350 ),
 .UNSPECIFIED., .F., .F.,
 ( 4, 2, 2, 2, 2, 2, 2, 4 ),
 ( 0.003074774433737035174, 0.003454114028126749076, 0.003833453622516462978, 0.004212793216906176447, 0.004592132811295890349, 0.004971472405685604251, 0.005350812000075318153, 0.006109491188854745090 ),
 .UNSPECIFIED. ) ;
#245 = DIRECTION ( 'NONE',  ( 0.8571673007021111124, 0.000000000000000000, 0.5150380749100562650 ) ) ;
#246 = CARTESIAN_POINT ( 'NONE',  ( 24.00000000000000000, 0.000000000000000000, -20.00000000000000000 ) ) ;
#247 = ORIENTED_EDGE ( 'NONE', *, *, #2873, .F. ) ;
#249 = EDGE_LOOP ( 'NONE', ( #2063, #1910, #1370, #2540 ) ) ;
#248 = CARTESIAN_POINT ( 'NONE',  ( 1.124418723245975915, 0.6795103210498463220, -30.02513566424136471 ) ) ;
#250 = TOROIDAL_SURFACE ( 'NONE', #1731, 6.238146849277414141, 1.000000000000000000 ) ;
#251 = ORIENTED_EDGE ( 'NONE', *, *, #1138, .F. ) ;
#252 = CARTESIAN_POINT ( 'NONE',  ( 0.000000000000000000, 152.0493901531919505, 0.000000000000000000 ) ) ;
#253 = EDGE_CURVE ( 'NONE', #931, #1378, #2830, .T. ) ;
#254 = CARTESIAN_POINT ( 'NONE',  ( 23.25000000000000355, 0.000000000000000000, -65.00000000000000000 ) ) ;
#255 = AXIS2_PLACEMENT_3D ( 'NONE', #103, #1097, #1980 ) ;
#256 = ORIENTED_EDGE ( 'NONE', *, *, #1541, .T. ) ;
#257 = EDGE_CURVE ( 'NONE', #314, #2827, #1930, .T. ) ;
#258 = EDGE_CURVE ( 'NONE', #2365, #2481, #728, .T. ) ;
#259 = CARTESIAN_POINT ( 'NONE',  ( 0.8326560679739600790, -0.7523237516570757677, -29.87760267336226150 ) ) ;
#260 = EDGE_CURVE ( 'NONE', #876, #2635, #2444, .T. ) ;
#261 = CYLINDRICAL_SURFACE ( 'NONE', #2031, 17.50000000000000355 ) ;
#262 = VECTOR ( 'NONE', #1608, 1000.000000000000114 ) ;
#263 = DIRECTION ( 'NONE',  ( -0.000000000000000000, -1.000000000000000000, -0.000000000000000000 ) ) ;
#264 = CARTESIAN_POINT ( 'NONE',  ( -4.000000000000000888, 0.000000000000000000, -35.00000000000000000 ) ) ;
#265 = VERTEX_POINT ( 'NONE', #2440 ) ;
#267 = VERTEX_POINT ( 'NONE', #859 ) ;
#266 = CARTESIAN_POINT ( 'NONE',  ( 0.3601192631604113181, 0.6481611733364087691, -30.17494591959159678 ) ) ;
#268 = CARTESIAN_POINT ( 'NONE',  ( 0.7500000000000000000, 0.000000000000000000, -29.56739621566491039 ) ) ;
#269 = DIRECTION ( 'NONE',  ( -1.000000000000000000, 0.000000000000000000, 0.000000000000000000 ) ) ;
#270 = AXIS2_PLACEMENT_3D ( 'NONE', #1133, #1855, #2474 ) ;
#271 = CIRCLE ( 'NONE', #2923, 4.000000000000000000 ) ;
#272 = VERTEX_POINT ( 'NONE', #670 ) ;
#273 = EDGE_CURVE ( 'NONE', #2786, #350, #490, .T. ) ;
#274 = TOROIDAL_SURFACE ( 'NONE', #328, 21.50000000000000000, 1.000000000000000000 ) ;
#275 = CARTESIAN_POINT ( 'NONE',  ( 1.554684979899024544, -0.4652207701431837483, -29.73098764384175396 ) ) ;
#276 = DIRECTION ( 'NONE',  ( 0.000000000000000000, 0.000000000000000000, 1.000000000000000000 ) ) ;
#277 = ORIENTED_EDGE ( 'NONE', *, *, #888, .T. ) ;
#278 = DIRECTION ( 'NONE',  ( 0.000000000000000000, 0.000000000000000000, -1.000000000000000000 ) ) ;
#279 = CARTESIAN_POINT ( 'NONE',  ( 0.000000000000000000, 145.0000000000000284, -3.000000000000000444 ) ) ;
#280 = ORIENTED_EDGE ( 'NONE', *, *, #2925, .F. ) ;
#282 = EDGE_LOOP ( 'NONE', ( #556, #584, #575, #306 ) ) ;
#281 = DIRECTION ( 'NONE',  ( 0.000000000000000000, 0.000000000000000000, 1.000000000000000000 ) ) ;
#283 = CARTESIAN_POINT ( 'NONE',  ( 0.7500000000000000000, 0.000000000000000000, -35.00000000000000000 ) ) ;
#284 = CYLINDRICAL_SURFACE ( 'NONE', #1400, 17.50000000000000355 ) ;
#285 = DIRECTION ( 'NONE',  ( 0.000000000000000000, 0.000000000000000000, 1.000000000000000000 ) ) ;
#286 = ORIENTED_EDGE ( 'NONE', *, *, #14, .T. ) ;
#287 = AXIS2_PLACEMENT_3D ( 'NONE', #1342, #2941, #1778 ) ;
#288 = COLOUR_RGB ( '',0.7921568627450980005, 0.8196078431372548767, 0.9333333333333333481 ) ;
#289 = DIRECTION ( 'NONE',  ( 0.000000000000000000, 0.000000000000000000, 1.000000000000000000 ) ) ;
#290 = EDGE_CURVE ( 'NONE', #321, #919, #878, .T. ) ;
#291 = SHAPE_REPRESENTATION ( 'Needle', ( #3036 ), #2650 ) ;
#292 = CARTESIAN_POINT ( 'NONE',  ( 0.1467908897465694529, -0.7749365952499973620, -29.93899206251111167 ) ) ;
#293 = CARTESIAN_POINT ( 'NONE',  ( 0.7500000000000000000, 0.000000000000000000, -57.73606154046820649 ) ) ;
#294 = CYLINDRICAL_SURFACE ( 'NONE', #853, 13.00000000000000178 ) ;
#295 = CARTESIAN_POINT ( 'NONE',  ( 0.9598499701087698233, 151.2735059209582289, 3.997075296909948339 ) ) ;
#296 = VERTEX_POINT ( 'NONE', #1372 ) ;
#297 = CIRCLE ( 'NONE', #2297, 1.999999999999991340 ) ;
#299 = ORIENTED_EDGE ( 'NONE', *, *, #821, .T. ) ;
#298 = DIRECTION ( 'NONE',  ( -0.000000000000000000, -0.000000000000000000, -1.000000000000000000 ) ) ;
#300 = CARTESIAN_POINT ( 'NONE',  ( -15.84999999999999964, 0.000000000000000000, -70.00000000000000000 ) ) ;
#301 = DIRECTION ( 'NONE',  ( -0.000000000000000000, -0.000000000000000000, -1.000000000000000000 ) ) ;
#302 = AXIS2_PLACEMENT_3D ( 'NONE', #1860, #3024, #2313 ) ;
#303 = DIRECTION ( 'NONE',  ( 1.000000000000000000, 0.000000000000000000, 0.000000000000000000 ) ) ;
#304 = VECTOR ( 'NONE', #2393, 1000.000000000000000 ) ;
#305 = ADVANCED_FACE ( 'NONE', ( #2537 ), #1848, .T. ) ;
#306 = ORIENTED_EDGE ( 'NONE', *, *, #1975, .T. ) ;
#307 = CARTESIAN_POINT ( 'NONE',  ( 1.500000000000000000, 9.184850993605150903E-17, -35.00000000000000000 ) ) ;
#308 = CARTESIAN_POINT ( 'NONE',  ( 1.208065873953980462, -0.8237053576018690260, -29.78305870588068416 ) ) ;
#309 = CARTESIAN_POINT ( 'NONE',  ( -9.999999999999998224, 1.316495309083404618E-15, -24.25735931288071257 ) ) ;
#310 = CIRCLE ( 'NONE', #1242, 9.000000000000001776 ) ;
#311 = CARTESIAN_POINT ( 'NONE',  ( 0.000000000000000000, 0.000000000000000000, -3.700000000000000178 ) ) ;
#312 = ORIENTED_EDGE ( 'NONE', *, *, #2724, .T. ) ;
#314 = VERTEX_POINT ( 'NONE', #2301 ) ;
#313 = DIRECTION ( 'NONE',  ( -0.000000000000000000, -0.000000000000000000, -1.000000000000000000 ) ) ;
#315 = AXIS2_PLACEMENT_3D ( 'NONE', #19, #1406, #1203 ) ;
#316 = AXIS2_PLACEMENT_3D ( 'NONE', #475, #1710, #742 ) ;
#317 = CARTESIAN_POINT ( 'NONE',  ( 1.538389862757080007, 143.0000000000000284, -2.575530359006910075 ) ) ;
#318 = CARTESIAN_POINT ( 'NONE',  ( 0.7499999999999997780, 0.000000000000000000, -75.00000000000000000 ) ) ;
#319 = CARTESIAN_POINT ( 'NONE',  ( 10.62132034355964194, 0.000000000000000000, -26.37867965644035451 ) ) ;
#320 = EDGE_CURVE ( 'NONE', #1640, #704, #2606, .T. ) ;
#321 = VERTEX_POINT ( 'NONE', #183 ) ;
#322 = DIRECTION ( 'NONE',  ( 1.000000000000000000, 0.000000000000000000, 0.000000000000000000 ) ) ;
#323 = CIRCLE ( 'NONE', #2972, 17.50000000000000355 ) ;
#324 = DIRECTION ( 'NONE',  ( -0.000000000000000000, -0.000000000000000000, -1.000000000000000000 ) ) ;
#325 = CARTESIAN_POINT ( 'NONE',  ( 1.347343517555284809, -0.4647180073535422395, -29.79708709293063507 ) ) ;
#326 = CARTESIAN_POINT ( 'NONE',  ( 1.372071198533067360, 0.6887290724018594323, -29.75847379849721719 ) ) ;
#327 = CARTESIAN_POINT ( 'NONE',  ( -20.00000000000000000, 0.000000000000000000, -10.00000000000000000 ) ) ;
#328 = AXIS2_PLACEMENT_3D ( 'NONE', #2291, #189, #1334 ) ;
#329 = ORIENTED_EDGE ( 'NONE', *, *, #473, .T. ) ;
#330 = VERTEX_POINT ( 'NONE', #2509 ) ;
#331 = DIRECTION ( 'NONE',  ( -0.000000000000000000, -0.000000000000000000, 1.000000000000000000 ) ) ;
#332 = DIRECTION ( 'NONE',  ( -0.000000000000000000, -1.000000000000000000, -0.000000000000000000 ) ) ;
#333 = AXIS2_PLACEMENT_3D ( 'NONE', #1564, #2406, #1722 ) ;
#334 = DIRECTION ( 'NONE',  ( -0.000000000000000000, -0.000000000000000000, -1.000000000000000000 ) ) ;
#335 = VERTEX_POINT ( 'NONE', #1386 ) ;
#336 = DIRECTION ( 'NONE',  ( 0.000000000000000000, 0.000000000000000000, 1.000000000000000000 ) ) ;
#337 = ADVANCED_FACE ( 'NONE', ( #1344 ), #1287, .T. ) ;
#338 = LINE ( 'NONE', #572, #1064 ) ;
#339 = ADVANCED_FACE ( 'NONE', ( #2333, #2271 ), #2766, .F. ) ;
#340 = CARTESIAN_POINT ( 'NONE',  ( 0.7499999999999997780, 0.000000000000000000, -75.00000000000000000 ) ) ;
#341 = AXIS2_PLACEMENT_3D ( 'NONE', #2912, #2616, #87 ) ;
#342 = EDGE_CURVE ( 'NONE', #988, #2946, #745, .T. ) ;
#343 = DIRECTION ( 'NONE',  ( -0.000000000000000000, -0.000000000000000000, 1.000000000000000000 ) ) ;
#344 = DIRECTION ( 'NONE',  ( 0.000000000000000000, 0.000000000000000000, -1.000000000000000000 ) ) ;
#345 = VERTEX_POINT ( 'NONE', #3010 ) ;
#347 = EDGE_LOOP ( 'NONE', ( #1686, #1305 ) ) ;
#346 = CARTESIAN_POINT ( 'NONE',  ( 0.000000000000000000, 72.53589838486223584, 0.000000000000000000 ) ) ;
#348 = CARTESIAN_POINT ( 'NONE',  ( 1.491933736798549903, 143.6643535529127576, -2.727843013322353016 ) ) ;
#349 = LINE ( 'NONE', #2469, #368 ) ;
#350 = VERTEX_POINT ( 'NONE', #420 ) ;
#351 = FACE_OUTER_BOUND ( 'NONE', #669, .T. ) ;
#352 = CIRCLE ( 'NONE', #1134, 8.099999999999999645 ) ;
#353 = DIRECTION ( 'NONE',  ( -0.000000000000000000, -1.000000000000000000, -0.000000000000000000 ) ) ;
#354 = FILL_AREA_STYLE ('',( #591 ) ) ;
#355 = DIRECTION ( 'NONE',  ( 0.000000000000000000, 0.000000000000000000, 1.000000000000000000 ) ) ;
#356 = ADVANCED_FACE ( 'NONE', ( #1818 ), #2751, .F. ) ;
#357 = DIRECTION ( 'NONE',  ( -1.000000000000000000, 0.000000000000000000, 0.000000000000000000 ) ) ;
#358 = DIRECTION ( 'NONE',  ( 0.000000000000000000, 0.000000000000000000, 1.000000000000000000 ) ) ;
#359 = ORIENTED_EDGE ( 'NONE', *, *, #1566, .T. ) ;
#360 = ADVANCED_FACE ( 'NONE', ( #1591 ), #54, .T. ) ;
#362 = ORIENTED_EDGE ( 'NONE', *, *, #33, .F. ) ;
#361 = CARTESIAN_POINT ( 'NONE',  ( 6.123233995736766282E-16, 145.0000000000000284, 5.000000000000000000 ) ) ;
#363 = CARTESIAN_POINT ( 'NONE',  ( 0.000000000000000000, 0.000000000000000000, -5.000000000000000000 ) ) ;
#364 = FACE_OUTER_BOUND ( 'NONE', #990, .T. ) ;
#365 = AXIS2_PLACEMENT_3D ( 'NONE', #2878, #2648, #508 ) ;
#366 = VERTEX_POINT ( 'NONE', #899 ) ;
#367 = CARTESIAN_POINT ( 'NONE',  ( 0.7500000000000000000, 0.000000000000000000, -35.00000000000000000 ) ) ;
#368 = VECTOR ( 'NONE', #1764, 1000.000000000000114 ) ;
#369 = FACE_OUTER_BOUND ( 'NONE', #249, .T. ) ;
#370 = AXIS2_PLACEMENT_3D ( 'NONE', #1499, #2893, #2910 ) ;
#371 = SHAPE_REPRESENTATION_RELATIONSHIP ( 'NONE' , 'NONE' ,  #2709, #1812 ) ;
#372 = CIRCLE ( 'NONE', #1399, 17.50000000000000000 ) ;
#373 = CIRCLE ( 'NONE', #2082, 10.75000000000000000 ) ;
#374 = TOROIDAL_SURFACE ( 'NONE', #2330, 16.50000000000000355, 1.000000000000000000 ) ;
#375 = DIRECTION ( 'NONE',  ( -0.000000000000000000, -0.000000000000000000, -1.000000000000000000 ) ) ;
#376 = PLANE ( 'NONE',  #2718 ) ;
#377 = EDGE_LOOP ( 'NONE', ( #947, #746 ) ) ;
#379 = EDGE_LOOP ( 'NONE', ( #2457, #2470, #2441, #2182, #1999 ) ) ;
#378 = DIRECTION ( 'NONE',  ( 0.000000000000000000, 0.000000000000000000, 1.000000000000000000 ) ) ;
#380 = CARTESIAN_POINT ( 'NONE',  ( 0.7500000000000000000, 0.000000000000000000, -35.00000000000000000 ) ) ;
#381 = DIRECTION ( 'NONE',  ( 0.000000000000000000, 0.000000000000000000, -1.000000000000000000 ) ) ;
#382 = EDGE_CURVE ( 'NONE', #1925, #1413, #1780, .T. ) ;
#383 = ORIENTED_EDGE ( 'NONE', *, *, #2951, .T. ) ;
#384 = SURFACE_SIDE_STYLE ('',( #2477 ) ) ;
#385 = ADVANCED_FACE ( 'NONE', ( #1620 ), #2062, .T. ) ;
#386 =( NAMED_UNIT ( * ) SI_UNIT ( $, .STERADIAN. ) SOLID_ANGLE_UNIT ( ) );
#387 = EDGE_CURVE ( 'NONE', #1767, #809, #2850, .T. ) ;
#388 = CARTESIAN_POINT ( 'NONE',  ( 0.1476095357406761732, -0.4574974527114529232, -29.98313891837132061 ) ) ;
#389 = EDGE_LOOP ( 'NONE', ( #2732, #1376 ) ) ;
#391 = ORIENTED_EDGE ( 'NONE', *, *, #888, .F. ) ;
#390 = CARTESIAN_POINT ( 'NONE',  ( 0.7499999999999997780, 0.000000000000000000, -65.00000000000000000 ) ) ;
#392 = CIRCLE ( 'NONE', #2098, 18.50000000000000711 ) ;
#393 = DIRECTION ( 'NONE',  ( -1.000000000000000000, 0.000000000000000000, 0.000000000000000000 ) ) ;
#394 = DIRECTION ( 'NONE',  ( -1.000000000000000000, 0.000000000000000000, 0.000000000000000000 ) ) ;
#395 = DIRECTION ( 'NONE',  ( -1.000000000000000000, 0.000000000000000000, 0.000000000000000000 ) ) ;
#396 = ORIENTED_EDGE ( 'NONE', *, *, #21, .T. ) ;
#397 = FACE_OUTER_BOUND ( 'NONE', #465, .T. ) ;
#398 = AXIS2_PLACEMENT_3D ( 'NONE', #1635, #523, #945 ) ;
#399 = CARTESIAN_POINT ( 'NONE',  ( 0.000000000000000000, 76.00000000000000000, 0.000000000000000000 ) ) ;
#400 = B_SPLINE_CURVE_WITH_KNOTS ( 'NONE', 3,
 ( #1870, #2803, #2576, #471, #1177, #951, #1884, #2816, #723, #1976 ),
 .UNSPECIFIED., .F., .F.,
 ( 4, 2, 2, 2, 4 ),
 ( 0.004716649100155451482, 0.005158250755676698808, 0.005599852411197946134, 0.006041454066719193459, 0.006483055722240440785 ),
 .UNSPECIFIED. ) ;
#401 = PRODUCT_DEFINITION_CONTEXT ( 'detailed design', #1551, 'design' ) ;
#402 = AXIS2_PLACEMENT_3D ( 'NONE', #1035, #65, #2213 ) ;
#403 = APPLICATION_CONTEXT ( 'automotive_design' ) ;
#404 = ORIENTED_EDGE ( 'NONE', *, *, #253, .F. ) ;
#406 = ORIENTED_EDGE ( 'NONE', *, *, #892, .T. ) ;
#405 = DIRECTION ( 'NONE',  ( 0.000000000000000000, -1.000000000000000000, 0.000000000000000000 ) ) ;
#407 = CARTESIAN_POINT ( 'NONE',  ( 1.340790829311494514, 0.4728594966994196791, -29.98183004044872035 ) ) ;
#408 = CIRCLE ( 'NONE', #255, 17.50000000000000355 ) ;
#409 = CARTESIAN_POINT ( 'NONE',  ( 0.000000000000000000, 0.000000000000000000, 0.000000000000000000 ) ) ;
#410 = CARTESIAN_POINT ( 'NONE',  ( 0.000000000000000000, 76.00000000000000000, 0.000000000000000000 ) ) ;
#411 = ORIENTED_EDGE ( 'NONE', *, *, #2053, .T. ) ;
#412 = DIRECTION ( 'NONE',  ( 0.000000000000000000, 0.000000000000000000, 1.000000000000000000 ) ) ;
#413 = CARTESIAN_POINT ( 'NONE',  ( -0.001687965611048489840, 0.07926206475728382606, -30.00593610007764411 ) ) ;
#414 = AXIS2_PLACEMENT_3D ( 'NONE', #3013, #2090, #1821 ) ;
#415 = SHAPE_DEFINITION_REPRESENTATION ( #2579, #2709 ) ;
#416 = CARTESIAN_POINT ( 'NONE',  ( 0.2320771820130598240, -0.5424536428197962445, -30.19960052657643246 ) ) ;
#417 = CIRCLE ( 'NONE', #2675, 4.000000000000000000 ) ;
#419 = ORIENTED_EDGE ( 'NONE', *, *, #3040, .T. ) ;
#418 = DIRECTION ( 'NONE',  ( 0.000000000000000000, 0.000000000000000000, 1.000000000000000000 ) ) ;
#420 = CARTESIAN_POINT ( 'NONE',  ( 1.268006068844788725, 0.5423741445164657060, -29.99639748842207965 ) ) ;
#421 = CARTESIAN_POINT ( 'NONE',  ( 0.7500000000000000000, 0.000000000000000000, -70.00000000000000000 ) ) ;
#422 = CARTESIAN_POINT ( 'NONE',  ( 0.5931622410671476553, 0.7477680779549170653, -30.12975190246479329 ) ) ;
#423 = ORIENTED_EDGE ( 'NONE', *, *, #587, .T. ) ;
#424 = EDGE_CURVE ( 'NONE', #1426, #330, #352, .T. ) ;
#425 = CARTESIAN_POINT ( 'NONE',  ( 0.000000000000000000, 143.0000000000000284, 0.000000000000000000 ) ) ;
#426 = CARTESIAN_POINT ( 'NONE',  ( 0.2797072477740157881, 161.0000000000000284, 3.990208497753304329 ) ) ;
#427 = AXIS2_PLACEMENT_3D ( 'NONE', #439, #2529, #2560 ) ;
#428 = EDGE_CURVE ( 'NONE', #856, #1436, #195, .T. ) ;
#430 = ORIENTED_EDGE ( 'NONE', *, *, #799, .T. ) ;
#429 = DIRECTION ( 'NONE',  ( 0.000000000000000000, 1.000000000000000000, 0.000000000000000000 ) ) ;
#431 = CARTESIAN_POINT ( 'NONE',  ( 1.268006068844788725, 0.5423741445164657060, -29.99639748842207965 ) ) ;
#432 = EDGE_CURVE ( 'NONE', #692, #2161, #2572, .T. ) ;
#433 = CARTESIAN_POINT ( 'NONE',  ( 0.000000000000000000, 0.000000000000000000, -10.00000000000000000 ) ) ;
#434 = CARTESIAN_POINT ( 'NONE',  ( 0.1587346934923077602, -0.4724278464487288720, -30.21370593489498546 ) ) ;
#435 = ORIENTED_EDGE ( 'NONE', *, *, #2721, .F. ) ;
#436 = TOROIDAL_SURFACE ( 'NONE', #885, 16.50000000000000355, 1.000000000000000000 ) ;
#437 = EDGE_LOOP ( 'NONE', ( #2075, #204 ) ) ;
#438 = VERTEX_POINT ( 'NONE', #1003 ) ;
#439 = CARTESIAN_POINT ( 'NONE',  ( 0.000000000000000000, 143.0000000000000284, 0.000000000000000000 ) ) ;
#440 = FACE_OUTER_BOUND ( 'NONE', #1253, .T. ) ;
#441 = VECTOR ( 'NONE', #477, 1000.000000000000000 ) ;
#442 = ADVANCED_FACE ( 'NONE', ( #729 ), #261, .T. ) ;
#443 = DIRECTION ( 'NONE',  ( 0.000000000000000000, 1.000000000000000000, 0.000000000000000000 ) ) ;
#444 = AXIS2_PLACEMENT_3D ( 'NONE', #1126, #2984, #1169 ) ;
#446 = VERTEX_POINT ( 'NONE', #521 ) ;
#445 = CARTESIAN_POINT ( 'NONE',  ( -12.24999999999999822, 0.000000000000000000, -70.00000000000000000 ) ) ;
#447 = AXIS2_PLACEMENT_3D ( 'NONE', #367, #2425, #2442 ) ;
#448 = EDGE_CURVE ( 'NONE', #350, #1349, #2323, .T. ) ;
#449 = CARTESIAN_POINT ( 'NONE',  ( 0.7499999999999997780, 0.000000000000000000, -65.00000000000000000 ) ) ;
#450 = CARTESIAN_POINT ( 'NONE',  ( 11.36802224266098449, 1.300332695275017499E-15, -54.56007414220329110 ) ) ;
#451 = LINE ( 'NONE', #1160, #2126 ) ;
#452 = EDGE_CURVE ( 'NONE', #2105, #233, #1677, .T. ) ;
#453 = ORIENTED_EDGE ( 'NONE', *, *, #194, .F. ) ;
#454 = VERTEX_POINT ( 'NONE', #1649 ) ;
#455 = B_SPLINE_CURVE_WITH_KNOTS ( 'NONE', 3,
 ( #2060, #672, #1388, #1836, #422, #201, #1141, #2570, #2768, #1404 ),
 .UNSPECIFIED., .F., .F.,
 ( 4, 2, 2, 2, 4 ),
 ( 0.002342783549154918779, 0.002784410475366112109, 0.003226037401577305438, 0.003667664327788498768, 0.004109291253999692098 ),
 .UNSPECIFIED. ) ;
#456 = ORIENTED_EDGE ( 'NONE', *, *, #253, .T. ) ;
#457 = FACE_OUTER_BOUND ( 'NONE', #726, .T. ) ;
#458 = CIRCLE ( 'NONE', #2805, 1.649999999999997247 ) ;
#459 = CIRCLE ( 'NONE', #1397, 9.999999999999998224 ) ;
#460 = PRODUCT_CONTEXT ( 'NONE', #725, 'mechanical' ) ;
#461 = CARTESIAN_POINT ( 'NONE',  ( 1.398536238870072390, 145.0000000000000284, 4.800426688177537038 ) ) ;
#462 = DIRECTION ( 'NONE',  ( -1.000000000000000000, 0.000000000000000000, 0.000000000000000000 ) ) ;
#463 = DIRECTION ( 'NONE',  ( -0.000000000000000000, -0.000000000000000000, 1.000000000000000000 ) ) ;
#464 = CARTESIAN_POINT ( 'NONE',  ( 0.7500000000000000000, 0.000000000000000000, -21.00000000000000000 ) ) ;
#465 = EDGE_LOOP ( 'NONE', ( #2664, #1947, #722, #479 ) ) ;
#467 = VERTEX_POINT ( 'NONE', #2875 ) ;
#466 = CARTESIAN_POINT ( 'NONE',  ( -0.001856339049801836519, 0.08301526829703782806, -30.24439823347005074 ) ) ;
#468 = CIRCLE ( 'NONE', #868, 5.000000000000000000 ) ;
#469 = AXIS2_PLACEMENT_3D ( 'NONE', #2420, #2655, #1258 ) ;
#470 = EDGE_LOOP ( 'NONE', ( #1638, #2649, #256, #2491 ) ) ;
#471 = CARTESIAN_POINT ( 'NONE',  ( 0.7577028843681826720, -0.7637466030345732015, -30.09758404774677132 ) ) ;
#472 = CARTESIAN_POINT ( 'NONE',  ( -16.15613846605344506, 0.000000000000000000, -57.73606154046820649 ) ) ;
#473 = EDGE_CURVE ( 'NONE', #1716, #296, #1100, .T. ) ;
#474 = DIRECTION ( 'NONE',  ( 1.000000000000000000, 0.000000000000000000, 0.000000000000000000 ) ) ;
#475 = CARTESIAN_POINT ( 'NONE',  ( 1.440674758459773441, 0.7231655260219952419, -29.99639748842215425 ) ) ;
#476 = EDGE_CURVE ( 'NONE', #3, #1701, #1248, .T. ) ;
#477 = DIRECTION ( 'NONE',  ( -0.000000000000000000, -1.000000000000000000, -0.000000000000000000 ) ) ;
#478 = DIRECTION ( 'NONE',  ( 0.000000000000000000, 0.000000000000000000, 1.000000000000000000 ) ) ;
#479 = ORIENTED_EDGE ( 'NONE', *, *, #1093, .F. ) ;
#481 = VERTEX_POINT ( 'NONE', #2612 ) ;
#480 = CARTESIAN_POINT ( 'NONE',  ( 0.1300373690079796862, 0.4332498731833453465, -29.98582532451345628 ) ) ;
#482 = EDGE_LOOP ( 'NONE', ( #2829, #688 ) ) ;
#483 = CARTESIAN_POINT ( 'NONE',  ( 4.898587196589412829E-16, 161.0000000000000284, 4.000000000000000000 ) ) ;
#484 = CARTESIAN_POINT ( 'NONE',  ( 0.000000000000000000, 143.0000000000000284, -3.000000000000000444 ) ) ;
#485 = CIRCLE ( 'NONE', #1031, 1.000000000000000888 ) ;
#486 = EDGE_CURVE ( 'NONE', #2980, #1737, #713, .T. ) ;
#487 = PRODUCT_DEFINITION ( 'UNKNOWN', '', #538, #1572 ) ;
#488 = EDGE_LOOP ( 'NONE', ( #221, #732, #1408, #2911 ) ) ;
#489 = EDGE_CURVE ( 'NONE', #1901, #953, #505, .T. ) ;
#490 = B_SPLINE_CURVE_WITH_KNOTS ( 'NONE', 3,
 ( #1832, #1157, #2807, #2100, #407, #431 ),
 .UNSPECIFIED., .F., .F.,
 ( 4, 2, 4 ),
 ( 0.001735867245082411275, 0.002039325397118665027, 0.002342783549154918779 ),
 .UNSPECIFIED. ) ;
#491 = DIRECTION ( 'NONE',  ( 0.000000000000000000, 0.000000000000000000, 1.000000000000000000 ) ) ;
#492 = FACE_OUTER_BOUND ( 'NONE', #1969, .T. ) ;
#493 = CARTESIAN_POINT ( 'NONE',  ( -2.202262749798279897E-15, 8.991420021395475359, 0.000000000000000000 ) ) ;
#494 = DIRECTION ( 'NONE',  ( 0.000000000000000000, 0.000000000000000000, 1.000000000000000000 ) ) ;
#495 = ORIENTED_EDGE ( 'NONE', *, *, #452, .T. ) ;
#497 = ORIENTED_EDGE ( 'NONE', *, *, #2210, .F. ) ;
#496 = DIRECTION ( 'NONE',  ( -0.000000000000000000, -0.000000000000000000, 1.000000000000000000 ) ) ;
#498 = ORIENTED_EDGE ( 'NONE', *, *, #1831, .F. ) ;
#499 = CARTESIAN_POINT ( 'NONE',  ( 0.000000000000000000, 0.000000000000000000, 0.000000000000000000 ) ) ;
#500 = DIRECTION ( 'NONE',  ( 0.000000000000000000, 0.000000000000000000, 1.000000000000000000 ) ) ;
#501 = ORIENTED_EDGE ( 'NONE', *, *, #2472, .T. ) ;
#502 =( BOUNDED_CURVE ( )  B_SPLINE_CURVE ( 3, ( #2260, #2973, #1807, #641 ),
 .UNSPECIFIED., .F., .F. ) 
 B_SPLINE_CURVE_WITH_KNOTS ( ( 4, 4 ),
 ( 1.287307154266182918, 1.359445933432372300 ),
 .UNSPECIFIED. ) 
 CURVE ( )  GEOMETRIC_REPRESENTATION_ITEM ( )  RATIONAL_B_SPLINE_CURVE ( ( 1.000000000000000000, 0.9995663800597522908, 0.9995663800597522908, 1.000000000000000000 ) ) 
 REPRESENTATION_ITEM ( '' )  );
#503 = CARTESIAN_POINT ( 'NONE',  ( 0.2536780302508586105, -0.8428257565693352271, -29.92352136526771744 ) ) ;
#504 = CONICAL_SURFACE ( 'NONE', #365, 0.7500000000000000000, 0.3366748193867271088 ) ;
#505 = LINE ( 'NONE', #2412, #2966 ) ;
#506 = VECTOR ( 'NONE', #2731, 1000.000000000000000 ) ;
#507 = DIRECTION ( 'NONE',  ( 0.000000000000000000, 1.000000000000000000, 0.000000000000000000 ) ) ;
#508 = DIRECTION ( 'NONE',  ( -1.000000000000000000, 0.000000000000000000, 0.000000000000000000 ) ) ;
#509 = ORIENTED_EDGE ( 'NONE', *, *, #1218, .T. ) ;
#511 = ORIENTED_EDGE ( 'NONE', *, *, #1093, .T. ) ;
#510 = DIRECTION ( 'NONE',  ( 0.000000000000000000, 0.000000000000000000, 1.000000000000000000 ) ) ;
#512 = CARTESIAN_POINT ( 'NONE',  ( 3.000000000000000000, 0.000000000000000000, 3.099999999999999645 ) ) ;
#513 = CARTESIAN_POINT ( 'NONE',  ( 0.000000000000000000, 0.000000000000000000, -10.00000000000000000 ) ) ;
#514 = CIRCLE ( 'NONE', #2222, 11.75000000000000000 ) ;
#515 = CIRCLE ( 'NONE', #1308, 6.482220780244687397 ) ;
#516 = AXIS2_PLACEMENT_3D ( 'NONE', #1968, #1265, #1279 ) ;
#517 = VECTOR ( 'NONE', #1190, 1000.000000000000000 ) ;
#518 = ADVANCED_FACE ( 'NONE', ( #1955 ), #956, .T. ) ;
#519 = EDGE_LOOP ( 'NONE', ( #2200, #2726 ) ) ;
#520 = CARTESIAN_POINT ( 'NONE',  ( 0.5397056156952124706, -0.7269558634498567429, -29.92293742840065107 ) ) ;
#521 = CARTESIAN_POINT ( 'NONE',  ( 2.052413201017106559, 46.00000000000000000, 4.559342063531834910 ) ) ;
#522 = ORIENTED_EDGE ( 'NONE', *, *, #2304, .T. ) ;
#523 = DIRECTION ( 'NONE',  ( -1.000000000000000000, 0.000000000000000000, 0.000000000000000000 ) ) ;
#524 = CARTESIAN_POINT ( 'NONE',  ( 17.35000000000000142, 2.032913686584606063E-15, -71.29999999999999716 ) ) ;
#525 = ORIENTED_EDGE ( 'NONE', *, *, #1937, .F. ) ;
#527 = VERTEX_POINT ( 'NONE', #309 ) ;
#526 = CARTESIAN_POINT ( 'NONE',  ( 0.000000000000000000, 0.000000000000000000, -10.00000000000000000 ) ) ;
#528 = ADVANCED_FACE ( 'NONE', ( #1892 ), #2812, .T. ) ;
#529 = LINE ( 'NONE', #1189, #2716 ) ;
#530 = CARTESIAN_POINT ( 'NONE',  ( -20.00000000000000000, 0.000000000000000000, -9.999999999999998224 ) ) ;
#531 = DIRECTION ( 'NONE',  ( -0.000000000000000000, -0.000000000000000000, -1.000000000000000000 ) ) ;
#532 = ORIENTED_EDGE ( 'NONE', *, *, #1529, .F. ) ;
#533 = VECTOR ( 'NONE', #627, 1000.000000000000000 ) ;
#534 = VECTOR ( 'NONE', #2332, 1000.000000000000000 ) ;
#535 = DIRECTION ( 'NONE',  ( -0.000000000000000000, -0.000000000000000000, -1.000000000000000000 ) ) ;
#536 = CARTESIAN_POINT ( 'NONE',  ( 1.646363037032696042, -0.2322350761631329363, -29.71712576232302538 ) ) ;
#537 = DIRECTION ( 'NONE',  ( 1.000000000000000000, 0.000000000000000000, 0.000000000000000000 ) ) ;
#538 = PRODUCT_DEFINITION_FORMATION_WITH_SPECIFIED_SOURCE ( 'ANY', '', #2936, .NOT_KNOWN. ) ;
#539 = ORIENTED_EDGE ( 'NONE', *, *, #2211, .F. ) ;
#540 = DIRECTION ( 'NONE',  ( -0.000000000000000000, -0.000000000000000000, -1.000000000000000000 ) ) ;
#541 = DIRECTION ( 'NONE',  ( -1.000000000000000000, 0.000000000000000000, 0.000000000000000000 ) ) ;
#542 = EDGE_LOOP ( 'NONE', ( #539, #1437, #2549, #522 ) ) ;
#543 = AXIS2_PLACEMENT_3D ( 'NONE', #781, #1317, #582 ) ;
#544 = EDGE_CURVE ( 'NONE', #834, #2316, #1063, .T. ) ;
#546 = VERTEX_POINT ( 'NONE', #2581 ) ;
#545 = DIRECTION ( 'NONE',  ( 1.000000000000000000, 0.000000000000000000, 0.000000000000000000 ) ) ;
#547 = EDGE_CURVE ( 'NONE', #757, #638, #2426, .T. ) ;
#548 = PLANE ( 'NONE',  #1882 ) ;
#549 = CARTESIAN_POINT ( 'NONE',  ( 0.7500000000000000000, 0.000000000000000000, -58.64987308908846586 ) ) ;
#550 = DIRECTION ( 'NONE',  ( 1.224646799147353207E-16, 1.000000000000000000, -0.000000000000000000 ) ) ;
#551 = ORIENTED_EDGE ( 'NONE', *, *, #2384, .F. ) ;
#552 = CARTESIAN_POINT ( 'NONE',  ( 0.000000000000000000, 72.53589838486223584, 1.000000000000000000 ) ) ;
#553 = CARTESIAN_POINT ( 'NONE',  ( 1.451214211134554066, 144.2466698995652621, 3.092983448973437799 ) ) ;
#554 = CARTESIAN_POINT ( 'NONE',  ( 1.312891958463787923, -0.7510790418461058549, -29.76736643279073391 ) ) ;
#555 = DIRECTION ( 'NONE',  ( 0.000000000000000000, 0.000000000000000000, -1.000000000000000000 ) ) ;
#556 = ORIENTED_EDGE ( 'NONE', *, *, #1896, .F. ) ;
#557 = AXIS2_PLACEMENT_3D ( 'NONE', #252, #2385, #2848 ) ;
#558 = DIRECTION ( 'NONE',  ( -1.000000000000000000, 0.000000000000000000, 0.000000000000000000 ) ) ;
#559 = PLANE ( 'NONE',  #1055 ) ;
#560 = EDGE_LOOP ( 'NONE', ( #2451, #1851 ) ) ;
#562 = ORIENTED_EDGE ( 'NONE', *, *, #2096, .F. ) ;
#561 = FACE_OUTER_BOUND ( 'NONE', #2658, .T. ) ;
#563 = AXIS2_PLACEMENT_3D ( 'NONE', #17, #1713, #1651 ) ;
#564 = AXIS2_PLACEMENT_3D ( 'NONE', #1939, #276, #2840 ) ;
#565 = DIRECTION ( 'NONE',  ( 0.000000000000000000, 0.000000000000000000, -1.000000000000000000 ) ) ;
#566 = CARTESIAN_POINT ( 'NONE',  ( 18.25000000000000711, 0.000000000000000000, -75.00000000000000000 ) ) ;
#567 = DIRECTION ( 'NONE',  ( -1.000000000000000000, 0.000000000000000000, 0.000000000000000000 ) ) ;
#568 = ADVANCED_FACE ( 'NONE', ( #492 ), #1431, .T. ) ;
#569 = ORIENTED_EDGE ( 'NONE', *, *, #424, .F. ) ;
#570 = AXIS2_PLACEMENT_3D ( 'NONE', #1598, #923, #2080 ) ;
#571 = EDGE_CURVE ( 'NONE', #1122, #2785, #1471, .T. ) ;
#572 = CARTESIAN_POINT ( 'NONE',  ( 5.000000000000000000, 0.000000000000000000, -25.00000000000000000 ) ) ;
#573 = CARTESIAN_POINT ( 'NONE',  ( 0.9326315220702393605, -0.7347903926215061388, -29.86205187574762476 ) ) ;
#574 = CARTESIAN_POINT ( 'NONE',  ( 1.538389862757080007, 143.0000000000000284, -2.575530359006910075 ) ) ;
#575 = ORIENTED_EDGE ( 'NONE', *, *, #152, .T. ) ;
#576 = FACE_OUTER_BOUND ( 'NONE', #488, .T. ) ;
#577 = FACE_OUTER_BOUND ( 'NONE', #127, .T. ) ;
#578 = AXIS2_PLACEMENT_3D ( 'NONE', #268, #1206, #992 ) ;
#579 = VERTEX_POINT ( 'NONE', #969 ) ;
#581 = ORIENTED_EDGE ( 'NONE', *, *, #2517, .T. ) ;
#580 = DIRECTION ( 'NONE',  ( 1.000000000000000000, 0.000000000000000000, 0.000000000000000000 ) ) ;
#582 = DIRECTION ( 'NONE',  ( 0.000000000000000000, 0.000000000000000000, -1.000000000000000000 ) ) ;
#583 = CARTESIAN_POINT ( 'NONE',  ( 0.7500000000000000000, 0.000000000000000000, -60.00000000000000000 ) ) ;
#584 = ORIENTED_EDGE ( 'NONE', *, *, #1443, .T. ) ;
#585 = CYLINDRICAL_SURFACE ( 'NONE', #1381, 1.999999999999991340 ) ;
#586 = ADVANCED_FACE ( 'NONE', ( #2924 ), #1986, .T. ) ;
#587 = EDGE_CURVE ( 'NONE', #345, #1822, #1697, .T. ) ;
#588 = ADVANCED_FACE ( 'NONE', ( #2447 ), #2626, .F. ) ;
#589 = DIRECTION ( 'NONE',  ( -1.000000000000000000, 0.000000000000000000, 0.000000000000000000 ) ) ;
#590 = CIRCLE ( 'NONE', #1524, 1.000000000000000888 ) ;
#591 = FILL_AREA_STYLE_COLOUR ( '', #288 ) ;
#592 = CARTESIAN_POINT ( 'NONE',  ( 0.9820637161510432644, -0.9222764939892046376, -29.81669082111686464 ) ) ;
#593 = CARTESIAN_POINT ( 'NONE',  ( -9.000000000000000000, 1.102182119232617714E-15, -10.00000000000000000 ) ) ;
#594 = DIRECTION ( 'NONE',  ( 0.000000000000000000, 0.000000000000000000, 1.000000000000000000 ) ) ;
#596 = ORIENTED_EDGE ( 'NONE', *, *, #1356, .T. ) ;
#595 = FACE_OUTER_BOUND ( 'NONE', #1474, .T. ) ;
#597 = CIRCLE ( 'NONE', #981, 5.000000000000000000 ) ;
#598 = CARTESIAN_POINT ( 'NONE',  ( 9.000000000000001776, 0.000000000000000000, -3.700000000000000178 ) ) ;
#599 = DIRECTION ( 'NONE',  ( 1.224646799147353207E-16, 1.000000000000000000, -0.000000000000000000 ) ) ;
#600 = EDGE_LOOP ( 'NONE', ( #762, #632, #2214, #2736 ) ) ;
#601 = FACE_OUTER_BOUND ( 'NONE', #1161, .T. ) ;
#602 = AXIS2_PLACEMENT_3D ( 'NONE', #1359, #1577, #2781 ) ;
#603 = COLOUR_RGB ( '',0.6862745098039215730, 0.6588235294117646967, 0.6392156862745097534 ) ;
#604 = ADVANCED_FACE ( 'NONE', ( #2906 ), #1496, .T. ) ;
#605 = CARTESIAN_POINT ( 'NONE',  ( 11.50000000000000000, 0.000000000000000000, -24.25735931288071257 ) ) ;
#606 = SURFACE_STYLE_FILL_AREA ( #1571 ) ;
#607 = EDGE_CURVE ( 'NONE', #1349, #2536, #244, .T. ) ;
#608 = FILL_AREA_STYLE_COLOUR ( '', #603 ) ;
#609 = CARTESIAN_POINT ( 'NONE',  ( -9.999999999999998224, 1.316495309083404618E-15, -21.00000000000000000 ) ) ;
#610 = ORIENTED_EDGE ( 'NONE', *, *, #1926, .T. ) ;
#612 = ORIENTED_EDGE ( 'NONE', *, *, #2331, .T. ) ;
#611 = DIRECTION ( 'NONE',  ( -1.000000000000000000, 0.000000000000000000, 0.000000000000000000 ) ) ;
#613 = CIRCLE ( 'NONE', #2421, 1.000000000000000888 ) ;
#614 = CARTESIAN_POINT ( 'NONE',  ( 0.000000000000000000, 0.000000000000000000, -5.000000000000000000 ) ) ;
#615 =( BOUNDED_CURVE ( )  B_SPLINE_CURVE ( 3, ( #2548, #1384, #1632, #461 ),
 .UNSPECIFIED., .F., .F. ) 
 B_SPLINE_CURVE_WITH_KNOTS ( ( 4, 4 ),
 ( 4.923739373747213932, 4.995878152913403092 ),
 .UNSPECIFIED. ) 
 CURVE ( )  GEOMETRIC_REPRESENTATION_ITEM ( )  RATIONAL_B_SPLINE_CURVE ( ( 1.000000000000000000, 0.9995663800597522908, 0.9995663800597522908, 1.000000000000000000 ) ) 
 REPRESENTATION_ITEM ( '' )  );
#616 = VECTOR ( 'NONE', #496, 1000.000000000000000 ) ;
#617 = EDGE_CURVE ( 'NONE', #2416, #2123, #373, .T. ) ;
#618 = AXIS2_PLACEMENT_3D ( 'NONE', #2644, #2347, #43 ) ;
#619 = ORIENTED_EDGE ( 'NONE', *, *, #711, .T. ) ;
#620 = DIRECTION ( 'NONE',  ( -0.000000000000000000, -0.000000000000000000, -1.000000000000000000 ) ) ;
#621 = EDGE_CURVE ( 'NONE', #546, #704, #890, .T. ) ;
#622 =( NAMED_UNIT ( * ) PLANE_ANGLE_UNIT ( ) SI_UNIT ( $, .RADIAN. ) );
#623 = AXIS2_PLACEMENT_3D ( 'NONE', #1754, #2872, #2642 ) ;
#624 = CIRCLE ( 'NONE', #2819, 25.00000000000000000 ) ;
#625 = FACE_OUTER_BOUND ( 'NONE', #2121, .T. ) ;
#626 = ORIENTED_EDGE ( 'NONE', *, *, #2987, .F. ) ;
#628 = EDGE_LOOP ( 'NONE', ( #2714, #581, #847, #1777 ) ) ;
#627 = DIRECTION ( 'NONE',  ( -0.000000000000000000, -0.000000000000000000, 1.000000000000000000 ) ) ;
#629 = DIRECTION ( 'NONE',  ( 0.000000000000000000, 0.000000000000000000, 1.000000000000000000 ) ) ;
#630 = CARTESIAN_POINT ( 'NONE',  ( 18.25000000000000711, 0.000000000000000000, -65.00000000000000000 ) ) ;
#631 = CARTESIAN_POINT ( 'NONE',  ( 0.7500000000000000000, 0.000000000000000000, -24.25735931288071257 ) ) ;
#632 = ORIENTED_EDGE ( 'NONE', *, *, #997, .T. ) ;
#633 = CARTESIAN_POINT ( 'NONE',  ( 9.000000000000000000, 0.000000000000000000, -10.00000000000000000 ) ) ;
#634 = DIRECTION ( 'NONE',  ( 0.000000000000000000, 0.000000000000000000, -1.000000000000000000 ) ) ;
#635 = UNCERTAINTY_MEASURE_WITH_UNIT (LENGTH_MEASURE( 1.000000000000000082E-05 ), #2431, 'distance_accuracy_value', 'NONE');
#636 = DIRECTION ( 'NONE',  ( 0.000000000000000000, 0.000000000000000000, -1.000000000000000000 ) ) ;
#638 = VERTEX_POINT ( 'NONE', #2757 ) ;
#637 = DIRECTION ( 'NONE',  ( -1.000000000000000000, 0.000000000000000000, 0.000000000000000000 ) ) ;
#639 = AXIS2_PLACEMENT_3D ( 'NONE', #794, #298, #1732 ) ;
#640 = CYLINDRICAL_SURFACE ( 'NONE', #2979, 9.000000000000000000 ) ;
#641 = CARTESIAN_POINT ( 'NONE',  ( 1.048902179152555680, 150.0000000000000284, -4.888742600973076335 ) ) ;
#642 = FACE_OUTER_BOUND ( 'NONE', #1286, .T. ) ;
#643 = ADVANCED_FACE ( 'NONE', ( #163 ), #1887, .F. ) ;
#644 = ORIENTED_EDGE ( 'NONE', *, *, #2531, .F. ) ;
#645 = DIRECTION ( 'NONE',  ( -0.000000000000000000, -0.000000000000000000, -1.000000000000000000 ) ) ;
#646 = ADVANCED_BREP_SHAPE_REPRESENTATION ( '', ( #2404, #3036 ), #2650 ) ;
#647 = AXIS2_PLACEMENT_3D ( 'NONE', #421, #2767, #394 ) ;
#648 = CARTESIAN_POINT ( 'NONE',  ( 1.372071198533118208, 0.6887290724019013988, -29.75847379849729180 ) ) ;
#649 = CARTESIAN_POINT ( 'NONE',  ( -2.589696774293770432, 0.7470801277804639540, 38.35899247949328128 ) ) ;
#650 = UNCERTAINTY_MEASURE_WITH_UNIT (LENGTH_MEASURE( 1.000000000000000082E-05 ), #1296, 'distance_accuracy_value', 'NONE');
#651 = CIRCLE ( 'NONE', #2851, 9.000000000000000000 ) ;
#652 = LINE ( 'NONE', #2521, #1244 ) ;
#654 = ORIENTED_EDGE ( 'NONE', *, *, #2053, .F. ) ;
#653 = CARTESIAN_POINT ( 'NONE',  ( 9.999999999999998224, 0.000000000000000000, -10.00000000000000178 ) ) ;
#655 = EDGE_CURVE ( 'NONE', #1925, #1094, #2001, .T. ) ;
#656 = CARTESIAN_POINT ( 'NONE',  ( 3.000000000000000000, 46.00000000000000000, 3.099999999999999645 ) ) ;
#657 = CARTESIAN_POINT ( 'NONE',  ( -0.03440481722395734993, -0.6019349463831626945, -29.96512806228783532 ) ) ;
#658 = DIRECTION ( 'NONE',  ( -1.000000000000000000, 0.000000000000000000, 0.000000000000000000 ) ) ;
#659 = ORIENTED_EDGE ( 'NONE', *, *, #2834, .F. ) ;
#660 = CARTESIAN_POINT ( 'NONE',  ( 0.7500000000000000000, 0.000000000000000000, -30.00337151423845938 ) ) ;
#661 = AXIS2_PLACEMENT_3D ( 'NONE', #2512, #1346, #658 ) ;
#662 = EDGE_CURVE ( 'NONE', #2827, #1822, #2684, .T. ) ;
#663 = AXIS2_PLACEMENT_3D ( 'NONE', #1536, #2261, #2934 ) ;
#664 = ADVANCED_FACE ( 'NONE', ( #397 ), #2743, .T. ) ;
#665 = DIRECTION ( 'NONE',  ( 0.000000000000000000, 0.000000000000000000, 1.000000000000000000 ) ) ;
#666 = AXIS2_PLACEMENT_3D ( 'NONE', #939, #190, #1885 ) ;
#667 = CIRCLE ( 'NONE', #2729, 10.75000000000000000 ) ;
#669 = EDGE_LOOP ( 'NONE', ( #391, #2754, #1201, #1797, #815 ) ) ;
#668 = CARTESIAN_POINT ( 'NONE',  ( 1.411505137709802904, 0.4053222785727570998, -29.96767698063957042 ) ) ;
#670 = CARTESIAN_POINT ( 'NONE',  ( -4.000000000000000000, 6.877751612921521802E-16, -30.00337151423845938 ) ) ;
#671 = CARTESIAN_POINT ( 'NONE',  ( 0.2783462019201052295, 161.0194638625168864, 0.000000000000000000 ) ) ;
#672 = CARTESIAN_POINT ( 'NONE',  ( 1.162081380962066479, 0.6435397913647135093, -30.01759770080071377 ) ) ;
#673 = ORIENTED_EDGE ( 'NONE', *, *, #2605, .T. ) ;
#674 = ORIENTED_EDGE ( 'NONE', *, *, #837, .T. ) ;
#675 = EDGE_LOOP ( 'NONE', ( #1898, #1057, #1204, #2831 ) ) ;
#676 = CARTESIAN_POINT ( 'NONE',  ( -21.99999999999999289, 2.449293598294693595E-16, -10.00000000000000000 ) ) ;
#677 = DIRECTION ( 'NONE',  ( 0.000000000000000000, -0.000000000000000000, 1.000000000000000000 ) ) ;
#678 = ADVANCED_FACE ( 'NONE', ( #1628 ), #1112, .F. ) ;
#679 = EDGE_CURVE ( 'NONE', #296, #1716, #2281, .T. ) ;
#680 = EDGE_CURVE ( 'NONE', #1122, #345, #2822, .T. ) ;
#681 = ADVANCED_FACE ( 'NONE', ( #1364 ), #274, .T. ) ;
#682 = DIRECTION ( 'NONE',  ( -1.000000000000000000, 1.224646799147352468E-16, 0.000000000000000000 ) ) ;
#684 = ORIENTED_EDGE ( 'NONE', *, *, #382, .F. ) ;
#683 = LINE ( 'NONE', #2806, #534 ) ;
#685 = CARTESIAN_POINT ( 'NONE',  ( 0.7500000000000000000, 0.000000000000000000, -55.18653780525720265 ) ) ;
#686 = DIRECTION ( 'NONE',  ( 1.000000000000000000, 0.000000000000000000, 0.000000000000000000 ) ) ;
#687 = CARTESIAN_POINT ( 'NONE',  ( 0.1005789091918497802, -0.3885779945382472622, -30.22483495183364610 ) ) ;
#688 = ORIENTED_EDGE ( 'NONE', *, *, #2014, .T. ) ;
#689 = CIRCLE ( 'NONE', #1813, 4.750000000000000888 ) ;
#690 = ORIENTED_EDGE ( 'NONE', *, *, #1039, .F. ) ;
#691 = AXIS2_PLACEMENT_3D ( 'NONE', #1510, #2142, #2839 ) ;
#692 = VERTEX_POINT ( 'NONE', #3002 ) ;
#693 = DIRECTION ( 'NONE',  ( 1.000000000000000000, 0.000000000000000000, 0.000000000000000000 ) ) ;
#694 = CARTESIAN_POINT ( 'NONE',  ( -20.75000000000000000, 2.694222958124177204E-15, -60.00000000000000000 ) ) ;
#695 = VECTOR ( 'NONE', #1622, 1000.000000000000000 ) ;
#696 = CIRCLE ( 'NONE', #1090, 11.16971006182868642 ) ;
#697 = DIRECTION ( 'NONE',  ( 0.000000000000000000, 0.000000000000000000, 1.000000000000000000 ) ) ;
#698 = CARTESIAN_POINT ( 'NONE',  ( 1.661434514572070364, 0.2717423081166312482, -29.71483799788710201 ) ) ;
#699 = VECTOR ( 'NONE', #375, 1000.000000000000000 ) ;
#700 = CARTESIAN_POINT ( 'NONE',  ( 0.7499999999999997780, 0.000000000000000000, -61.00000000000000000 ) ) ;
#701 = ADVANCED_FACE ( 'NONE', ( #1132 ), #2137, .F. ) ;
#702 = CARTESIAN_POINT ( 'NONE',  ( 0.7499999999999997780, 0.000000000000000000, -75.00000000000000000 ) ) ;
#703 = DIRECTION ( 'NONE',  ( 0.000000000000000000, 0.000000000000000000, 1.000000000000000000 ) ) ;
#704 = VERTEX_POINT ( 'NONE', #1583 ) ;
#706 = VERTEX_POINT ( 'NONE', #1394 ) ;
#705 = CARTESIAN_POINT ( 'NONE',  ( 0.6362981445476129094, 0.7478414839577894879, -30.12130608374760499 ) ) ;
#707 = ORIENTED_EDGE ( 'NONE', *, *, #1067, .F. ) ;
#708 = CARTESIAN_POINT ( 'NONE',  ( 2.052413201017105226, 46.00000000000000000, -4.559342063531834022 ) ) ;
#709 = DIRECTION ( 'NONE',  ( -0.000000000000000000, -0.000000000000000000, -1.000000000000000000 ) ) ;
#710 = AXIS2_PLACEMENT_3D ( 'NONE', #1438, #2108, #976 ) ;
#711 = EDGE_CURVE ( 'NONE', #1075, #1024, #2775, .T. ) ;
#712 = AXIS2_PLACEMENT_3D ( 'NONE', #2679, #855, #1313 ) ;
#713 = CIRCLE ( 'NONE', #865, 16.90613846605345216 ) ;
#714 = DIRECTION ( 'NONE',  ( 1.000000000000000000, 0.000000000000000000, 0.000000000000000000 ) ) ;
#715 = DIRECTION ( 'NONE',  ( 1.000000000000000000, 0.000000000000000000, 0.000000000000000000 ) ) ;
#716 = CARTESIAN_POINT ( 'NONE',  ( 5.500000000000000888, 5.817072295949928412E-16, -35.00000000000000000 ) ) ;
#717 = CARTESIAN_POINT ( 'NONE',  ( 0.6996700509895417142, 154.9942521109810230, -3.944002763756584429 ) ) ;
#718 = VERTEX_POINT ( 'NONE', #1145 ) ;
#720 = VERTEX_POINT ( 'NONE', #2079 ) ;
#719 = CARTESIAN_POINT ( 'NONE',  ( 0.5101594447317848724, 0.7177308968669106060, -29.92749172651231149 ) ) ;
#721 = CIRCLE ( 'NONE', #1309, 9.871320343559647270 ) ;
#722 = ORIENTED_EDGE ( 'NONE', *, *, #1796, .T. ) ;
#723 = CARTESIAN_POINT ( 'NONE',  ( 1.499999999999844125, -0.1482851482677524646, -29.94974746830587264 ) ) ;
#724 = CARTESIAN_POINT ( 'NONE',  ( 0.000000000000000000, 161.0000000000000284, 0.000000000000000000 ) ) ;
#725 = APPLICATION_CONTEXT ( 'automotive_design' ) ;
#726 = EDGE_LOOP ( 'NONE', ( #735, #934, #2156, #1951 ) ) ;
#727 = CIRCLE ( 'NONE', #2439, 13.00000000000000178 ) ;
#728 = CIRCLE ( 'NONE', #1117, 16.60000000000000142 ) ;
#729 = FACE_OUTER_BOUND ( 'NONE', #1991, .T. ) ;
#730 = CARTESIAN_POINT ( 'NONE',  ( 12.50000000000000000, 0.000000000000000000, -21.00000000000000000 ) ) ;
#731 = DIRECTION ( 'NONE',  ( 1.000000000000000000, 0.000000000000000000, -0.000000000000000000 ) ) ;
#732 = ORIENTED_EDGE ( 'NONE', *, *, #2854, .T. ) ;
#734 = ORIENTED_EDGE ( 'NONE', *, *, #2174, .F. ) ;
#733 = CARTESIAN_POINT ( 'NONE',  ( -0.2177983808202781923, 0.2318799380998486093, -29.99142841839658757 ) ) ;
#735 = ORIENTED_EDGE ( 'NONE', *, *, #1347, .F. ) ;
#736 = CIRCLE ( 'NONE', #2741, 17.50000000000000355 ) ;
#737 = DIRECTION ( 'NONE',  ( -0.000000000000000000, -1.000000000000000000, -0.000000000000000000 ) ) ;
#738 = LINE ( 'NONE', #254, #1104 ) ;
#739 = AXIS2_PLACEMENT_3D ( 'NONE', #1264, #982, #81 ) ;
#740 = ORIENTED_EDGE ( 'NONE', *, *, #1876, .T. ) ;
#741 =( LENGTH_UNIT ( ) NAMED_UNIT ( * ) SI_UNIT ( .MILLI., .METRE. ) );
#742 = DIRECTION ( 'NONE',  ( -0.6906747584597269229, -0.7231655260219460590, 0.000000000000000000 ) ) ;
#743 = CARTESIAN_POINT ( 'NONE',  ( -9.121320343559641941, 1.208888086209846543E-15, -26.37867965644035451 ) ) ;
#744 = CARTESIAN_POINT ( 'NONE',  ( 0.6996700509895388276, 154.9942521109810514, 3.944002763756585317 ) ) ;
#745 = CIRCLE ( 'NONE', #444, 13.00000000000000000 ) ;
#746 = ORIENTED_EDGE ( 'NONE', *, *, #1953, .T. ) ;
#748 = ORIENTED_EDGE ( 'NONE', *, *, #2040, .F. ) ;
#747 = CARTESIAN_POINT ( 'NONE',  ( 0.000000000000000000, 0.000000000000000000, -10.00000000000000000 ) ) ;
#749 = EDGE_CURVE ( 'NONE', #876, #1483, #937, .T. ) ;
#750 = DIRECTION ( 'NONE',  ( -0.000000000000000000, -1.000000000000000000, -0.000000000000000000 ) ) ;
#751 = DIRECTION ( 'NONE',  ( 1.000000000000000000, 0.000000000000000000, 0.000000000000000000 ) ) ;
#752 = EDGE_CURVE ( 'NONE', #265, #366, #727, .T. ) ;
#753 = ORIENTED_EDGE ( 'NONE', *, *, #1900, .T. ) ;
#754 = ADVANCED_FACE ( 'NONE', ( #2264 ), #1102, .T. ) ;
#755 = AXIS2_PLACEMENT_3D ( 'NONE', #1922, #1665, #1183 ) ;
#756 = DIRECTION ( 'NONE',  ( 1.000000000000000000, 0.000000000000000000, 0.000000000000000000 ) ) ;
#757 = VERTEX_POINT ( 'NONE', #1915 ) ;
#758 = AXIS2_PLACEMENT_3D ( 'NONE', #1332, #2713, #160 ) ;
#759 = FACE_OUTER_BOUND ( 'NONE', #980, .T. ) ;
#760 = ORIENTED_EDGE ( 'NONE', *, *, #1210, .F. ) ;
#762 = ORIENTED_EDGE ( 'NONE', *, *, #136, .F. ) ;
#761 = FACE_BOUND ( 'NONE', #2305, .T. ) ;
#763 = DIRECTION ( 'NONE',  ( 0.000000000000000000, 1.000000000000000000, 0.000000000000000000 ) ) ;
#764 = CARTESIAN_POINT ( 'NONE',  ( 0.000000000000000000, 0.000000000000000000, -10.00000000000000000 ) ) ;
#765 = AXIS2_PLACEMENT_3D ( 'NONE', #2888, #2674, #906 ) ;
#766 = VECTOR ( 'NONE', #2543, 1000.000000000000000 ) ;
#767 = CARTESIAN_POINT ( 'NONE',  ( 0.7500000000000000000, 0.000000000000000000, -55.18653780525720265 ) ) ;
#768 = EDGE_LOOP ( 'NONE', ( #2542, #1480, #2424, #2800 ) ) ;
#769 = CARTESIAN_POINT ( 'NONE',  ( 0.000000000000000000, 165.0000000000000284, 0.000000000000000000 ) ) ;
#770 = EDGE_CURVE ( 'NONE', #873, #2306, #177, .T. ) ;
#771 = ADVANCED_FACE ( 'NONE', ( #1643, #2832 ), #2589, .F. ) ;
#772 = CARTESIAN_POINT ( 'NONE',  ( 0.2149655285777906655, -0.5261158121407703003, -29.97282407357905853 ) ) ;
#773 = EDGE_CURVE ( 'NONE', #953, #1333, #2964, .T. ) ;
#774 = CARTESIAN_POINT ( 'NONE',  ( 1.040413542307018213, 150.1213931625024998, -4.731536564017692292 ) ) ;
#775 = ORIENTED_EDGE ( 'NONE', *, *, #2987, .T. ) ;
#776 = CARTESIAN_POINT ( 'NONE',  ( 0.7500000000000000000, 0.000000000000000000, -69.99999999999998579 ) ) ;
#777 = CARTESIAN_POINT ( 'NONE',  ( -16.75000000000000000, 0.000000000000000000, -70.00000000000000000 ) ) ;
#778 = ORIENTED_EDGE ( 'NONE', *, *, #1218, .F. ) ;
#780 = EDGE_LOOP ( 'NONE', ( #2622, #2322, #495, #2617 ) ) ;
#779 = CARTESIAN_POINT ( 'NONE',  ( 0.7500000000000000000, 0.000000000000000000, -29.50000000000000000 ) ) ;
#781 = CARTESIAN_POINT ( 'NONE',  ( 0.000000000000000000, 150.0000000000000284, 0.000000000000000000 ) ) ;
#782 = DIRECTION ( 'NONE',  ( -1.000000000000000000, 1.224646799147353454E-16, 0.000000000000000000 ) ) ;
#783 = DIRECTION ( 'NONE',  ( 0.000000000000000000, 1.000000000000000000, 0.000000000000000000 ) ) ;
#784 = ORIENTED_EDGE ( 'NONE', *, *, #1356, .F. ) ;
#785 = CIRCLE ( 'NONE', #1766, 25.00000000000000000 ) ;
#786 = CARTESIAN_POINT ( 'NONE',  ( 1.538389862757078674, 143.0000000000000284, 2.575530359006910075 ) ) ;
#787 = CARTESIAN_POINT ( 'NONE',  ( 1.357302845428066895, -0.4508279760191356011, -29.97851178431324470 ) ) ;
#788 = CARTESIAN_POINT ( 'NONE',  ( 0.8580925683321629638, -0.9495440358283322446, -29.83504488233122842 ) ) ;
#789 = VERTEX_POINT ( 'NONE', #483 ) ;
#790 = CARTESIAN_POINT ( 'NONE',  ( -18.00000000000001421, 0.000000000000000000, -13.50000000000000355 ) ) ;
#791 = CARTESIAN_POINT ( 'NONE',  ( 0.2320771820130598240, -0.5424536428197961335, -30.19960052657643246 ) ) ;
#792 = ORIENTED_EDGE ( 'NONE', *, *, #1998, .T. ) ;
#793 = AXIS2_PLACEMENT_3D ( 'NONE', #2985, #2960, #2730 ) ;
#795 = ORIENTED_EDGE ( 'NONE', *, *, #2623, .F. ) ;
#794 = CARTESIAN_POINT ( 'NONE',  ( 0.7500000000000000000, 0.000000000000000000, -71.29999999999999716 ) ) ;
#796 = EDGE_CURVE ( 'NONE', #1358, #335, #1682, .T. ) ;
#797 = CARTESIAN_POINT ( 'NONE',  ( 0.000000000000000000, 0.000000000000000000, -25.00000000000000000 ) ) ;
#798 = CARTESIAN_POINT ( 'NONE',  ( 0.7500000000000000000, 0.000000000000000000, -28.59763958834948738 ) ) ;
#799 = EDGE_CURVE ( 'NONE', #2635, #454, #1927, .T. ) ;
#800 = DIRECTION ( 'NONE',  ( 0.000000000000000000, 1.000000000000000000, 0.000000000000000000 ) ) ;
#801 = STYLED_ITEM ( 'NONE', ( #2190 ), #1390 ) ;
#802 = ORIENTED_EDGE ( 'NONE', *, *, #14, .F. ) ;
#803 = CARTESIAN_POINT ( 'NONE',  ( -8.099999999999999645, 0.000000000000000000, -5.000000000000000000 ) ) ;
#804 = CIRCLE ( 'NONE', #2515, 3.000000000000000888 ) ;
#805 = CARTESIAN_POINT ( 'NONE',  ( 1.466526016947866662, 144.0277008748414858, 2.917350827698774740 ) ) ;
#806 = EDGE_CURVE ( 'NONE', #936, #1314, #2369, .T. ) ;
#807 = DIRECTION ( 'NONE',  ( 1.000000000000000000, 0.000000000000000000, 0.000000000000000000 ) ) ;
#808 = DIRECTION ( 'NONE',  ( 0.000000000000000000, 0.000000000000000000, 1.000000000000000000 ) ) ;
#809 = VERTEX_POINT ( 'NONE', #1411 ) ;
#810 = DIRECTION ( 'NONE',  ( 0.000000000000000000, 0.000000000000000000, 1.000000000000000000 ) ) ;
#811 = DIRECTION ( 'NONE',  ( 0.000000000000000000, 0.000000000000000000, 1.000000000000000000 ) ) ;
#812 = ORIENTED_EDGE ( 'NONE', *, *, #21, .F. ) ;
#813 = AXIS2_PLACEMENT_3D ( 'NONE', #178, #973, #2338 ) ;
#815 = ORIENTED_EDGE ( 'NONE', *, *, #320, .F. ) ;
#814 = DIRECTION ( 'NONE',  ( -0.000000000000000000, -1.000000000000000000, -0.000000000000000000 ) ) ;
#816 = CIRCLE ( 'NONE', #1194, 10.75000000000000000 ) ;
#817 = CARTESIAN_POINT ( 'NONE',  ( -16.75000000000000000, 0.000000000000000000, -71.29999999999999716 ) ) ;
#818 = CARTESIAN_POINT ( 'NONE',  ( 11.50000000000000000, 0.000000000000000000, -21.00000000000000000 ) ) ;
#819 = EDGE_CURVE ( 'NONE', #2185, #267, #64, .T. ) ;
#820 = ADVANCED_FACE ( 'NONE', ( #1423 ), #2124, .T. ) ;
#821 = EDGE_CURVE ( 'NONE', #238, #1075, #529, .T. ) ;
#822 = EDGE_LOOP ( 'NONE', ( #1817, #2352, #396, #88 ) ) ;
#823 =( NAMED_UNIT ( * ) PLANE_ANGLE_UNIT ( ) SI_UNIT ( $, .RADIAN. ) );
#824 = DIRECTION ( 'NONE',  ( -0.000000000000000000, -1.000000000000000000, -0.000000000000000000 ) ) ;
#825 = CARTESIAN_POINT ( 'NONE',  ( -2.589696774293758441, 0.7470801277804709484, 173.8589924794932813 ) ) ;
#826 = DIRECTION ( 'NONE',  ( -0.000000000000000000, -1.000000000000000000, -0.000000000000000000 ) ) ;
#827 = ORIENTED_EDGE ( 'NONE', *, *, #1833, .T. ) ;
#828 = CARTESIAN_POINT ( 'NONE',  ( 0.000000000000000000, -1.040949779275237937E-16, -1.649999999999999467 ) ) ;
#829 = CARTESIAN_POINT ( 'NONE',  ( 0.7499999999999997780, 0.000000000000000000, -75.00000000000000000 ) ) ;
#830 = EDGE_CURVE ( 'NONE', #2942, #1143, #38, .T. ) ;
#831 = AXIS2_PLACEMENT_3D ( 'NONE', #425, #1164, #2310 ) ;
#832 = EDGE_LOOP ( 'NONE', ( #2493, #802, #47, #1019 ) ) ;
#834 = VERTEX_POINT ( 'NONE', #963 ) ;
#833 = CYLINDRICAL_SURFACE ( 'NONE', #287, 5.000000000000000000 ) ;
#835 = CARTESIAN_POINT ( 'NONE',  ( 9.000000000000000000, 0.000000000000000000, -9.000000000000001776 ) ) ;
#836 = DIRECTION ( 'NONE',  ( 0.000000000000000000, 0.000000000000000000, 1.000000000000000000 ) ) ;
#837 = EDGE_CURVE ( 'NONE', #1901, #1022, #458, .T. ) ;
#838 =( BOUNDED_SURFACE ( )  B_SPLINE_SURFACE ( 3, 2, ( 
 ( #1861, #1661, #1829 ),
 ( #668, #2794, #1603 ),
 ( #2535, #196, #698 ),
 ( #1136, #3008, #2662 ),
 ( #1967, #2376, #536 ),
 ( #1444, #1938, #275 ),
 ( #787, #325, #1228 ),
 ( #2159, #2874, #554 ),
 ( #2630, #2411, #308 ),
 ( #60, #573, #1905 ),
 ( #2194, #259, #1195 ),
 ( #2855, #2643, #2428 ),
 ( #1478, #520, #1460 ),
 ( #2611, #1017, #503 ),
 ( #2390, #94, #292 ),
 ( #1000, #772, #2129 ) ),
 .UNSPECIFIED., .F., .F., .T. ) 
 B_SPLINE_SURFACE_WITH_KNOTS ( ( 4, 2, 2, 2, 2, 2, 2, 4 ),
 ( 3, 3 ),
 ( 0.003142115232617507734, 0.003927644040771886835, 0.004320408444849075519, 0.004713172848926265070, 0.005105937253003454621, 0.005498701657080643304, 0.005891466061157832855, 0.006284230465235022406 ),
 ( 0.000000000000000000, 1.000000000000000000 ),
 .UNSPECIFIED. ) 
 GEOMETRIC_REPRESENTATION_ITEM ( )  RATIONAL_B_SPLINE_SURFACE ( (
 ( 1.000000000000000000, 0.8028524189143669831, 1.000000000000000000),
 ( 1.000000000000000000, 0.8113733325034977462, 1.000000000000000000),
 ( 1.000000000000000000, 0.8162562764165405271, 1.000000000000000000),
 ( 1.000000000000000000, 0.8166036783078742811, 1.000000000000000000),
 ( 1.000000000000000000, 0.8155662817821041077, 1.000000000000000000),
 ( 1.000000000000000000, 0.8113399445279496636, 1.000000000000000000),
 ( 1.000000000000000000, 0.8081414811520565289, 1.000000000000000000),
 ( 1.000000000000000000, 0.8000935917544299558, 1.000000000000000000),
 ( 1.000000000000000000, 0.7951732876312082032, 1.000000000000000000),
 ( 1.000000000000000000, 0.7844122399397069900, 1.000000000000000000),
 ( 1.000000000000000000, 0.7784649452777798739, 1.000000000000000000),
 ( 1.000000000000000000, 0.7664591363422649239, 1.000000000000000000),
 ( 1.000000000000000000, 0.7603466190193770569, 1.000000000000000000),
 ( 1.000000000000000000, 0.7488162367426993704, 1.000000000000000000),
 ( 1.000000000000000000, 0.7434321749728833861, 1.000000000000000000),
 ( 1.000000000000000000, 0.7388586553412447300, 1.000000000000000000) ) ) 
 REPRESENTATION_ITEM ( '' )  SURFACE ( )  );
#839 = ORIENTED_EDGE ( 'NONE', *, *, #2951, .F. ) ;
#840 = CARTESIAN_POINT ( 'NONE',  ( 1.398536238870072390, 145.0000000000000284, 4.800426688177537038 ) ) ;
#841 = CARTESIAN_POINT ( 'NONE',  ( 1.415937031605314145, 144.7511570704911321, 3.742232663334624565 ) ) ;
#842 = AXIS2_PLACEMENT_3D ( 'NONE', #872, #2981, #2710 ) ;
#843 = DIRECTION ( 'NONE',  ( 1.000000000000000000, 0.000000000000000000, 0.000000000000000000 ) ) ;
#844 = CARTESIAN_POINT ( 'NONE',  ( -15.84999999999999964, 0.000000000000000000, -71.29999999999999716 ) ) ;
#845 = VERTEX_POINT ( 'NONE', #1220 ) ;
#847 = ORIENTED_EDGE ( 'NONE', *, *, #819, .F. ) ;
#846 = DIRECTION ( 'NONE',  ( 0.000000000000000000, 0.000000000000000000, 1.000000000000000000 ) ) ;
#848 = LINE ( 'NONE', #2008, #2169 ) ;
#849 = CARTESIAN_POINT ( 'NONE',  ( 3.000000000000000000, 46.00000000000000000, 3.099999999999999645 ) ) ;
#850 = EDGE_CURVE ( 'NONE', #438, #3001, #2314, .T. ) ;
#851 = VERTEX_POINT ( 'NONE', #2619 ) ;
#852 = AXIS2_PLACEMENT_3D ( 'NONE', #685, #1634, #462 ) ;
#853 = AXIS2_PLACEMENT_3D ( 'NONE', #2877, #2414, #558 ) ;
#854 = ADVANCED_FACE ( 'NONE', ( #235 ), #2167, .T. ) ;
#855 = DIRECTION ( 'NONE',  ( 1.000000000000000000, 0.000000000000000000, -1.224646799147353207E-16 ) ) ;
#856 = VERTEX_POINT ( 'NONE', #74 ) ;
#858 = VERTEX_POINT ( 'NONE', #300 ) ;
#857 = PLANE ( 'NONE',  #842 ) ;
#859 = CARTESIAN_POINT ( 'NONE',  ( 4.898587196589412829E-16, 152.0493901531919505, 4.000000000000000000 ) ) ;
#860 = VECTOR ( 'NONE', #750, 1000.000000000000000 ) ;
#861 = CARTESIAN_POINT ( 'NONE',  ( 1.175021358869466903, 0.8427368165999857830, -29.78799220421083405 ) ) ;
#862 = DIRECTION ( 'NONE',  ( -0.5445901143579854331, 0.000000000000000000, -0.8387023353631229972 ) ) ;
#863 = B_SPLINE_CURVE_WITH_KNOTS ( 'NONE', 3,
 ( #1171, #2614, #2163, #295, #2102, #2583, #66, #2810, #1213, #1232 ),
 .UNSPECIFIED., .F., .F.,
 ( 4, 2, 2, 2, 4 ),
 ( 1.976841901763208263E-07, 0.0005882689338954606110, 0.001176340183600744745, 0.001764411433306029096, 0.002352482683011313230 ),
 .UNSPECIFIED. ) ;
#864 = VECTOR ( 'NONE', #1482, 1000.000000000000000 ) ;
#865 = AXIS2_PLACEMENT_3D ( 'NONE', #293, #243, #537 ) ;
#866 = EDGE_LOOP ( 'NONE', ( #1869, #76, #1107, #498 ) ) ;
#867 = DIRECTION ( 'NONE',  ( 0.000000000000000000, 0.000000000000000000, 1.000000000000000000 ) ) ;
#868 = AXIS2_PLACEMENT_3D ( 'NONE', #2904, #999, #1509 ) ;
#869 = VECTOR ( 'NONE', #2866, 1000.000000000000000 ) ;
#870 = EDGE_CURVE ( 'NONE', #44, #2786, #400, .T. ) ;
#871 = EDGE_LOOP ( 'NONE', ( #2857, #619, #175, #644 ) ) ;
#873 = VERTEX_POINT ( 'NONE', #2218 ) ;
#872 = CARTESIAN_POINT ( 'NONE',  ( 0.7499999999999997780, 0.000000000000000000, -65.00000000000000000 ) ) ;
#874 = CARTESIAN_POINT ( 'NONE',  ( 0.7500000000000000000, 0.000000000000000000, -26.37867965644035451 ) ) ;
#875 = DIRECTION ( 'NONE',  ( 0.000000000000000000, 0.000000000000000000, 1.000000000000000000 ) ) ;
#876 = VERTEX_POINT ( 'NONE', #835 ) ;
#877 = CARTESIAN_POINT ( 'NONE',  ( 0.000000000000000000, 145.0000000000000284, 0.000000000000000000 ) ) ;
#878 = CIRCLE ( 'NONE', #2557, 4.000000000000000000 ) ;
#879 = CARTESIAN_POINT ( 'NONE',  ( 0.08764808405146869152, 0.3652595090332538819, -30.22730816929352926 ) ) ;
#880 = CARTESIAN_POINT ( 'NONE',  ( 0.000000000000000000, 0.000000000000000000, 0.000000000000000000 ) ) ;
#881 = UNCERTAINTY_MEASURE_WITH_UNIT (LENGTH_MEASURE( 1.000000000000000082E-05 ), #2475, 'distance_accuracy_value', 'NONE');
#882 = LINE ( 'NONE', #1588, #2567 ) ;
#884 = ORIENTED_EDGE ( 'NONE', *, *, #1523, .T. ) ;
#883 = DIRECTION ( 'NONE',  ( 1.000000000000000000, 0.000000000000000000, 0.000000000000000000 ) ) ;
#885 = AXIS2_PLACEMENT_3D ( 'NONE', #169, #418, #883 ) ;
#886 = CARTESIAN_POINT ( 'NONE',  ( -0.2078130131416057180, -0.2692079894535250317, -29.99000027993201556 ) ) ;
#887 = CYLINDRICAL_SURFACE ( 'NONE', #1301, 1.649999999999998357 ) ;
#888 = EDGE_CURVE ( 'NONE', #2786, #1640, #848, .T. ) ;
#889 = ORIENTED_EDGE ( 'NONE', *, *, #617, .F. ) ;
#890 = LINE ( 'NONE', #3021, #766 ) ;
#891 = FACE_OUTER_BOUND ( 'NONE', #675, .T. ) ;
#892 = EDGE_CURVE ( 'NONE', #1483, #454, #310, .T. ) ;
#893 = PRODUCT_DEFINITION_FORMATION_WITH_SPECIFIED_SOURCE ( 'ANY', '', #2358, .NOT_KNOWN. ) ;
#894 = CARTESIAN_POINT ( 'NONE',  ( 1.253517817817501045, 0.5562114596521705590, -29.81183805401864362 ) ) ;
#895 = AXIS2_PLACEMENT_3D ( 'NONE', #2044, #2997, #2525 ) ;
#896 = CARTESIAN_POINT ( 'NONE',  ( 0.000000000000000000, 150.0000000000000284, 0.000000000000000000 ) ) ;
#898 = ORIENTED_EDGE ( 'NONE', *, *, #1193, .F. ) ;
#897 = DIRECTION ( 'NONE',  ( -1.000000000000000000, 0.000000000000000000, 0.000000000000000000 ) ) ;
#899 = CARTESIAN_POINT ( 'NONE',  ( -12.25000000000000000, 0.000000000000000000, -75.00000000000000000 ) ) ;
#900 = CARTESIAN_POINT ( 'NONE',  ( -0.1267960837428786791, 0.4638215987756691971, -29.97838873271413362 ) ) ;
#901 = CARTESIAN_POINT ( 'NONE',  ( 0.7500000000000000000, 0.000000000000000000, -24.25735931288071257 ) ) ;
#902 = EDGE_LOOP ( 'NONE', ( #1604, #2005, #2597, #654 ) ) ;
#903 = ORIENTED_EDGE ( 'NONE', *, *, #222, .F. ) ;
#904 = EDGE_CURVE ( 'NONE', #2785, #1162, #1611, .T. ) ;
#905 = CARTESIAN_POINT ( 'NONE',  ( 0.000000000000000000, 152.0493901531919505, 0.000000000000000000 ) ) ;
#906 = DIRECTION ( 'NONE',  ( 1.000000000000000000, 0.000000000000000000, 0.000000000000000000 ) ) ;
#907 = EDGE_CURVE ( 'NONE', #296, #3, #613, .T. ) ;
#908 = AXIS2_PLACEMENT_3D ( 'NONE', #410, #1099, #2753 ) ;
#909 = APPLICATION_PROTOCOL_DEFINITION ( 'draft international standard', 'automotive_design', 1998, #1551 ) ;
#910 = VECTOR ( 'NONE', #946, 999.9999999999998863 ) ;
#911 = CARTESIAN_POINT ( 'NONE',  ( 0.7499999999999997780, 0.000000000000000000, -65.00000000000000000 ) ) ;
#912 = AXIS2_PLACEMENT_3D ( 'NONE', #2462, #1511, #355 ) ;
#913 = TOROIDAL_SURFACE ( 'NONE', #125, 24.00000000000000000, 1.000000000000000000 ) ;
#915 = ORIENTED_EDGE ( 'NONE', *, *, #1912, .T. ) ;
#914 = DIRECTION ( 'NONE',  ( 0.000000000000000000, 1.000000000000000000, 0.000000000000000000 ) ) ;
#916 = DIRECTION ( 'NONE',  ( -1.000000000000000000, 0.000000000000000000, 0.000000000000000000 ) ) ;
#917 = CARTESIAN_POINT ( 'NONE',  ( 0.000000000000000000, 0.000000000000000000, -10.00000000000000000 ) ) ;
#918 = CARTESIAN_POINT ( 'NONE',  ( 0.000000000000000000, 8.000000000000000000, 0.000000000000000000 ) ) ;
#919 = VERTEX_POINT ( 'NONE', #2897 ) ;
#920 = EDGE_LOOP ( 'NONE', ( #1730, #312, #673, #456 ) ) ;
#921 = ORIENTED_EDGE ( 'NONE', *, *, #223, .T. ) ;
#922 = DIRECTION ( 'NONE',  ( -0.000000000000000000, -0.000000000000000000, 1.000000000000000000 ) ) ;
#923 = DIRECTION ( 'NONE',  ( 0.000000000000000000, -1.000000000000000000, 0.000000000000000000 ) ) ;
#924 = EDGE_CURVE ( 'NONE', #454, #1483, #1492, .T. ) ;
#925 = DIRECTION ( 'NONE',  ( 0.000000000000000000, 0.000000000000000000, 1.000000000000000000 ) ) ;
#927 = ORIENTED_EDGE ( 'NONE', *, *, #2066, .T. ) ;
#926 = CARTESIAN_POINT ( 'NONE',  ( 0.000000000000000000, 76.00000000000000000, 0.000000000000000000 ) ) ;
#928 = DIRECTION ( 'NONE',  ( -0.000000000000000000, -0.000000000000000000, -1.000000000000000000 ) ) ;
#929 = CARTESIAN_POINT ( 'NONE',  ( 0.000000000000000000, 165.0000000000000284, 0.000000000000000000 ) ) ;
#930 = FACE_OUTER_BOUND ( 'NONE', #1070, .T. ) ;
#931 = VERTEX_POINT ( 'NONE', #614 ) ;
#932 = ADVANCED_FACE ( 'NONE', ( #1042, #2914 ), #548, .F. ) ;
#933 = AXIS2_PLACEMENT_3D ( 'NONE', #747, #2184, #2165 ) ;
#934 = ORIENTED_EDGE ( 'NONE', *, *, #1354, .T. ) ;
#935 =( GEOMETRIC_REPRESENTATION_CONTEXT ( 3 ) GLOBAL_UNCERTAINTY_ASSIGNED_CONTEXT ( ( #881 ) ) GLOBAL_UNIT_ASSIGNED_CONTEXT ( ( #2475, #1802, #1526 ) ) REPRESENTATION_CONTEXT ( 'NONE', 'WORKASPACE' ) );
#936 = VERTEX_POINT ( 'NONE', #1553 ) ;
#937 = LINE ( 'NONE', #633, #2039 ) ;
#938 = ADVANCED_FACE ( 'NONE', ( #2484 ), #1578, .F. ) ;
#939 = CARTESIAN_POINT ( 'NONE',  ( 0.000000000000000000, 0.000000000000000000, 0.000000000000000000 ) ) ;
#940 = AXIS2_PLACEMENT_3D ( 'NONE', #2468, #131, #1073 ) ;
#941 = DIRECTION ( 'NONE',  ( -0.08715574274765808260, -0.9961946980917453232, 6.123233995736764803E-17 ) ) ;
#942 = CARTESIAN_POINT ( 'NONE',  ( 0.7500000000000000000, 0.000000000000000000, -30.00337151423845938 ) ) ;
#943 = AXIS2_PLACEMENT_3D ( 'NONE', #1312, #1785, #1291 ) ;
#944 = CARTESIAN_POINT ( 'NONE',  ( 0.000000000000000000, 0.000000000000000000, -5.000000000000000000 ) ) ;
#945 = DIRECTION ( 'NONE',  ( 0.000000000000000000, 0.000000000000000000, 1.000000000000000000 ) ) ;
#946 = DIRECTION ( 'NONE',  ( -0.9138115486202574855, 0.000000000000000000, -0.4061384660534471669 ) ) ;
#947 = ORIENTED_EDGE ( 'NONE', *, *, #36, .T. ) ;
#949 = ORIENTED_EDGE ( 'NONE', *, *, #3011, .F. ) ;
#948 = CARTESIAN_POINT ( 'NONE',  ( 0.02384725191396214194, -0.2120012911565443137, -30.23950029501705572 ) ) ;
#950 = ORIENTED_EDGE ( 'NONE', *, *, #2533, .T. ) ;
#951 = CARTESIAN_POINT ( 'NONE',  ( 1.174717509335394539, -0.6348107710833800210, -30.01510338278423262 ) ) ;
#952 = DIRECTION ( 'NONE',  ( -1.000000000000000000, 0.000000000000000000, 0.000000000000000000 ) ) ;
#953 = VERTEX_POINT ( 'NONE', #1009 ) ;
#954 =( NAMED_UNIT ( * ) PLANE_ANGLE_UNIT ( ) SI_UNIT ( $, .RADIAN. ) );
#955 = CARTESIAN_POINT ( 'NONE',  ( 3.000000000000000000, 0.000000000000000000, 0.000000000000000000 ) ) ;
#956 = CYLINDRICAL_SURFACE ( 'NONE', #2719, 9.000000000000000000 ) ;
#957 = AXIS2_PLACEMENT_3D ( 'NONE', #2544, #139, #1871 ) ;
#958 = DIRECTION ( 'NONE',  ( 0.000000000000000000, 0.000000000000000000, 1.000000000000000000 ) ) ;
#959 = EDGE_LOOP ( 'NONE', ( #1971, #1784, #1853, #406 ) ) ;
#961 = ORIENTED_EDGE ( 'NONE', *, *, #1193, .T. ) ;
#960 = CARTESIAN_POINT ( 'NONE',  ( -0.1267960839499895076, 0.4638215988554351688, -29.97838873270140780 ) ) ;
#962 = ORIENTED_EDGE ( 'NONE', *, *, #1077, .T. ) ;
#963 = CARTESIAN_POINT ( 'NONE',  ( 1.048902179152555680, 150.0000000000000284, -4.888742600973076335 ) ) ;
#964 = CARTESIAN_POINT ( 'NONE',  ( -6.000000000000000000, 8.266365894244634333E-16, -29.50000000000000000 ) ) ;
#965 = ORIENTED_EDGE ( 'NONE', *, *, #547, .T. ) ;
#966 = AXIS2_PLACEMENT_3D ( 'NONE', #2976, #645, #1379 ) ;
#967 = ADVANCED_FACE ( 'NONE', ( #1749 ), #151, .T. ) ;
#968 = DIRECTION ( 'NONE',  ( -1.000000000000000000, 0.000000000000000000, 0.000000000000000000 ) ) ;
#969 = CARTESIAN_POINT ( 'NONE',  ( 3.000000000000000000, 46.00000000000000000, -3.100000000000000533 ) ) ;
#970 = FACE_OUTER_BOUND ( 'NONE', #1792, .T. ) ;
#971 = CARTESIAN_POINT ( 'NONE',  ( 0.2797072477740157881, 161.0000000000000284, -3.990208497753304329 ) ) ;
#972 = VERTEX_POINT ( 'NONE', #598 ) ;
#974 = ORIENTED_EDGE ( 'NONE', *, *, #1543, .F. ) ;
#973 = DIRECTION ( 'NONE',  ( 1.224646799147353207E-16, 1.000000000000000000, -0.000000000000000000 ) ) ;
#975 = CIRCLE ( 'NONE', #1119, 4.000000000000000000 ) ;
#976 = DIRECTION ( 'NONE',  ( 0.000000000000000000, 0.000000000000000000, -1.000000000000000000 ) ) ;
#977 = DIRECTION ( 'NONE',  ( 0.000000000000000000, 0.000000000000000000, 1.000000000000000000 ) ) ;
#978 = CIRCLE ( 'NONE', #1222, 5.000000000000000000 ) ;
#979 = ADVANCED_FACE ( 'NONE', ( #2186 ), #2654, .T. ) ;
#980 = EDGE_LOOP ( 'NONE', ( #2136, #1418, #961, #2742 ) ) ;
#981 = AXIS2_PLACEMENT_3D ( 'NONE', #2809, #263, #1159 ) ;
#982 = DIRECTION ( 'NONE',  ( 0.000000000000000000, 1.000000000000000000, 0.000000000000000000 ) ) ;
#983 = CARTESIAN_POINT ( 'NONE',  ( 0.9055948593114367950, 152.0493901531919505, -3.896138851579689089 ) ) ;
#984 = EDGE_LOOP ( 'NONE', ( #1269, #1612, #2344, #1660 ) ) ;
#985 = CARTESIAN_POINT ( 'NONE',  ( 25.00000000000000000, 0.000000000000000000, -19.00000000000000000 ) ) ;
#986 = DIRECTION ( 'NONE',  ( 1.000000000000000000, 0.000000000000000000, 0.000000000000000000 ) ) ;
#987 = AXIS2_PLACEMENT_3D ( 'NONE', #656, #171, #2286 ) ;
#988 = VERTEX_POINT ( 'NONE', #1503 ) ;
#990 = EDGE_LOOP ( 'NONE', ( #1421, #1959, #1624, #1744, #137, #690, #1137, #2907, #383, #149 ) ) ;
#989 = CARTESIAN_POINT ( 'NONE',  ( -20.00000000000000000, 0.000000000000000000, -13.50000000000000355 ) ) ;
#991 = EDGE_CURVE ( 'NONE', #2989, #1014, #2419, .T. ) ;
#992 = DIRECTION ( 'NONE',  ( -1.000000000000000000, 0.000000000000000000, 0.000000000000000000 ) ) ;
#993 = CARTESIAN_POINT ( 'NONE',  ( 2.020667218593129304E-16, 8.000000000000000000, 1.649999999999997247 ) ) ;
#994 = FACE_OUTER_BOUND ( 'NONE', #2230, .T. ) ;
#995 = ADVANCED_FACE ( 'NONE', ( #1059 ), #1025, .F. ) ;
#996 = ORIENTED_EDGE ( 'NONE', *, *, #679, .F. ) ;
#997 = EDGE_CURVE ( 'NONE', #1413, #1041, #2153, .T. ) ;
#998 = AXIS2_PLACEMENT_3D ( 'NONE', #2865, #2602, #2402 ) ;
#999 = DIRECTION ( 'NONE',  ( 0.000000000000000000, 1.000000000000000000, 0.000000000000000000 ) ) ;
#1000 = CARTESIAN_POINT ( 'NONE',  ( 0.2320771820130598240, -0.5424536428197961335, -30.19960052657643246 ) ) ;
#1001 = AXIS2_PLACEMENT_3D ( 'NONE', #2037, #2573, #2516 ) ;
#1002 = VECTOR ( 'NONE', #2391, 1000.000000000000000 ) ;
#1003 = CARTESIAN_POINT ( 'NONE',  ( 5.000000000000000000, 0.000000000000000000, -25.00000000000000000 ) ) ;
#1004 = DIRECTION ( 'NONE',  ( 0.000000000000000000, 0.000000000000000000, 1.000000000000000000 ) ) ;
#1005 = LINE ( 'NONE', #2596, #1592 ) ;
#1006 = EDGE_LOOP ( 'NONE', ( #2586, #1322, #2711, #2325 ) ) ;
#1008 = ORIENTED_EDGE ( 'NONE', *, *, #2472, .F. ) ;
#1007 = CARTESIAN_POINT ( 'NONE',  ( -9.000000000000001776, 0.000000000000000000, -5.000000000000000000 ) ) ;
#1009 = CARTESIAN_POINT ( 'NONE',  ( 2.020667218593132262E-16, -1.040949779275237937E-16, 1.649999999999999689 ) ) ;
#1010 = LINE ( 'NONE', #2357, #869 ) ;
#1011 = AXIS2_PLACEMENT_3D ( 'NONE', #2701, #1278, #1459 ) ;
#1012 = VECTOR ( 'NONE', #2110, 1000.000000000000000 ) ;
#1013 = DIRECTION ( 'NONE',  ( 0.000000000000000000, 0.000000000000000000, 1.000000000000000000 ) ) ;
#1014 = VERTEX_POINT ( 'NONE', #630 ) ;
#1015 = DIRECTION ( 'NONE',  ( -1.000000000000000000, 0.000000000000000000, 0.000000000000000000 ) ) ;
#1016 = EDGE_CURVE ( 'NONE', #2536, #1349, #2604, .T. ) ;
#1017 = CARTESIAN_POINT ( 'NONE',  ( 0.3616783335573527380, -0.6496625758313504528, -29.95033690730697629 ) ) ;
#1018 = CARTESIAN_POINT ( 'NONE',  ( 0.9194645241962920990, 151.8510447045811702, -3.892915070881413975 ) ) ;
#1019 = ORIENTED_EDGE ( 'NONE', *, *, #2109, .T. ) ;
#1020 = DIRECTION ( 'NONE',  ( -1.000000000000000000, 0.000000000000000000, 0.000000000000000000 ) ) ;
#1021 = CARTESIAN_POINT ( 'NONE',  ( 25.00000000000000000, 0.000000000000000000, -20.00000000000000000 ) ) ;
#1022 = VERTEX_POINT ( 'NONE', #1113 ) ;
#1024 = VERTEX_POINT ( 'NONE', #1387 ) ;
#1023 = CARTESIAN_POINT ( 'NONE',  ( -25.00000000000000000, 3.061616997868383043E-15, -20.00000000000000000 ) ) ;
#1025 = CYLINDRICAL_SURFACE ( 'NONE', #1774, 5.000000000000000000 ) ;
#1026 = DIRECTION ( 'NONE',  ( 0.000000000000000000, 0.000000000000000000, 1.000000000000000000 ) ) ;
#1027 = FACE_OUTER_BOUND ( 'NONE', #2508, .T. ) ;
#1028 = ADVANCED_FACE ( 'NONE', ( #1361, #1820, #147 ), #2538, .T. ) ;
#1029 = ORIENTED_EDGE ( 'NONE', *, *, #1548, .F. ) ;
#1030 = DIRECTION ( 'NONE',  ( -0.000000000000000000, -0.000000000000000000, 1.000000000000000000 ) ) ;
#1031 = AXIS2_PLACEMENT_3D ( 'NONE', #1533, #405, #129 ) ;
#1032 = CARTESIAN_POINT ( 'NONE',  ( 2.020667218593129304E-16, 8.000000000000000000, 1.649999999999997247 ) ) ;
#1033 = CARTESIAN_POINT ( 'NONE',  ( 1.554881900051636068, -0.4648550558847448499, -29.73095790090420110 ) ) ;
#1034 = EDGE_CURVE ( 'NONE', #858, #2217, #1086, .T. ) ;
#1035 = CARTESIAN_POINT ( 'NONE',  ( 0.7500000000000000000, 0.000000000000000000, -75.00000000000000000 ) ) ;
#1036 = DIRECTION ( 'NONE',  ( 0.000000000000000000, 0.000000000000000000, -1.000000000000000000 ) ) ;
#1037 = EDGE_LOOP ( 'NONE', ( #2018, #251, #3030, #1385 ) ) ;
#1038 = VECTOR ( 'NONE', #89, 1000.000000000000000 ) ;
#1039 = EDGE_CURVE ( 'NONE', #1681, #2270, #1868, .T. ) ;
#1041 = VERTEX_POINT ( 'NONE', #450 ) ;
#1040 = DIRECTION ( 'NONE',  ( -0.000000000000000000, -0.000000000000000000, -1.000000000000000000 ) ) ;
#1042 = FACE_OUTER_BOUND ( 'NONE', #2212, .T. ) ;
#1043 = CARTESIAN_POINT ( 'NONE',  ( 0.7500000000000000000, 0.000000000000000000, -54.56007414220329110 ) ) ;
#1044 = PRODUCT ( 'Needle', 'Needle', '', ( #1167 ) ) ;
#1045 = CARTESIAN_POINT ( 'NONE',  ( 0.000000000000000000, 150.0000000000000284, 0.000000000000000000 ) ) ;
#1046 = CIRCLE ( 'NONE', #2558, 22.50000000000000355 ) ;
#1047 = ORIENTED_EDGE ( 'NONE', *, *, #1548, .T. ) ;
#1048 = DIRECTION ( 'NONE',  ( 0.000000000000000000, 1.000000000000000000, 0.000000000000000000 ) ) ;
#1049 = CARTESIAN_POINT ( 'NONE',  ( 1.426092358330132814, 144.6059291322715978, 3.502685476475087878 ) ) ;
#1050 = DIRECTION ( 'NONE',  ( 1.000000000000000000, 0.000000000000000000, 0.000000000000000000 ) ) ;
#1051 = CARTESIAN_POINT ( 'NONE',  ( 1.663917924449948238, 0.1455857447386232906, -29.71446170273930676 ) ) ;
#1052 = CARTESIAN_POINT ( 'NONE',  ( 2.052413201017105226, 0.000000000000000000, -4.559342063531834022 ) ) ;
#1053 = DIRECTION ( 'NONE',  ( 1.000000000000000000, 0.000000000000000000, 0.000000000000000000 ) ) ;
#1054 = FACE_OUTER_BOUND ( 'NONE', #1670, .T. ) ;
#1055 = AXIS2_PLACEMENT_3D ( 'NONE', #2004, #2689, #1082 ) ;
#1057 = ORIENTED_EDGE ( 'NONE', *, *, #1396, .T. ) ;
#1056 = CARTESIAN_POINT ( 'NONE',  ( 0.000000000000000000, 152.0493901531919505, 0.000000000000000000 ) ) ;
#1058 = AXIS2_PLACEMENT_3D ( 'NONE', #1043, #1977, #395 ) ;
#1059 = FACE_OUTER_BOUND ( 'NONE', #1284, .T. ) ;
#1060 = DIRECTION ( 'NONE',  ( 1.000000000000000000, 0.000000000000000000, 0.000000000000000000 ) ) ;
#1061 = EDGE_LOOP ( 'NONE', ( #898, #753, #551, #1217 ) ) ;
#1062 = CARTESIAN_POINT ( 'NONE',  ( 0.7500000000000000000, 0.000000000000000000, -28.00000000000000355 ) ) ;
#1063 = B_SPLINE_CURVE_WITH_KNOTS ( 'NONE', 3,
 ( #1249, #774, #1446, #29, #1691, #62, #82, #2377, #1018, #983 ),
 .UNSPECIFIED., .F., .F.,
 ( 4, 2, 2, 2, 4 ),
 ( 3.230067657723979060E-07, 0.0005884437161546272627, 0.001176564425543482131, 0.001764685134932337000, 0.002352805844321191869 ),
 .UNSPECIFIED. ) ;
#1064 = VECTOR ( 'NONE', #2427, 1000.000000000000000 ) ;
#1065 = AXIS2_PLACEMENT_3D ( 'NONE', #1424, #2187, #75 ) ;
#1066 = FACE_OUTER_BOUND ( 'NONE', #2599, .T. ) ;
#1067 = EDGE_CURVE ( 'NONE', #446, #1358, #3012, .T. ) ;
#1068 = CARTESIAN_POINT ( 'NONE',  ( 2.052413201017106559, 0.000000000000000000, 4.559342063531834910 ) ) ;
#1069 = CARTESIAN_POINT ( 'NONE',  ( 11.50000000000000000, 0.000000000000000000, -35.00000000000000000 ) ) ;
#1070 = EDGE_LOOP ( 'NONE', ( #453, #2881, #1546, #1131 ) ) ;
#1072 = ORIENTED_EDGE ( 'NONE', *, *, #1747, .F. ) ;
#1071 = DIRECTION ( 'NONE',  ( 0.000000000000000000, 0.000000000000000000, -1.000000000000000000 ) ) ;
#1073 = DIRECTION ( 'NONE',  ( -1.000000000000000000, -1.224646799147351482E-16, 0.000000000000000000 ) ) ;
#1074 = DIRECTION ( 'NONE',  ( -1.000000000000000000, 1.224646799147351482E-16, 0.000000000000000000 ) ) ;
#1075 = VERTEX_POINT ( 'NONE', #1607 ) ;
#1076 = CARTESIAN_POINT ( 'NONE',  ( 1.399432809893034646, 144.9871784370252499, 4.527878311709528703 ) ) ;
#1077 = EDGE_CURVE ( 'NONE', #1179, #706, #2793, .T. ) ;
#1078 = DIRECTION ( 'NONE',  ( 1.000000000000000000, 0.000000000000000000, 0.000000000000000000 ) ) ;
#1079 = AXIS2_PLACEMENT_3D ( 'NONE', #2880, #1040, #2895 ) ;
#1080 = SURFACE_SIDE_STYLE ('',( #2702 ) ) ;
#1081 = CIRCLE ( 'NONE', #2147, 4.000000000000000000 ) ;
#1082 = DIRECTION ( 'NONE',  ( 0.000000000000000000, 0.000000000000000000, -1.000000000000000000 ) ) ;
#1083 = ORIENTED_EDGE ( 'NONE', *, *, #544, .F. ) ;
#1085 = ORIENTED_EDGE ( 'NONE', *, *, #161, .F. ) ;
#1084 = CARTESIAN_POINT ( 'NONE',  ( 0.7500000000000000000, 0.000000000000000000, -35.00000000000000000 ) ) ;
#1086 = CIRCLE ( 'NONE', #647, 16.60000000000000142 ) ;
#1087 = CARTESIAN_POINT ( 'NONE',  ( 18.25000000000000711, 0.000000000000000000, -60.00000000000000711 ) ) ;
#1088 = LINE ( 'NONE', #1504, #1688 ) ;
#1089 = ORIENTED_EDGE ( 'NONE', *, *, #655, .T. ) ;
#1090 = AXIS2_PLACEMENT_3D ( 'NONE', #767, #1736, #393 ) ;
#1091 = CARTESIAN_POINT ( 'NONE',  ( 0.7500000000000000000, 0.000000000000000000, -29.30474636953603707 ) ) ;
#1092 = ADVANCED_FACE ( 'NONE', ( #200 ), #2071, .T. ) ;
#1093 = EDGE_CURVE ( 'NONE', #2161, #856, #159, .T. ) ;
#1094 = VERTEX_POINT ( 'NONE', #2033 ) ;
#1096 = ORIENTED_EDGE ( 'NONE', *, *, #476, .T. ) ;
#1095 = CARTESIAN_POINT ( 'NONE',  ( 1.500000000000000222, -7.934549615262614549E-13, -29.94974746830583356 ) ) ;
#1097 = DIRECTION ( 'NONE',  ( 0.000000000000000000, 0.000000000000000000, 1.000000000000000000 ) ) ;
#1098 = CARTESIAN_POINT ( 'NONE',  ( -0.05759279805017582937, 0.5715805173146008000, -29.96846101797175166 ) ) ;
#1099 = DIRECTION ( 'NONE',  ( 0.000000000000000000, 1.000000000000000000, 0.000000000000000000 ) ) ;
#1100 = CIRCLE ( 'NONE', #618, 22.50000000000000355 ) ;
#1101 = ORIENTED_EDGE ( 'NONE', *, *, #473, .F. ) ;
#1102 = CYLINDRICAL_SURFACE ( 'NONE', #1899, 3.000000000000000444 ) ;
#1103 = CARTESIAN_POINT ( 'NONE',  ( 1.268006068844841128, 0.5423741445165091157, -29.99639748842215425 ) ) ;
#1104 = VECTOR ( 'NONE', #977, 1000.000000000000000 ) ;
#1105 = UNCERTAINTY_MEASURE_WITH_UNIT (LENGTH_MEASURE( 1.000000000000000082E-05 ), #3039, 'distance_accuracy_value', 'NONE');
#1106 = ADVANCED_FACE ( 'NONE', ( #2552 ), #2504, .F. ) ;
#1107 = ORIENTED_EDGE ( 'NONE', *, *, #773, .T. ) ;
#1109 = ORIENTED_EDGE ( 'NONE', *, *, #571, .F. ) ;
#1108 = DIRECTION ( 'NONE',  ( 1.000000000000000000, 0.000000000000000000, 0.000000000000000000 ) ) ;
#1110 = CARTESIAN_POINT ( 'NONE',  ( 1.224646799147353207E-16, 72.53589838486223584, -1.000000000000000000 ) ) ;
#1111 = EDGE_CURVE ( 'NONE', #1162, #834, #502, .T. ) ;
#1112 = TOROIDAL_SURFACE ( 'NONE', #427, 5.000000000000000888, 2.000000000000000000 ) ;
#1113 = CARTESIAN_POINT ( 'NONE',  ( 0.000000000000000000, 8.000000000000000000, -1.649999999999997247 ) ) ;
#1114 = CARTESIAN_POINT ( 'NONE',  ( 11.50000000000000000, 1.316495309083404618E-15, -55.00000000000000711 ) ) ;
#1115 = ORIENTED_EDGE ( 'NONE', *, *, #1240, .T. ) ;
#1116 = CARTESIAN_POINT ( 'NONE',  ( -10.82584852788213325, 0.000000000000000000, -54.27272625663694328 ) ) ;
#1117 = AXIS2_PLACEMENT_3D ( 'NONE', #2868, #531, #567 ) ;
#1118 = LINE ( 'NONE', #1584, #616 ) ;
#1119 = AXIS2_PLACEMENT_3D ( 'NONE', #1056, #2398, #2845 ) ;
#1120 = FACE_OUTER_BOUND ( 'NONE', #2205, .T. ) ;
#1122 = VERTEX_POINT ( 'NONE', #2511 ) ;
#1121 = CARTESIAN_POINT ( 'NONE',  ( -5.000000000000000000, 6.123233995736766282E-16, -25.00000000000000000 ) ) ;
#1123 = MECHANICAL_DESIGN_GEOMETRIC_PRESENTATION_REPRESENTATION (  '', ( #42 ), #935 ) ;
#1124 = EDGE_CURVE ( 'NONE', #1521, #718, #2354, .T. ) ;
#1125 = ADVANCED_FACE ( 'NONE', ( #2363 ), #2101, .T. ) ;
#1126 = CARTESIAN_POINT ( 'NONE',  ( 0.7500000000000000000, 0.000000000000000000, -70.00000000000000000 ) ) ;
#1127 = CARTESIAN_POINT ( 'NONE',  ( 1.372071198533067360, 0.6887290724018594323, -29.75847379849721719 ) ) ;
#1128 = CARTESIAN_POINT ( 'NONE',  ( 17.35000000000000142, 2.032913686584606063E-15, -70.00000000000000000 ) ) ;
#1129 = ADVANCED_FACE ( 'NONE', ( #759 ), #2144, .T. ) ;
#1130 = VECTOR ( 'NONE', #2046, 1000.000000000000000 ) ;
#1131 = ORIENTED_EDGE ( 'NONE', *, *, #1997, .F. ) ;
#1132 = FACE_OUTER_BOUND ( 'NONE', #628, .T. ) ;
#1133 = CARTESIAN_POINT ( 'NONE',  ( 0.000000000000000000, 0.000000000000000000, -10.00000000000000000 ) ) ;
#1134 = AXIS2_PLACEMENT_3D ( 'NONE', #944, #928, #1862 ) ;
#1135 = CARTESIAN_POINT ( 'NONE',  ( -24.00000000000000000, 3.000384657911015469E-15, -20.00000000000000000 ) ) ;
#1137 = ORIENTED_EDGE ( 'NONE', *, *, #2287, .T. ) ;
#1136 = CARTESIAN_POINT ( 'NONE',  ( 1.501836308888456761, -0.08455756029319928813, -29.94937647858121821 ) ) ;
#1138 = EDGE_CURVE ( 'NONE', #1022, #1901, #2844, .T. ) ;
#1139 = DIRECTION ( 'NONE',  ( 1.000000000000000000, 0.000000000000000000, 0.000000000000000000 ) ) ;
#1140 = CARTESIAN_POINT ( 'NONE',  ( 2.052413201017106559, 46.00000000000000000, 4.559342063531834910 ) ) ;
#1141 = CARTESIAN_POINT ( 'NONE',  ( 0.2079879296618396545, 0.5388177491476147107, -30.20425487046471247 ) ) ;
#1142 = ORIENTED_EDGE ( 'NONE', *, *, #2443, .T. ) ;
#1143 = VERTEX_POINT ( 'NONE', #716 ) ;
#1144 = EDGE_LOOP ( 'NONE', ( #1407, #2381, #329, #2198 ) ) ;
#1145 = CARTESIAN_POINT ( 'NONE',  ( -5.000000000000000000, 6.123233995736766282E-16, 0.000000000000000000 ) ) ;
#1146 = DIRECTION ( 'NONE',  ( 1.000000000000000000, 0.000000000000000000, 0.000000000000000000 ) ) ;
#1147 = AXIS2_PLACEMENT_3D ( 'NONE', #2993, #2296, #193 ) ;
#1148 = ADVANCED_FACE ( 'NONE', ( #970 ), #1724, .F. ) ;
#1149 = AXIS2_PLACEMENT_3D ( 'NONE', #918, #1623, #1580 ) ;
#1150 = AXIS2_PLACEMENT_3D ( 'NONE', #2485, #332, #381 ) ;
#1151 = LINE ( 'NONE', #2792, #2408 ) ;
#1152 = CIRCLE ( 'NONE', #2870, 16.60000000000000142 ) ;
#1153 = AXIS2_PLACEMENT_3D ( 'NONE', #499, #763, #1702 ) ;
#1154 = CIRCLE ( 'NONE', #2183, 4.000000000000000000 ) ;
#1156 = ORIENTED_EDGE ( 'NONE', *, *, #892, .F. ) ;
#1155 = CARTESIAN_POINT ( 'NONE',  ( -17.75000000000000711, 2.265596578422604185E-15, -59.00000000000000000 ) ) ;
#1157 = CARTESIAN_POINT ( 'NONE',  ( 1.500000000000108136, 0.1018980262065567050, -29.94974746830581580 ) ) ;
#1158 = EDGE_CURVE ( 'NONE', #314, #2185, #1226, .T. ) ;
#1159 = DIRECTION ( 'NONE',  ( 0.000000000000000000, 0.000000000000000000, 1.000000000000000000 ) ) ;
#1160 = CARTESIAN_POINT ( 'NONE',  ( 6.123233995736766282E-16, 76.00000000000000000, 5.000000000000000000 ) ) ;
#1161 = EDGE_LOOP ( 'NONE', ( #2324, #1879, #2467, #1434 ) ) ;
#1162 = VERTEX_POINT ( 'NONE', #16 ) ;
#1163 = ORIENTED_EDGE ( 'NONE', *, *, #924, .T. ) ;
#1164 = DIRECTION ( 'NONE',  ( -0.000000000000000000, -1.000000000000000000, -0.000000000000000000 ) ) ;
#1165 = DIRECTION ( 'NONE',  ( 0.000000000000000000, 0.000000000000000000, 1.000000000000000000 ) ) ;
#1166 = EDGE_CURVE ( 'NONE', #1538, #2123, #241, .T. ) ;
#1167 = PRODUCT_CONTEXT ( 'NONE', #403, 'mechanical' ) ;
#1168 = CARTESIAN_POINT ( 'NONE',  ( 18.25000000000000355, 0.000000000000000000, -70.00000000000000000 ) ) ;
#1169 = DIRECTION ( 'NONE',  ( 1.000000000000000000, 0.000000000000000000, 0.000000000000000000 ) ) ;
#1170 = CARTESIAN_POINT ( 'NONE',  ( -16.75000000000000355, 2.143131898507868643E-15, -75.00000000000000000 ) ) ;
#1171 = CARTESIAN_POINT ( 'NONE',  ( 0.9055948593114367950, 152.0493901531919505, 3.896138851579689089 ) ) ;
#1172 = ORIENTED_EDGE ( 'NONE', *, *, #2949, .F. ) ;
#1173 = AXIS2_PLACEMENT_3D ( 'NONE', #779, #510, #545 ) ;
#1175 = ORIENTED_EDGE ( 'NONE', *, *, #1256, .T. ) ;
#1174 = CARTESIAN_POINT ( 'NONE',  ( 0.8991234560946437249, 0.7609634848302815335, -29.86732458828178949 ) ) ;
#1176 = VERTEX_POINT ( 'NONE', #743 ) ;
#1177 = CARTESIAN_POINT ( 'NONE',  ( 0.9085263832265789707, -0.7471539758581468016, -30.06790333296043727 ) ) ;
#1178 = CARTESIAN_POINT ( 'NONE',  ( 0.7500000000000000000, 0.000000000000000000, -20.00000000000000000 ) ) ;
#1179 = VERTEX_POINT ( 'NONE', #985 ) ;
#1180 = DIRECTION ( 'NONE',  ( -1.000000000000000000, 0.000000000000000000, 0.000000000000000000 ) ) ;
#1181 = CARTESIAN_POINT ( 'NONE',  ( 0.7499999999999997780, 0.000000000000000000, -75.00000000000000000 ) ) ;
#1182 = LINE ( 'NONE', #1170, #2700 ) ;
#1183 = DIRECTION ( 'NONE',  ( -1.000000000000000000, 0.000000000000000000, 0.000000000000000000 ) ) ;
#1184 = EDGE_LOOP ( 'NONE', ( #213, #996, #20, #1707 ) ) ;
#1186 = EDGE_LOOP ( 'NONE', ( #2876, #610 ) ) ;
#1185 = FACE_OUTER_BOUND ( 'NONE', #1061, .T. ) ;
#1187 = TOROIDAL_SURFACE ( 'NONE', #2908, 5.000000000000000888, 2.000000000000000000 ) ;
#1188 = ORIENTED_EDGE ( 'NONE', *, *, #382, .T. ) ;
#1189 = CARTESIAN_POINT ( 'NONE',  ( -21.99999999999998934, 2.449293598294691130E-16, -13.50000000000000355 ) ) ;
#1190 = DIRECTION ( 'NONE',  ( -0.9697566273154223371, 1.187609349593764592E-16, 0.2440739309672730062 ) ) ;
#1191 = EDGE_LOOP ( 'NONE', ( #1723, #430, #1163, #1422 ) ) ;
#1192 = CIRCLE ( 'NONE', #755, 8.099999999999999645 ) ;
#1193 = EDGE_CURVE ( 'NONE', #2228, #2185, #2569, .T. ) ;
#1194 = AXIS2_PLACEMENT_3D ( 'NONE', #464, #1808, #2739 ) ;
#1195 = CARTESIAN_POINT ( 'NONE',  ( 0.8573995926459341277, -0.9496549591830644177, -29.83514728046798936 ) ) ;
#1196 = DIRECTION ( 'NONE',  ( 1.000000000000000000, 0.000000000000000000, 0.000000000000000000 ) ) ;
#1197 = EDGE_CURVE ( 'NONE', #720, #2105, #2459, .T. ) ;
#1198 = AXIS2_PLACEMENT_3D ( 'NONE', #2410, #2922, #2446 ) ;
#1199 = CARTESIAN_POINT ( 'NONE',  ( 0.000000000000000000, 0.000000000000000000, -20.00000000000000000 ) ) ;
#1200 = CARTESIAN_POINT ( 'NONE',  ( -16.75000000000000000, 2.143131898507868643E-15, -71.29999999999999716 ) ) ;
#1201 = ORIENTED_EDGE ( 'NONE', *, *, #2204, .T. ) ;
#1202 = VECTOR ( 'NONE', #53, 1000.000000000000000 ) ;
#1204 = ORIENTED_EDGE ( 'NONE', *, *, #486, .F. ) ;
#1203 = DIRECTION ( 'NONE',  ( 1.000000000000000000, 0.000000000000000000, 0.000000000000000000 ) ) ;
#1205 = EDGE_CURVE ( 'NONE', #1024, #2765, #297, .T. ) ;
#1206 = DIRECTION ( 'NONE',  ( -0.000000000000000000, -0.000000000000000000, -1.000000000000000000 ) ) ;
#1207 = CARTESIAN_POINT ( 'NONE',  ( -24.00000000000000000, 2.939152317953647894E-15, -19.00000000000000000 ) ) ;
#1208 = EDGE_LOOP ( 'NONE', ( #2256, #299, #2373 ) ) ;
#1209 = AXIS2_PLACEMENT_3D ( 'NONE', #905, #1840, #2036 ) ;
#1210 = EDGE_CURVE ( 'NONE', #2105, #720, #1626, .T. ) ;
#1211 = CARTESIAN_POINT ( 'NONE',  ( 0.000000000000000000, 150.0000000000000284, 0.000000000000000000 ) ) ;
#1212 = DIRECTION ( 'NONE',  ( 1.000000000000000000, 0.000000000000000000, 0.000000000000000000 ) ) ;
#1213 = CARTESIAN_POINT ( 'NONE',  ( 1.040413487209143062, 150.1213939504388293, 4.731535543627884977 ) ) ;
#1214 = VERTEX_POINT ( 'NONE', #493 ) ;
#1215 = EDGE_CURVE ( 'NONE', #321, #467, #597, .T. ) ;
#1217 = ORIENTED_EDGE ( 'NONE', *, *, #3011, .T. ) ;
#1216 = DIRECTION ( 'NONE',  ( -0.000000000000000000, -1.000000000000000000, -0.000000000000000000 ) ) ;
#1218 = EDGE_CURVE ( 'NONE', #845, #2887, #1182, .T. ) ;
#1219 = ADVANCED_FACE ( 'NONE', ( #1877, #2613 ), #1863, .F. ) ;
#1220 = CARTESIAN_POINT ( 'NONE',  ( -16.75000000000000000, 2.143131898507868643E-15, -70.00000000000000000 ) ) ;
#1221 = FACE_OUTER_BOUND ( 'NONE', #1006, .T. ) ;
#1222 = AXIS2_PLACEMENT_3D ( 'NONE', #1874, #242, #212 ) ;
#1223 = DIRECTION ( 'NONE',  ( 0.000000000000000000, 0.000000000000000000, 1.000000000000000000 ) ) ;
#1224 = ORIENTED_EDGE ( 'NONE', *, *, #1067, .T. ) ;
#1225 = APPLICATION_CONTEXT ( 'automotive_design' ) ;
#1226 = CIRCLE ( 'NONE', #398, 2.600000000000000089 ) ;
#1227 = DIRECTION ( 'NONE',  ( -0.000000000000000000, -1.000000000000000000, -0.000000000000000000 ) ) ;
#1228 = CARTESIAN_POINT ( 'NONE',  ( 1.485463928601965966, -0.5724799674540489436, -29.74143979502908053 ) ) ;
#1229 = DIRECTION ( 'NONE',  ( 0.000000000000000000, 0.000000000000000000, 1.000000000000000000 ) ) ;
#1230 = AXIS2_PLACEMENT_3D ( 'NONE', #896, #2085, #697 ) ;
#1231 = CARTESIAN_POINT ( 'NONE',  ( -16.75000000000000355, 2.143131898507868643E-15, -75.00000000000000000 ) ) ;
#1232 = CARTESIAN_POINT ( 'NONE',  ( 1.048902179152555014, 150.0000000000000284, 4.888742600973077224 ) ) ;
#1233 = VERTEX_POINT ( 'NONE', #2633 ) ;
#1234 = AXIS2_PLACEMENT_3D ( 'NONE', #311, #540, #1020 ) ;
#1236 = ORIENTED_EDGE ( 'NONE', *, *, #1215, .F. ) ;
#1235 = CARTESIAN_POINT ( 'NONE',  ( 0.7500000000000000000, 0.000000000000000000, -35.00000000000000000 ) ) ;
#1237 = DIRECTION ( 'NONE',  ( 1.000000000000000000, 0.000000000000000000, 0.000000000000000000 ) ) ;
#1238 = DIRECTION ( 'NONE',  ( -1.000000000000000000, 0.000000000000000000, 0.000000000000000000 ) ) ;
#1239 = CARTESIAN_POINT ( 'NONE',  ( 3.000000000000000000, 0.000000000000000000, -3.100000000000000533 ) ) ;
#1240 = EDGE_CURVE ( 'NONE', #58, #2818, #215, .T. ) ;
#1241 = ORIENTED_EDGE ( 'NONE', *, *, #617, .T. ) ;
#1242 = AXIS2_PLACEMENT_3D ( 'NONE', #363, #2944, #1781 ) ;
#1243 = DIRECTION ( 'NONE',  ( 1.049727191138617586E-16, -0.5150380749100555988, 0.8571673007021114454 ) ) ;
#1244 = VECTOR ( 'NONE', #1989, 1000.000000000000114 ) ;
#1245 = DIRECTION ( 'NONE',  ( 0.000000000000000000, 0.000000000000000000, 1.000000000000000000 ) ) ;
#1246 =( GEOMETRIC_REPRESENTATION_CONTEXT ( 3 ) GLOBAL_UNCERTAINTY_ASSIGNED_CONTEXT ( ( #635 ) ) GLOBAL_UNIT_ASSIGNED_CONTEXT ( ( #2431, #2722, #1743 ) ) REPRESENTATION_CONTEXT ( 'NONE', 'WORKASPACE' ) );
#1247 = EDGE_CURVE ( 'NONE', #238, #1298, #1416, .T. ) ;
#1248 = CIRCLE ( 'NONE', #1934, 21.50000000000000000 ) ;
#1249 = CARTESIAN_POINT ( 'NONE',  ( 1.048902179152555680, 150.0000000000000284, -4.888742600973076335 ) ) ;
#1250 = ORIENTED_EDGE ( 'NONE', *, *, #128, .T. ) ;
#1251 = CARTESIAN_POINT ( 'NONE',  ( 0.000000000000000000, 0.000000000000000000, -9.000000000000001776 ) ) ;
#1252 = DIRECTION ( 'NONE',  ( 1.000000000000000000, 0.000000000000000000, -0.000000000000000000 ) ) ;
#1253 = EDGE_LOOP ( 'NONE', ( #435, #1596, #63, #525 ) ) ;
#1255 = ORIENTED_EDGE ( 'NONE', *, *, #1541, .F. ) ;
#1254 = DIRECTION ( 'NONE',  ( -0.000000000000000000, 0.000000000000000000, -1.000000000000000000 ) ) ;
#1256 = EDGE_CURVE ( 'NONE', #2887, #1014, #1972, .T. ) ;
#1257 = DIRECTION ( 'NONE',  ( -0.000000000000000000, 0.000000000000000000, -1.000000000000000000 ) ) ;
#1258 = DIRECTION ( 'NONE',  ( 0.000000000000000000, 0.000000000000000000, -1.000000000000000000 ) ) ;
#1259 = VECTOR ( 'NONE', #2776, 1000.000000000000000 ) ;
#1260 = DIRECTION ( 'NONE',  ( 0.000000000000000000, 0.000000000000000000, 1.000000000000000000 ) ) ;
#1261 = ORIENTED_EDGE ( 'NONE', *, *, #2705, .F. ) ;
#1262 = DIRECTION ( 'NONE',  ( -1.000000000000000000, 0.000000000000000000, 0.000000000000000000 ) ) ;
#1263 = DIRECTION ( 'NONE',  ( -1.000000000000000000, 0.000000000000000000, 0.000000000000000000 ) ) ;
#1264 = CARTESIAN_POINT ( 'NONE',  ( 0.000000000000000000, 0.000000000000000000, 0.000000000000000000 ) ) ;
#1265 = DIRECTION ( 'NONE',  ( 0.000000000000000000, 0.000000000000000000, 1.000000000000000000 ) ) ;
#1266 = AXIS2_PLACEMENT_3D ( 'NONE', #2971, #1806, #2737 ) ;
#1267 = CARTESIAN_POINT ( 'NONE',  ( 8.099999999999999645, 9.919639073093559228E-16, -10.00000000000000000 ) ) ;
#1268 = CARTESIAN_POINT ( 'NONE',  ( 0.7500000000000000000, 0.000000000000000000, -28.00000000000000355 ) ) ;
#1269 = ORIENTED_EDGE ( 'NONE', *, *, #1966, .T. ) ;
#1271 = ORIENTED_EDGE ( 'NONE', *, *, #424, .T. ) ;
#1270 = DIRECTION ( 'NONE',  ( 0.000000000000000000, 0.000000000000000000, 1.000000000000000000 ) ) ;
#1272 = CARTESIAN_POINT ( 'NONE',  ( 1.500970727965397211, 143.5351185582707956, -2.676192571585751967 ) ) ;
#1273 = CARTESIAN_POINT ( 'NONE',  ( 3.000000000000000000, 46.00000000000000000, -3.100000000000000533 ) ) ;
#1274 = CARTESIAN_POINT ( 'NONE',  ( 0.7500000000000000000, 0.000000000000000000, -57.73606154046820649 ) ) ;
#1275 = ORIENTED_EDGE ( 'NONE', *, *, #1467, .F. ) ;
#1276 = LINE ( 'NONE', #2920, #1748 ) ;
#1277 = CIRCLE ( 'NONE', #2988, 10.75000000000000000 ) ;
#1278 = DIRECTION ( 'NONE',  ( 0.000000000000000000, -1.000000000000000000, 0.000000000000000000 ) ) ;
#1279 = DIRECTION ( 'NONE',  ( 1.000000000000000000, 0.000000000000000000, 0.000000000000000000 ) ) ;
#1280 = AXIS2_PLACEMENT_3D ( 'NONE', #649, #2208, #1050 ) ;
#1281 = EDGE_LOOP ( 'NONE', ( #1156, #51 ) ) ;
#1282 = DIRECTION ( 'NONE',  ( 0.000000000000000000, 0.000000000000000000, 1.000000000000000000 ) ) ;
#1283 = PRESENTATION_STYLE_ASSIGNMENT (( #2450 ) ) ;
#1284 = EDGE_LOOP ( 'NONE', ( #1008, #3000, #884, #1881 ) ) ;
#1286 = EDGE_LOOP ( 'NONE', ( #2894, #1047, #674 ) ) ;
#1285 = DIRECTION ( 'NONE',  ( 1.000000000000000000, 0.000000000000000000, 0.000000000000000000 ) ) ;
#1287 = TOROIDAL_SURFACE ( 'NONE', #2307, 21.50000000000000000, 1.000000000000000000 ) ;
#1288 = CARTESIAN_POINT ( 'NONE',  ( 1.415927056364159720, 144.7512997230856513, -3.742653988388254138 ) ) ;
#1289 = CARTESIAN_POINT ( 'NONE',  ( 13.75000000000000178, 1.592040838891559293E-15, -69.99999999999998579 ) ) ;
#1290 = ORIENTED_EDGE ( 'NONE', *, *, #1954, .F. ) ;
#1291 = DIRECTION ( 'NONE',  ( -1.000000000000000000, 1.224646799147353454E-16, 0.000000000000000000 ) ) ;
#1292 = ADVANCED_FACE ( 'NONE', ( #1942 ), #294, .F. ) ;
#1293 = ADVANCED_FACE ( 'NONE', ( #2909 ), #2162, .F. ) ;
#1294 = CARTESIAN_POINT ( 'NONE',  ( -8.099999999999999645, 0.000000000000000000, -3.700000000000000178 ) ) ;
#1295 = EDGE_CURVE ( 'NONE', #638, #757, #651, .T. ) ;
#1296 =( LENGTH_UNIT ( ) NAMED_UNIT ( * ) SI_UNIT ( .MILLI., .METRE. ) );
#1297 = FILL_AREA_STYLE ('',( #141 ) ) ;
#1298 = VERTEX_POINT ( 'NONE', #790 ) ;
#1300 = EDGE_LOOP ( 'NONE', ( #2601, #1609, #1327, #2267 ) ) ;
#1299 = FACE_BOUND ( 'NONE', #2350, .T. ) ;
#1301 = AXIS2_PLACEMENT_3D ( 'NONE', #2336, #2303, #2034 ) ;
#1302 = DIRECTION ( 'NONE',  ( 0.000000000000000000, 0.000000000000000000, -1.000000000000000000 ) ) ;
#1303 = CARTESIAN_POINT ( 'NONE',  ( 0.7500000000000000000, 0.000000000000000000, -54.27272625663694328 ) ) ;
#1304 = ADVANCED_FACE ( 'NONE', ( #576 ), #2892, .T. ) ;
#1305 = ORIENTED_EDGE ( 'NONE', *, *, #1659, .T. ) ;
#1306 =( LENGTH_UNIT ( ) NAMED_UNIT ( * ) SI_UNIT ( .MILLI., .METRE. ) );
#1307 = AXIS2_PLACEMENT_3D ( 'NONE', #185, #2321, #216 ) ;
#1308 = AXIS2_PLACEMENT_3D ( 'NONE', #1614, #709, #8 ) ;
#1309 = AXIS2_PLACEMENT_3D ( 'NONE', #2403, #301, #1238 ) ;
#1310 = DIRECTION ( 'NONE',  ( -0.000000000000000000, -0.000000000000000000, -1.000000000000000000 ) ) ;
#1311 =( NAMED_UNIT ( * ) SI_UNIT ( $, .STERADIAN. ) SOLID_ANGLE_UNIT ( ) );
#1312 = CARTESIAN_POINT ( 'NONE',  ( -15.75000000000000355, 2.020667218593133494E-15, -58.64987308908846586 ) ) ;
#1313 = DIRECTION ( 'NONE',  ( -1.224646799147352961E-16, 0.000000000000000000, -1.000000000000000000 ) ) ;
#1314 = VERTEX_POINT ( 'NONE', #1052 ) ;
#1316 = ORIENTED_EDGE ( 'NONE', *, *, #2443, .F. ) ;
#1315 = CARTESIAN_POINT ( 'NONE',  ( 0.7500000000000000000, 0.000000000000000000, -70.00000000000000000 ) ) ;
#1317 = DIRECTION ( 'NONE',  ( -0.000000000000000000, -1.000000000000000000, -0.000000000000000000 ) ) ;
#1318 = DIRECTION ( 'NONE',  ( -0.000000000000000000, -0.000000000000000000, -1.000000000000000000 ) ) ;
#1319 = ADVANCED_FACE ( 'NONE', ( #1481 ), #2903, .F. ) ;
#1320 = ADVANCED_FACE ( 'NONE', ( #1987 ), #198, .F. ) ;
#1321 = ADVANCED_FACE ( 'NONE', ( #2227 ), #2430, .F. ) ;
#1322 = ORIENTED_EDGE ( 'NONE', *, *, #1337, .T. ) ;
#1323 = DIRECTION ( 'NONE',  ( -1.000000000000000000, 0.000000000000000000, 0.000000000000000000 ) ) ;
#1324 = CIRCLE ( 'NONE', #1859, 0.7500000000000000000 ) ;
#1325 = UNCERTAINTY_MEASURE_WITH_UNIT (LENGTH_MEASURE( 1.000000000000000082E-05 ), #2954, 'distance_accuracy_value', 'NONE');
#1326 = CARTESIAN_POINT ( 'NONE',  ( 0.1034232491315070918, -0.3926587147145589873, -30.22429050926693606 ) ) ;
#1327 = ORIENTED_EDGE ( 'NONE', *, *, #2661, .F. ) ;
#1329 = ORIENTED_EDGE ( 'NONE', *, *, #2019, .T. ) ;
#1328 = CARTESIAN_POINT ( 'NONE',  ( -25.00000000000000000, 3.061616997868383043E-15, -10.00000000000000000 ) ) ;
#1330 = LINE ( 'NONE', #2900, #2157 ) ;
#1331 = AXIS2_PLACEMENT_3D ( 'NONE', #671, #1345, #2782 ) ;
#1332 = CARTESIAN_POINT ( 'NONE',  ( 9.999999999999998224, 0.000000000000000000, -9.000000000000001776 ) ) ;
#1333 = VERTEX_POINT ( 'NONE', #828 ) ;
#1334 = DIRECTION ( 'NONE',  ( 1.000000000000000000, 0.000000000000000000, 0.000000000000000000 ) ) ;
#1335 = DIRECTION ( 'NONE',  ( -0.000000000000000000, -1.000000000000000000, -0.000000000000000000 ) ) ;
#1336 = EDGE_CURVE ( 'NONE', #809, #1767, #1046, .T. ) ;
#1337 = EDGE_CURVE ( 'NONE', #720, #2355, #1970, .T. ) ;
#1338 = CIRCLE ( 'NONE', #10, 5.000000000000000000 ) ;
#1339 = SURFACE_STYLE_USAGE ( .BOTH. , #1542 ) ;
#1340 = UNCERTAINTY_MEASURE_WITH_UNIT (LENGTH_MEASURE( 1.000000000000000082E-05 ), #741, 'distance_accuracy_value', 'NONE');
#1341 = ORIENTED_EDGE ( 'NONE', *, *, #1621, .F. ) ;
#1343 = ORIENTED_EDGE ( 'NONE', *, *, #1658, .F. ) ;
#1342 = CARTESIAN_POINT ( 'NONE',  ( 0.000000000000000000, 0.000000000000000000, -25.00000000000000000 ) ) ;
#1344 = FACE_OUTER_BOUND ( 'NONE', #3009, .T. ) ;
#1345 = DIRECTION ( 'NONE',  ( -0.9975640502598247528, -0.06975647374411844681, -0.000000000000000000 ) ) ;
#1346 = DIRECTION ( 'NONE',  ( -0.000000000000000000, -0.000000000000000000, -1.000000000000000000 ) ) ;
#1347 = EDGE_CURVE ( 'NONE', #2172, #330, #1775, .T. ) ;
#1348 = AXIS2_PLACEMENT_3D ( 'NONE', #901, #703, #1636 ) ;
#1349 = VERTEX_POINT ( 'NONE', #1462 ) ;
#1350 = CARTESIAN_POINT ( 'NONE',  ( 0.05660594541340931152, -0.6888300226283124994, -29.95200050150135951 ) ) ;
#1351 = CARTESIAN_POINT ( 'NONE',  ( 0.1421456714478291639, 0.4501196572944286545, -30.21688406937841975 ) ) ;
#1352 = AXIS2_PLACEMENT_3D ( 'NONE', #1738, #824, #1952 ) ;
#1353 = EDGE_CURVE ( 'NONE', #2926, #757, #126, .T. ) ;
#1354 = EDGE_CURVE ( 'NONE', #2172, #1534, #1585, .T. ) ;
#1355 = ITEM_DEFINED_TRANSFORMATION ( 'NONE', 'NONE', #1280,  #3036 ) ;
#1356 = EDGE_CURVE ( 'NONE', #366, #265, #1919, .T. ) ;
#1357 = CARTESIAN_POINT ( 'NONE',  ( 22.25000000000000355, 0.000000000000000000, -60.00000000000000000 ) ) ;
#1358 = VERTEX_POINT ( 'NONE', #1068 ) ;
#1359 = CARTESIAN_POINT ( 'NONE',  ( 0.7500000000000000000, 0.000000000000000000, -35.00000000000000000 ) ) ;
#1360 = AXIS2_PLACEMENT_3D ( 'NONE', #2094, #2326, #2787 ) ;
#1361 = FACE_BOUND ( 'NONE', #377, .T. ) ;
#1362 = LINE ( 'NONE', #1114, #262 ) ;
#1363 = ORIENTED_EDGE ( 'NONE', *, *, #773, .F. ) ;
#1364 = FACE_OUTER_BOUND ( 'NONE', #1184, .T. ) ;
#1365 = CARTESIAN_POINT ( 'NONE',  ( 3.000000000000000000, 0.000000000000000000, 0.000000000000000000 ) ) ;
#1366 = ADVANCED_FACE ( 'NONE', ( #2927 ), #250, .T. ) ;
#1367 = CONICAL_SURFACE ( 'NONE', #1667, 17.49999999999999645, 1.152571997215668054 ) ;
#1368 = DIRECTION ( 'NONE',  ( 1.224646799147353207E-16, 1.000000000000000000, -0.000000000000000000 ) ) ;
#1370 = ORIENTED_EDGE ( 'NONE', *, *, #2949, .T. ) ;
#1369 = CARTESIAN_POINT ( 'NONE',  ( 0.7499999999999997780, 0.000000000000000000, -60.00000000000000000 ) ) ;
#1371 = CIRCLE ( 'NONE', #2396, 6.945253630463965600 ) ;
#1372 = CARTESIAN_POINT ( 'NONE',  ( 23.25000000000000355, 0.000000000000000000, -61.00000000000000000 ) ) ;
#1373 = CARTESIAN_POINT ( 'NONE',  ( -0.1067641283879578601, -0.4986142402240740235, -29.97551477176718748 ) ) ;
#1374 = CARTESIAN_POINT ( 'NONE',  ( 0.2320771820130598240, -0.5424536428197962445, -30.19960052657643246 ) ) ;
#1375 = ORIENTED_EDGE ( 'NONE', *, *, #1889, .T. ) ;
#1376 = ORIENTED_EDGE ( 'NONE', *, *, #607, .T. ) ;
#1377 = AXIS2_PLACEMENT_3D ( 'NONE', #2302, #1794, #1849 ) ;
#1378 = VERTEX_POINT ( 'NONE', #96 ) ;
#1379 = DIRECTION ( 'NONE',  ( 1.000000000000000000, 0.000000000000000000, 0.000000000000000000 ) ) ;
#1380 = AXIS2_PLACEMENT_3D ( 'NONE', #1402, #1875, #1906 ) ;
#1381 = AXIS2_PLACEMENT_3D ( 'NONE', #2206, #1030, #322 ) ;
#1382 = EDGE_CURVE ( 'NONE', #858, #2481, #2003, .T. ) ;
#1383 = LINE ( 'NONE', #210, #2556 ) ;
#1385 = ORIENTED_EDGE ( 'NONE', *, *, #33, .T. ) ;
#1384 = CARTESIAN_POINT ( 'NONE',  ( 1.166483650707909048, 148.3185066173136590, 4.863514956196316241 ) ) ;
#1386 = CARTESIAN_POINT ( 'NONE',  ( 3.000000000000000000, 0.000000000000000000, 3.099999999999999645 ) ) ;
#1387 = CARTESIAN_POINT ( 'NONE',  ( -21.99999999999999289, 2.449293598294693595E-16, -9.999999999999998224 ) ) ;
#1388 = CARTESIAN_POINT ( 'NONE',  ( 1.026608654170163781, 0.7118829334499526817, -30.04455791729926162 ) ) ;
#1389 = EDGE_LOOP ( 'NONE', ( #362, #1363 ) ) ;
#1390 = MANIFOLD_SOLID_BREP ( 'Fillet3', #3004 ) ;
#1391 = ORIENTED_EDGE ( 'NONE', *, *, #2760, .T. ) ;
#1392 = VECTOR ( 'NONE', #7, 1000.000000000000000 ) ;
#1393 = EDGE_LOOP ( 'NONE', ( #1590, #1329, #784, #812 ) ) ;
#1394 = CARTESIAN_POINT ( 'NONE',  ( -25.00000000000000000, 3.061616997868383043E-15, -19.00000000000000000 ) ) ;
#1395 = LINE ( 'NONE', #1644, #1259 ) ;
#1396 = EDGE_CURVE ( 'NONE', #1436, #1737, #2262, .T. ) ;
#1397 = AXIS2_PLACEMENT_3D ( 'NONE', #2283, #1574, #2506 ) ;
#1398 = AXIS2_PLACEMENT_3D ( 'NONE', #13, #2824, #2594 ) ;
#1399 = AXIS2_PLACEMENT_3D ( 'NONE', #2460, #2158, #589 ) ;
#1400 = AXIS2_PLACEMENT_3D ( 'NONE', #318, #1026, #1488 ) ;
#1401 = DIRECTION ( 'NONE',  ( 0.000000000000000000, 0.000000000000000000, 1.000000000000000000 ) ) ;
#1402 = CARTESIAN_POINT ( 'NONE',  ( 0.7500000000000000000, 0.000000000000000000, -58.64987308908846586 ) ) ;
#1403 = DIRECTION ( 'NONE',  ( 0.000000000000000000, 0.000000000000000000, -1.000000000000000000 ) ) ;
#1404 = CARTESIAN_POINT ( 'NONE',  ( -1.057962883399054727E-16, 3.217152900714322321E-14, -30.24404424085076215 ) ) ;
#1405 = VERTEX_POINT ( 'NONE', #2715 ) ;
#1407 = ORIENTED_EDGE ( 'NONE', *, *, #1336, .T. ) ;
#1406 = DIRECTION ( 'NONE',  ( -0.000000000000000000, -0.000000000000000000, 1.000000000000000000 ) ) ;
#1408 = ORIENTED_EDGE ( 'NONE', *, *, #1382, .T. ) ;
#1409 = EDGE_CURVE ( 'NONE', #2217, #2365, #2686, .T. ) ;
#1410 = ADVANCED_FACE ( 'NONE', ( #2471 ), #585, .F. ) ;
#1411 = CARTESIAN_POINT ( 'NONE',  ( 23.25000000000000355, 0.000000000000000000, -65.00000000000000000 ) ) ;
#1412 = CARTESIAN_POINT ( 'NONE',  ( 5.500000000000000000, 0.000000000000000000, -30.00337151423845938 ) ) ;
#1413 = VERTEX_POINT ( 'NONE', #1556 ) ;
#1414 = CARTESIAN_POINT ( 'NONE',  ( -16.75000000000000355, 2.143131898507868643E-15, -60.00000000000000711 ) ) ;
#1415 = DIRECTION ( 'NONE',  ( 1.000000000000000000, 0.000000000000000000, 0.000000000000000000 ) ) ;
#1416 = LINE ( 'NONE', #2348, #1631 ) ;
#1417 = CARTESIAN_POINT ( 'NONE',  ( 0.4906039717783682308, 157.9840363353796135, 3.975424973967762288 ) ) ;
#1418 = ORIENTED_EDGE ( 'NONE', *, *, #2397, .T. ) ;
#1419 = AXIS2_PLACEMENT_3D ( 'NONE', #143, #181, #611 ) ;
#1421 = ORIENTED_EDGE ( 'NONE', *, *, #571, .T. ) ;
#1420 = CARTESIAN_POINT ( 'NONE',  ( 0.5699024062469504326, 0.9496399699980514475, -29.87743436735303959 ) ) ;
#1422 = ORIENTED_EDGE ( 'NONE', *, *, #749, .F. ) ;
#1423 = FACE_OUTER_BOUND ( 'NONE', #2802, .T. ) ;
#1424 = CARTESIAN_POINT ( 'NONE',  ( 0.000000000000000000, 143.0000000000000284, 5.000000000000000888 ) ) ;
#1425 = EDGE_CURVE ( 'NONE', #2818, #1561, #2409, .T. ) ;
#1426 = VERTEX_POINT ( 'NONE', #803 ) ;
#1427 = EDGE_CURVE ( 'NONE', #2337, #1094, #150, .T. ) ;
#1428 = ADVANCED_FACE ( 'NONE', ( #2902 ), #2458, .T. ) ;
#1429 = CARTESIAN_POINT ( 'NONE',  ( 5.500000000000000000, 0.000000000000000000, -30.00337151423845938 ) ) ;
#1430 = AXIS2_PLACEMENT_3D ( 'NONE', #2117, #958, #2665 ) ;
#1431 = CYLINDRICAL_SURFACE ( 'NONE', #2175, 5.000000000000000000 ) ;
#1432 = CARTESIAN_POINT ( 'NONE',  ( 0.7499999999999997780, 0.000000000000000000, -75.00000000000000000 ) ) ;
#1433 = FACE_BOUND ( 'NONE', #2528, .T. ) ;
#1434 = ORIENTED_EDGE ( 'NONE', *, *, #2882, .F. ) ;
#1436 = VERTEX_POINT ( 'NONE', #2963 ) ;
#1435 = CARTESIAN_POINT ( 'NONE',  ( -0.05759280050680127411, 0.5715805193577386811, -29.96846101771263093 ) ) ;
#1437 = ORIENTED_EDGE ( 'NONE', *, *, #2226, .T. ) ;
#1438 = CARTESIAN_POINT ( 'NONE',  ( 0.000000000000000000, -1.040949779275237937E-16, 0.000000000000000000 ) ) ;
#1439 = DIRECTION ( 'NONE',  ( -0.000000000000000000, -0.000000000000000000, -1.000000000000000000 ) ) ;
#1440 = EDGE_LOOP ( 'NONE', ( #2166, #501, #2479, #2093 ) ) ;
#1441 = CIRCLE ( 'NONE', #315, 1.999999999999988010 ) ;
#1442 = VECTOR ( 'NONE', #1795, 1000.000000000000000 ) ;
#1443 = EDGE_CURVE ( 'NONE', #1233, #1921, #2955, .T. ) ;
#1444 = CARTESIAN_POINT ( 'NONE',  ( 1.411814416988074639, -0.3663613545917975833, -29.96753702723226453 ) ) ;
#1445 = ADVANCED_FACE ( 'NONE', ( #351 ), #2221, .F. ) ;
#1446 = CARTESIAN_POINT ( 'NONE',  ( 1.030849145521425481, 150.2581704088800336, -4.591044856211773606 ) ) ;
#1447 = ORIENTED_EDGE ( 'NONE', *, *, #2331, .F. ) ;
#1448 = AXIS2_PLACEMENT_3D ( 'NONE', #769, #1227, #59 ) ;
#1449 = DIRECTION ( 'NONE',  ( 0.000000000000000000, 0.000000000000000000, -1.000000000000000000 ) ) ;
#1450 = DIRECTION ( 'NONE',  ( 1.000000000000000000, 0.000000000000000000, 0.000000000000000000 ) ) ;
#1451 = ORIENTED_EDGE ( 'NONE', *, *, #2066, .F. ) ;
#1452 = CIRCLE ( 'NONE', #1600, 5.000000000000000000 ) ;
#1454 = EDGE_LOOP ( 'NONE', ( #2220, #2388, #280, #2395 ) ) ;
#1453 = CARTESIAN_POINT ( 'NONE',  ( 0.7500000000000000000, 0.000000000000000000, -58.00000000000000000 ) ) ;
#1455 = DIRECTION ( 'NONE',  ( 0.000000000000000000, 0.000000000000000000, -1.000000000000000000 ) ) ;
#1456 = DIRECTION ( 'NONE',  ( 0.000000000000000000, 0.000000000000000000, -1.000000000000000000 ) ) ;
#1457 = PRODUCT_DEFINITION_SHAPE ( 'NONE', 'NONE',  #487 ) ;
#1458 = ORIENTED_EDGE ( 'NONE', *, *, #2697, .F. ) ;
#1459 = DIRECTION ( 'NONE',  ( 0.000000000000000000, 0.000000000000000000, -1.000000000000000000 ) ) ;
#1460 = CARTESIAN_POINT ( 'NONE',  ( 0.4856943600501074099, -0.9328776532041784808, -29.88974546433493629 ) ) ;
#1461 = DIRECTION ( 'NONE',  ( 0.000000000000000000, 0.000000000000000000, 1.000000000000000000 ) ) ;
#1462 = CARTESIAN_POINT ( 'NONE',  ( 1.372071198533067360, 0.6887290724018594323, -29.75847379849721719 ) ) ;
#1463 = DIRECTION ( 'NONE',  ( 0.000000000000000000, 0.000000000000000000, 1.000000000000000000 ) ) ;
#1464 = ORIENTED_EDGE ( 'NONE', *, *, #1896, .T. ) ;
#1466 = EDGE_LOOP ( 'NONE', ( #921, #2869, #949, #1083 ) ) ;
#1465 = FACE_OUTER_BOUND ( 'NONE', #2413, .T. ) ;
#1467 = EDGE_CURVE ( 'NONE', #467, #851, #417, .T. ) ;
#1468 = CIRCLE ( 'NONE', #639, 17.50000000000000000 ) ;
#1469 = CARTESIAN_POINT ( 'NONE',  ( 0.7500000000000000000, 0.000000000000000000, -35.00000000000000000 ) ) ;
#1470 = DIRECTION ( 'NONE',  ( -0.000000000000000000, -0.000000000000000000, 1.000000000000000000 ) ) ;
#1471 =( BOUNDED_CURVE ( )  B_SPLINE_CURVE ( 3, ( #1920, #1528, #2209, #574 ),
 .UNSPECIFIED., .F., .F. ) 
 B_SPLINE_CURVE_WITH_KNOTS ( ( 4, 4 ),
 ( 5.250828141566977081, 7.315542472792195383 ),
 .UNSPECIFIED. ) 
 CURVE ( )  GEOMETRIC_REPRESENTATION_ITEM ( )  RATIONAL_B_SPLINE_CURVE ( ( 1.000000000000000000, 0.6751977472793508905, 0.6751977472793508905, 1.000000000000000000 ) ) 
 REPRESENTATION_ITEM ( '' )  );
#1472 = CIRCLE ( 'NONE', #739, 5.000000000000000000 ) ;
#1473 = CARTESIAN_POINT ( 'NONE',  ( 0.000000000000000000, 0.000000000000000000, -9.000000000000001776 ) ) ;
#1474 = EDGE_LOOP ( 'NONE', ( #2073, #927, #3031, #1447, #22, #1109 ) ) ;
#1475 = ADVANCED_FACE ( 'NONE', ( #601 ), #25, .T. ) ;
#1476 = FACE_OUTER_BOUND ( 'NONE', #1486, .T. ) ;
#1477 = EDGE_CURVE ( 'NONE', #1534, #1426, #1276, .T. ) ;
#1478 = CARTESIAN_POINT ( 'NONE',  ( 0.5699843108123371360, -0.7346411464496811483, -30.13423273899991628 ) ) ;
#1479 = DIRECTION ( 'NONE',  ( 0.000000000000000000, 0.000000000000000000, 1.000000000000000000 ) ) ;
#1480 = ORIENTED_EDGE ( 'NONE', *, *, #106, .F. ) ;
#1481 = FACE_OUTER_BOUND ( 'NONE', #1567, .T. ) ;
#1482 = DIRECTION ( 'NONE',  ( -0.000000000000000000, -1.000000000000000000, -0.000000000000000000 ) ) ;
#1483 = VERTEX_POINT ( 'NONE', #2000 ) ;
#1484 = VECTOR ( 'NONE', #1282, 1000.000000000000000 ) ;
#1486 = EDGE_LOOP ( 'NONE', ( #1865, #2247, #569, #2891 ) ) ;
#1485 = LINE ( 'NONE', #2417, #2943 ) ;
#1487 = CARTESIAN_POINT ( 'NONE',  ( 1.402235509471093655, 144.9470979657415342, -4.251378077845830106 ) ) ;
#1488 = DIRECTION ( 'NONE',  ( 1.000000000000000000, 0.000000000000000000, 0.000000000000000000 ) ) ;
#1489 = DIRECTION ( 'NONE',  ( -1.000000000000000000, 0.000000000000000000, 0.000000000000000000 ) ) ;
#1490 = ORIENTED_EDGE ( 'NONE', *, *, #223, .F. ) ;
#1491 = DIRECTION ( 'NONE',  ( -0.2873478855663452736, 0.000000000000000000, -0.9578262852211513190 ) ) ;
#1492 = CIRCLE ( 'NONE', #164, 9.000000000000001776 ) ;
#1493 = CARTESIAN_POINT ( 'NONE',  ( 1.500185812954567321, 143.5463433658806025, 2.666144053045594209 ) ) ;
#1494 =( NAMED_UNIT ( * ) PLANE_ANGLE_UNIT ( ) SI_UNIT ( $, .RADIAN. ) );
#1495 = MECHANICAL_DESIGN_GEOMETRIC_PRESENTATION_REPRESENTATION (  '', ( #2013 ), #2353 ) ;
#1496 = CYLINDRICAL_SURFACE ( 'NONE', #3018, 17.50000000000000355 ) ;
#1497 = ORIENTED_EDGE ( 'NONE', *, *, #1843, .T. ) ;
#1498 = DIRECTION ( 'NONE',  ( 1.000000000000000000, 0.000000000000000000, 0.000000000000000000 ) ) ;
#1499 = CARTESIAN_POINT ( 'NONE',  ( 0.05943624268407978611, -0.7232715237597282520, -30.19960052657643246 ) ) ;
#1500 = ORIENTED_EDGE ( 'NONE', *, *, #680, .F. ) ;
#1502 = ORIENTED_EDGE ( 'NONE', *, *, #2237, .F. ) ;
#1501 = FACE_OUTER_BOUND ( 'NONE', #2811, .T. ) ;
#1503 = CARTESIAN_POINT ( 'NONE',  ( 13.75000000000000000, 1.592040838891559095E-15, -70.00000000000000000 ) ) ;
#1504 = CARTESIAN_POINT ( 'NONE',  ( 3.673940397442060361E-16, 145.0000000000000284, 3.000000000000000444 ) ) ;
#1505 = AXIS2_PLACEMENT_3D ( 'NONE', #530, #1470, #2370 ) ;
#1506 = DIRECTION ( 'NONE',  ( 0.000000000000000000, 0.000000000000000000, 1.000000000000000000 ) ) ;
#1507 = ORIENTED_EDGE ( 'NONE', *, *, #222, .T. ) ;
#1508 = CARTESIAN_POINT ( 'NONE',  ( 17.35000000000000142, 2.032913686584606063E-15, -35.00000000000000000 ) ) ;
#1509 = DIRECTION ( 'NONE',  ( 0.000000000000000000, 0.000000000000000000, 1.000000000000000000 ) ) ;
#1510 = CARTESIAN_POINT ( 'NONE',  ( 0.000000000000000000, 0.000000000000000000, -9.000000000000001776 ) ) ;
#1511 = DIRECTION ( 'NONE',  ( -0.000000000000000000, -1.000000000000000000, -0.000000000000000000 ) ) ;
#1512 = ORIENTED_EDGE ( 'NONE', *, *, #2196, .F. ) ;
#1513 = DIRECTION ( 'NONE',  ( -0.000000000000000000, -0.000000000000000000, -1.000000000000000000 ) ) ;
#1514 = SURFACE_STYLE_FILL_AREA ( #1297 ) ;
#1515 = ORIENTED_EDGE ( 'NONE', *, *, #1396, .F. ) ;
#1517 = ORIENTED_EDGE ( 'NONE', *, *, #2740, .F. ) ;
#1516 = DIRECTION ( 'NONE',  ( -1.000000000000000000, 0.000000000000000000, 0.000000000000000000 ) ) ;
#1518 = CARTESIAN_POINT ( 'NONE',  ( 0.000000000000000000, 0.000000000000000000, -19.00000000000000000 ) ) ;
#1519 = LINE ( 'NONE', #1273, #1552 ) ;
#1520 = EDGE_CURVE ( 'NONE', #1561, #1122, #2278, .T. ) ;
#1521 = VERTEX_POINT ( 'NONE', #2176 ) ;
#1522 = CARTESIAN_POINT ( 'NONE',  ( 0.000000000000000000, 145.0000000000000284, 0.000000000000000000 ) ) ;
#1523 = EDGE_CURVE ( 'NONE', #438, #1521, #338, .T. ) ;
#1524 = AXIS2_PLACEMENT_3D ( 'NONE', #2298, #2361, #2580 ) ;
#1525 = CARTESIAN_POINT ( 'NONE',  ( 4.898587196589412829E-16, 165.0000000000000284, 4.000000000000000000 ) ) ;
#1526 =( NAMED_UNIT ( * ) SI_UNIT ( $, .STERADIAN. ) SOLID_ANGLE_UNIT ( ) );
#1527 = AXIS2_PLACEMENT_3D ( 'NONE', #380, #1763, #1948 ) ;
#1528 = CARTESIAN_POINT ( 'NONE',  ( 3.721571393038729969, 111.7790495576214340, 1.271494348327226298 ) ) ;
#1529 = EDGE_CURVE ( 'NONE', #2355, #233, #2771, .T. ) ;
#1530 = DIRECTION ( 'NONE',  ( 0.000000000000000000, 0.000000000000000000, -1.000000000000000000 ) ) ;
#1531 = CARTESIAN_POINT ( 'NONE',  ( 3.000000000000000000, 0.000000000000000000, -3.100000000000000533 ) ) ;
#1532 = ORIENTED_EDGE ( 'NONE', *, *, #1034, .F. ) ;
#1534 = VERTEX_POINT ( 'NONE', #1294 ) ;
#1533 = CARTESIAN_POINT ( 'NONE',  ( 17.25000000000000355, 0.000000000000000000, -58.64987308908846586 ) ) ;
#1535 = CARTESIAN_POINT ( 'NONE',  ( 18.25000000000000711, 0.000000000000000000, -75.00000000000000000 ) ) ;
#1536 = CARTESIAN_POINT ( 'NONE',  ( 0.7500000000000000000, 0.000000000000000000, -58.00000000000000000 ) ) ;
#1537 = AXIS2_PLACEMENT_3D ( 'NONE', #2180, #1728, #843 ) ;
#1538 = VERTEX_POINT ( 'NONE', #1772 ) ;
#1539 =( NAMED_UNIT ( * ) SI_UNIT ( $, .STERADIAN. ) SOLID_ANGLE_UNIT ( ) );
#1540 = CYLINDRICAL_SURFACE ( 'NONE', #78, 25.00000000000000000 ) ;
#1541 = EDGE_CURVE ( 'NONE', #873, #1921, #2728, .T. ) ;
#1542 = SURFACE_SIDE_STYLE ('',( #606 ) ) ;
#1543 = EDGE_CURVE ( 'NONE', #2161, #481, #1799, .T. ) ;
#1544 = TOROIDAL_SURFACE ( 'NONE', #71, 5.000000000000000888, 2.000000000000000000 ) ;
#1545 = FILL_AREA_STYLE ('',( #608 ) ) ;
#1546 = ORIENTED_EDGE ( 'NONE', *, *, #1684, .T. ) ;
#1547 = TOROIDAL_SURFACE ( 'NONE', #1307, 7.750000000000000888, 3.000000000000000000 ) ;
#1548 = EDGE_CURVE ( 'NONE', #1214, #1901, #2687, .T. ) ;
#1550 = ORIENTED_EDGE ( 'NONE', *, *, #2978, .F. ) ;
#1549 = PLANE ( 'NONE',  #3035 ) ;
#1551 = APPLICATION_CONTEXT ( 'automotive_design' ) ;
#1552 = VECTOR ( 'NONE', #862, 999.9999999999998863 ) ;
#1553 = CARTESIAN_POINT ( 'NONE',  ( 2.052413201017105226, 46.00000000000000000, -4.559342063531834022 ) ) ;
#1554 = DIRECTION ( 'NONE',  ( 0.000000000000000000, 0.000000000000000000, 1.000000000000000000 ) ) ;
#1555 = ORIENTED_EDGE ( 'NONE', *, *, #2078, .F. ) ;
#1556 = CARTESIAN_POINT ( 'NONE',  ( 11.91971006182868642, 1.719149901650839906E-15, -55.18653780525720265 ) ) ;
#1557 = CIRCLE ( 'NONE', #570, 2.999999999999999112 ) ;
#1558 = SHAPE_REPRESENTATION ( 'Assem L 0d5', ( #2992, #1280, #1819 ), #1867 ) ;
#1559 = FILL_AREA_STYLE_COLOUR ( '', #146 ) ;
#1560 = CARTESIAN_POINT ( 'NONE',  ( 0.05660594541340931846, -0.6888300226283126104, -29.95200050150136306 ) ) ;
#1561 = VERTEX_POINT ( 'NONE', #2192 ) ;
#1563 = ORIENTED_EDGE ( 'NONE', *, *, #320, .T. ) ;
#1562 = LINE ( 'NONE', #2725, #533 ) ;
#1564 = CARTESIAN_POINT ( 'NONE',  ( 0.7500000000000000000, 0.000000000000000000, -35.00000000000000000 ) ) ;
#1565 = CARTESIAN_POINT ( 'NONE',  ( -0.2404524940272656230, 0.1054162135039291431, -29.99466498373801215 ) ) ;
#1566 = EDGE_CURVE ( 'NONE', #2481, #2365, #1152, .T. ) ;
#1567 = EDGE_LOOP ( 'NONE', ( #2068, #2799, #247, #974 ) ) ;
#1568 = CARTESIAN_POINT ( 'NONE',  ( 0.7500000000000000000, 0.000000000000000000, -75.00000000000000000 ) ) ;
#1569 = FACE_OUTER_BOUND ( 'NONE', #2048, .T. ) ;
#1570 = CIRCLE ( 'NONE', #237, 3.000000000000000444 ) ;
#1571 = FILL_AREA_STYLE ('',( #1559 ) ) ;
#1572 = PRODUCT_DEFINITION_CONTEXT ( 'detailed design', #1762, 'design' ) ;
#1573 = EDGE_CURVE ( 'NONE', #2989, #845, #372, .T. ) ;
#1574 = DIRECTION ( 'NONE',  ( -0.000000000000000000, -0.000000000000000000, -1.000000000000000000 ) ) ;
#1576 = ORIENTED_EDGE ( 'NONE', *, *, #342, .F. ) ;
#1575 = CARTESIAN_POINT ( 'NONE',  ( 1.538389862757080007, 143.0000000000000284, -2.575530359006910075 ) ) ;
#1577 = DIRECTION ( 'NONE',  ( -0.000000000000000000, -0.000000000000000000, 1.000000000000000000 ) ) ;
#1578 = CONICAL_SURFACE ( 'NONE', #1527, 0.7500000000000000000, 0.3366748193867271088 ) ;
#1579 = DIRECTION ( 'NONE',  ( 1.000000000000000000, 0.000000000000000000, -0.000000000000000000 ) ) ;
#1580 = DIRECTION ( 'NONE',  ( 0.000000000000000000, 0.000000000000000000, -1.000000000000000000 ) ) ;
#1581 = EDGE_LOOP ( 'NONE', ( #1451, #423, #612, #2399 ) ) ;
#1582 = ADVANCED_FACE ( 'NONE', ( #1066 ), #2179, .T. ) ;
#1583 = CARTESIAN_POINT ( 'NONE',  ( 0.000000000000000000, 0.000000000000000000, -35.00000000000000000 ) ) ;
#1584 = CARTESIAN_POINT ( 'NONE',  ( -18.00000000000001066, 0.000000000000000000, -10.00000000000000000 ) ) ;
#1585 = CIRCLE ( 'NONE', #1234, 8.099999999999999645 ) ;
#1586 = ADVANCED_FACE ( 'NONE', ( #123 ), #2660, .T. ) ;
#1587 = AXIS2_PLACEMENT_3D ( 'NONE', #874, #334, #1489 ) ;
#1588 = CARTESIAN_POINT ( 'NONE',  ( -12.25000000000000000, 0.000000000000000000, -69.99999999999998579 ) ) ;
#1590 = ORIENTED_EDGE ( 'NONE', *, *, #2174, .T. ) ;
#1589 = FACE_OUTER_BOUND ( 'NONE', #2672, .T. ) ;
#1591 = FACE_OUTER_BOUND ( 'NONE', #2026, .T. ) ;
#1592 = VECTOR ( 'NONE', #494, 1000.000000000000000 ) ;
#1593 = CARTESIAN_POINT ( 'NONE',  ( -0.2177983810273891874, 0.2318799381796148307, -29.99142841838386886 ) ) ;
#1594 = FACE_OUTER_BOUND ( 'NONE', #1454, .T. ) ;
#1595 = AXIS2_PLACEMENT_3D ( 'NONE', #2898, #1735, #2670 ) ;
#1596 = ORIENTED_EDGE ( 'NONE', *, *, #2401, .T. ) ;
#1597 = CARTESIAN_POINT ( 'NONE',  ( 0.7500000000000000000, 0.000000000000000000, -21.00000000000000000 ) ) ;
#1598 = CARTESIAN_POINT ( 'NONE',  ( 8.500000000000000000, 0.000000000000000000, -24.25735931288071257 ) ) ;
#1599 = CIRCLE ( 'NONE', #765, 24.00000000000000000 ) ;
#1600 = AXIS2_PLACEMENT_3D ( 'NONE', #2168, #1554, #1060 ) ;
#1601 = APPLICATION_PROTOCOL_DEFINITION ( 'draft international standard', 'automotive_design', 1998, #1762 ) ;
#1602 = FACE_OUTER_BOUND ( 'NONE', #1830, .T. ) ;
#1604 = ORIENTED_EDGE ( 'NONE', *, *, #2372, .F. ) ;
#1603 = CARTESIAN_POINT ( 'NONE',  ( 1.554287497130500295, 0.5146994883038382707, -29.73112164595974249 ) ) ;
#1605 = DIRECTION ( 'NONE',  ( 1.224646799147353207E-16, 0.000000000000000000, -1.000000000000000000 ) ) ;
#1606 = VECTOR ( 'NONE', #205, 1000.000000000000000 ) ;
#1607 = CARTESIAN_POINT ( 'NONE',  ( -21.99999999999998934, 2.449293598294691130E-16, -13.50000000000000355 ) ) ;
#1608 = DIRECTION ( 'NONE',  ( 0.2873478855663452736, 3.518996683005847535E-17, -0.9578262852211513190 ) ) ;
#1609 = ORIENTED_EDGE ( 'NONE', *, *, #830, .T. ) ;
#1610 = EDGE_LOOP ( 'NONE', ( #2057, #2164, #2975, #2149, #1895 ) ) ;
#1611 = B_SPLINE_CURVE_WITH_KNOTS ( 'NONE', 3,
 ( #317, #2248, #2669, #1272, #348, #2933, #1719, #2712, #1288, #1487, #2437, #1960 ),
 .UNSPECIFIED., .F., .F.,
 ( 4, 2, 2, 2, 2, 4 ),
 ( 1.974100011091170301E-07, 0.0004092680839700698421, 0.0008183387579390304914, 0.001636480105876952007, 0.002454621453814872980, 0.003272762801752795905 ),
 .UNSPECIFIED. ) ;
#1612 = ORIENTED_EDGE ( 'NONE', *, *, #1613, .T. ) ;
#1613 = EDGE_CURVE ( 'NONE', #789, #267, #108, .T. ) ;
#1614 = CARTESIAN_POINT ( 'NONE',  ( 0.7500000000000000000, 0.000000000000000000, -29.56739621566491039 ) ) ;
#1615 = AXIS2_PLACEMENT_3D ( 'NONE', #2042, #2466, #2523 ) ;
#1616 = DIRECTION ( 'NONE',  ( 1.000000000000000000, 0.000000000000000000, 0.000000000000000000 ) ) ;
#1618 = ORIENTED_EDGE ( 'NONE', *, *, #2282, .F. ) ;
#1617 = CARTESIAN_POINT ( 'NONE',  ( 17.65613846605344861, 2.070404835839429842E-15, -57.73606154046820649 ) ) ;
#1619 = CIRCLE ( 'NONE', #1721, 5.000000000000000000 ) ;
#1620 = FACE_OUTER_BOUND ( 'NONE', #1888, .T. ) ;
#1621 = EDGE_CURVE ( 'NONE', #1314, #931, #468, .T. ) ;
#1622 = DIRECTION ( 'NONE',  ( 0.000000000000000000, 0.000000000000000000, 1.000000000000000000 ) ) ;
#1623 = DIRECTION ( 'NONE',  ( -0.000000000000000000, -1.000000000000000000, -0.000000000000000000 ) ) ;
#1624 = ORIENTED_EDGE ( 'NONE', *, *, #1111, .T. ) ;
#1625 = ORIENTED_EDGE ( 'NONE', *, *, #192, .T. ) ;
#1626 = CIRCLE ( 'NONE', #2016, 17.50000000000000355 ) ;
#1627 = ORIENTED_EDGE ( 'NONE', *, *, #870, .T. ) ;
#1628 = FACE_OUTER_BOUND ( 'NONE', #2030, .T. ) ;
#1629 = CARTESIAN_POINT ( 'NONE',  ( 0.000000000000000000, 0.000000000000000000, -20.00000000000000000 ) ) ;
#1630 = CIRCLE ( 'NONE', #1230, 5.000000000000000000 ) ;
#1631 = VECTOR ( 'NONE', #245, 1000.000000000000000 ) ;
#1632 = CARTESIAN_POINT ( 'NONE',  ( 1.283078895303408906, 146.6511169372335530, 4.834063547879887679 ) ) ;
#1633 = ADVANCED_FACE ( 'NONE', ( #93 ), #124, .T. ) ;
#1634 = DIRECTION ( 'NONE',  ( -0.000000000000000000, -0.000000000000000000, -1.000000000000000000 ) ) ;
#1635 = CARTESIAN_POINT ( 'NONE',  ( 0.000000000000000000, 152.0493901531919505, -6.599999999999999645 ) ) ;
#1636 = DIRECTION ( 'NONE',  ( 1.000000000000000000, 0.000000000000000000, 0.000000000000000000 ) ) ;
#1637 = ADVANCED_FACE ( 'NONE', ( #1476 ), #1984, .T. ) ;
#1638 = ORIENTED_EDGE ( 'NONE', *, *, #57, .F. ) ;
#1640 = VERTEX_POINT ( 'NONE', #307 ) ;
#1639 = CARTESIAN_POINT ( 'NONE',  ( 1.100458608466862609, 0.6949705106135636301, -29.83588793675440343 ) ) ;
#1641 = VECTOR ( 'NONE', #2638, 1000.000000000000114 ) ;
#1642 = ORIENTED_EDGE ( 'NONE', *, *, #2721, .T. ) ;
#1643 = FACE_BOUND ( 'NONE', #1389, .T. ) ;
#1644 = CARTESIAN_POINT ( 'NONE',  ( -4.000000000000000888, 0.000000000000000000, -35.00000000000000000 ) ) ;
#1645 = CIRCLE ( 'NONE', #661, 4.750000000000000888 ) ;
#1646 = DIRECTION ( 'NONE',  ( 0.000000000000000000, 0.000000000000000000, 1.000000000000000000 ) ) ;
#1647 = CIRCLE ( 'NONE', #172, 1.000000000000000888 ) ;
#1648 = DIRECTION ( 'NONE',  ( -0.000000000000000000, -0.000000000000000000, -1.000000000000000000 ) ) ;
#1649 = CARTESIAN_POINT ( 'NONE',  ( -9.000000000000001776, 1.102182119232617911E-15, -5.000000000000000000 ) ) ;
#1650 = DIRECTION ( 'NONE',  ( 1.000000000000000000, 0.000000000000000000, -0.000000000000000000 ) ) ;
#1651 = DIRECTION ( 'NONE',  ( 1.000000000000000000, 0.000000000000000000, 0.000000000000000000 ) ) ;
#1652 = ORIENTED_EDGE ( 'NONE', *, *, #106, .T. ) ;
#1654 = ORIENTED_EDGE ( 'NONE', *, *, #1966, .F. ) ;
#1653 = CARTESIAN_POINT ( 'NONE',  ( 0.001972877357192507394, -0.1085297515321106548, -30.00537762252147544 ) ) ;
#1655 = ORIENTED_EDGE ( 'NONE', *, *, #1787, .T. ) ;
#1656 = CARTESIAN_POINT ( 'NONE',  ( -9.000000000000000000, 1.102182119232617714E-15, -10.00000000000000000 ) ) ;
#1657 = DIRECTION ( 'NONE',  ( -0.000000000000000000, -1.000000000000000000, -0.000000000000000000 ) ) ;
#1658 = EDGE_CURVE ( 'NONE', #936, #446, #3017, .T. ) ;
#1659 = EDGE_CURVE ( 'NONE', #115, #2275, #1599, .T. ) ;
#1660 = ORIENTED_EDGE ( 'NONE', *, *, #2287, .F. ) ;
#1661 = CARTESIAN_POINT ( 'NONE',  ( 1.253517817817499491, 0.5562114596521716692, -29.81183805401864362 ) ) ;
#1662 = CARTESIAN_POINT ( 'NONE',  ( 0.000000000000000000, 0.000000000000000000, -10.00000000000000000 ) ) ;
#1663 = ADVANCED_FACE ( 'NONE', ( #3003 ), #2292, .F. ) ;
#1664 = DIRECTION ( 'NONE',  ( 1.000000000000000000, 0.000000000000000000, 0.000000000000000000 ) ) ;
#1665 = DIRECTION ( 'NONE',  ( -0.000000000000000000, -0.000000000000000000, -1.000000000000000000 ) ) ;
#1666 = ORIENTED_EDGE ( 'NONE', *, *, #796, .T. ) ;
#1667 = AXIS2_PLACEMENT_3D ( 'NONE', #1453, #313, #50 ) ;
#1669 = VERTEX_POINT ( 'NONE', #605 ) ;
#1668 = CARTESIAN_POINT ( 'NONE',  ( 0.08006198514011070300, 0.3503279573414184167, -29.99345820107041760 ) ) ;
#1670 = EDGE_LOOP ( 'NONE', ( #626, #1809, #2937, #130 ) ) ;
#1671 = CARTESIAN_POINT ( 'NONE',  ( 0.000000000000000000, 8.000000000000000000, 0.000000000000000000 ) ) ;
#1672 = DIRECTION ( 'NONE',  ( -0.000000000000000000, -0.000000000000000000, -1.000000000000000000 ) ) ;
#1673 = ADVANCED_FACE ( 'NONE', ( #457 ), #2804, .T. ) ;
#1674 = ORIENTED_EDGE ( 'NONE', *, *, #116, .F. ) ;
#1675 = ADVANCED_FACE ( 'NONE', ( #2327 ), #3022, .T. ) ;
#1676 = AXIS2_PLACEMENT_3D ( 'NONE', #3042, #2795, #2550 ) ;
#1677 = LINE ( 'NONE', #2177, #1002 ) ;
#1678 = DIRECTION ( 'NONE',  ( 0.000000000000000000, 0.000000000000000000, 1.000000000000000000 ) ) ;
#1679 = EDGE_LOOP ( 'NONE', ( #155, #2677, #1655, #2968 ) ) ;
#1681 = VERTEX_POINT ( 'NONE', #426 ) ;
#1680 = DIRECTION ( 'NONE',  ( -0.000000000000000000, -0.000000000000000000, -1.000000000000000000 ) ) ;
#1682 = LINE ( 'NONE', #512, #1641 ) ;
#1683 = CARTESIAN_POINT ( 'NONE',  ( 0.000000000000000000, 0.000000000000000000, -5.000000000000000000 ) ) ;
#1684 = EDGE_CURVE ( 'NONE', #188, #1669, #1557, .T. ) ;
#1685 = CIRCLE ( 'NONE', #1786, 1.000000000000000000 ) ;
#1686 = ORIENTED_EDGE ( 'NONE', *, *, #1771, .T. ) ;
#1687 = CIRCLE ( 'NONE', #712, 2.600000000000000089 ) ;
#1688 = VECTOR ( 'NONE', #2009, 1000.000000000000000 ) ;
#1689 = EDGE_CURVE ( 'NONE', #2435, #335, #2789, .T. ) ;
#1690 = CARTESIAN_POINT ( 'NONE',  ( 0.000000000000000000, 0.000000000000000000, 0.000000000000000000 ) ) ;
#1691 = CARTESIAN_POINT ( 'NONE',  ( 0.9978118690006217983, 150.7306254744347882, -4.234756348356501832 ) ) ;
#1692 = VECTOR ( 'NONE', #811, 1000.000000000000000 ) ;
#1693 = ORIENTED_EDGE ( 'NONE', *, *, #2950, .F. ) ;
#1694 = AXIS2_PLACEMENT_3D ( 'NONE', #2223, #324, #1263 ) ;
#1695 = DIRECTION ( 'NONE',  ( -0.000000000000000000, -1.000000000000000000, -0.000000000000000000 ) ) ;
#1696 = CARTESIAN_POINT ( 'NONE',  ( 0.2797072477740157881, 161.0000000000000284, 3.990208497753304329 ) ) ;
#1697 = CIRCLE ( 'NONE', #912, 3.000000000000000444 ) ;
#1698 = ORIENTED_EDGE ( 'NONE', *, *, #2374, .T. ) ;
#1699 = CIRCLE ( 'NONE', #2578, 11.75000000000000000 ) ;
#1701 = VERTEX_POINT ( 'NONE', #694 ) ;
#1700 = PLANE ( 'NONE',  #2693 ) ;
#1702 = DIRECTION ( 'NONE',  ( 0.000000000000000000, -0.000000000000000000, 1.000000000000000000 ) ) ;
#1703 = DIRECTION ( 'NONE',  ( 1.000000000000000000, 0.000000000000000000, 0.000000000000000000 ) ) ;
#1704 =( REPRESENTATION_RELATIONSHIP ('NONE','NONE', #1558, #291 ) REPRESENTATION_RELATIONSHIP_WITH_TRANSFORMATION ( #1827 )SHAPE_REPRESENTATION_RELATIONSHIP( ) );
#1705 = FACE_OUTER_BOUND ( 'NONE', #2107, .T. ) ;
#1706 = ADVANCED_FACE ( 'NONE', ( #2561 ), #1992, .T. ) ;
#1707 = ORIENTED_EDGE ( 'NONE', *, *, #2886, .F. ) ;
#1708 = CARTESIAN_POINT ( 'NONE',  ( 1.405647627181428660, 144.8983024091375000, 4.124622553196515717 ) ) ;
#1709 = FACE_OUTER_BOUND ( 'NONE', #902, .T. ) ;
#1710 = DIRECTION ( 'NONE',  ( -0.7189420107309587582, 0.6866409995228199836, -0.1079190575404958136 ) ) ;
#1711 = ORIENTED_EDGE ( 'NONE', *, *, #2211, .T. ) ;
#1712 = DIRECTION ( 'NONE',  ( -1.000000000000000000, 0.000000000000000000, 0.000000000000000000 ) ) ;
#1713 = DIRECTION ( 'NONE',  ( 0.000000000000000000, 0.000000000000000000, 1.000000000000000000 ) ) ;
#1714 = ORIENTED_EDGE ( 'NONE', *, *, #257, .F. ) ;
#1716 = VERTEX_POINT ( 'NONE', #236 ) ;
#1715 = LINE ( 'NONE', #2636, #2052 ) ;
#1717 = EDGE_CURVE ( 'NONE', #2306, #873, #515, .T. ) ;
#1718 = AXIS2_PLACEMENT_3D ( 'NONE', #1315, #2246, #637 ) ;
#1719 = CARTESIAN_POINT ( 'NONE',  ( 1.451228418586325564, 144.2464667235391289, -3.092728394767287892 ) ) ;
#1720 = LINE ( 'NONE', #1949, #517 ) ;
#1721 = AXIS2_PLACEMENT_3D ( 'NONE', #12, #2056, #227 ) ;
#1722 = DIRECTION ( 'NONE',  ( 1.000000000000000000, 0.000000000000000000, 0.000000000000000000 ) ) ;
#1723 = ORIENTED_EDGE ( 'NONE', *, *, #260, .T. ) ;
#1724 = TOROIDAL_SURFACE ( 'NONE', #2899, 11.75000000000000000, 1.000000000000000000 ) ;
#1725 = DIRECTION ( 'NONE',  ( -0.000000000000000000, -0.000000000000000000, -1.000000000000000000 ) ) ;
#1726 =( NAMED_UNIT ( * ) SI_UNIT ( $, .STERADIAN. ) SOLID_ANGLE_UNIT ( ) );
#1727 = ORIENTED_EDGE ( 'NONE', *, *, #1295, .T. ) ;
#1728 = DIRECTION ( 'NONE',  ( 0.000000000000000000, 0.000000000000000000, 1.000000000000000000 ) ) ;
#1729 = LINE ( 'NONE', #1069, #1692 ) ;
#1730 = ORIENTED_EDGE ( 'NONE', *, *, #2155, .F. ) ;
#1731 = AXIS2_PLACEMENT_3D ( 'NONE', #2197, #1004, #1956 ) ;
#1733 = ORIENTED_EDGE ( 'NONE', *, *, #1409, .T. ) ;
#1732 = DIRECTION ( 'NONE',  ( -1.000000000000000000, 0.000000000000000000, 0.000000000000000000 ) ) ;
#1734 = DIRECTION ( 'NONE',  ( 0.000000000000000000, -1.000000000000000000, 0.000000000000000000 ) ) ;
#1735 = DIRECTION ( 'NONE',  ( 0.9975640502598247528, 0.06975647374411844681, 0.000000000000000000 ) ) ;
#1736 = DIRECTION ( 'NONE',  ( -0.000000000000000000, -0.000000000000000000, -1.000000000000000000 ) ) ;
#1737 = VERTEX_POINT ( 'NONE', #472 ) ;
#1738 = CARTESIAN_POINT ( 'NONE',  ( 0.000000000000000000, 46.00000000000000000, 0.000000000000000000 ) ) ;
#1739 = CIRCLE ( 'NONE', #414, 3.000000000000000444 ) ;
#1740 = CARTESIAN_POINT ( 'NONE',  ( 1.636366129537656589, 0.2692489525752851942, -29.71864037253458335 ) ) ;
#1741 = ORIENTED_EDGE ( 'NONE', *, *, #1858, .T. ) ;
#1742 = DIRECTION ( 'NONE',  ( 1.000000000000000000, 0.000000000000000000, 0.000000000000000000 ) ) ;
#1743 =( NAMED_UNIT ( * ) SI_UNIT ( $, .STERADIAN. ) SOLID_ANGLE_UNIT ( ) );
#1744 = ORIENTED_EDGE ( 'NONE', *, *, #544, .T. ) ;
#1746 = EDGE_LOOP ( 'NONE', ( #2087, #684, #1089, #2652 ) ) ;
#1745 = DIRECTION ( 'NONE',  ( 1.000000000000000000, 0.000000000000000000, -0.000000000000000000 ) ) ;
#1747 = EDGE_CURVE ( 'NONE', #272, #2942, #219, .T. ) ;
#1748 = VECTOR ( 'NONE', #138, 1000.000000000000000 ) ;
#1749 = FACE_OUTER_BOUND ( 'NONE', #3020, .T. ) ;
#1750 = CARTESIAN_POINT ( 'NONE',  ( 3.000000000000000000, 46.00000000000000000, 3.099999999999999645 ) ) ;
#1751 = EDGE_CURVE ( 'NONE', #272, #2337, #1395, .T. ) ;
#1752 = ORIENTED_EDGE ( 'NONE', *, *, #432, .T. ) ;
#1753 = ADVANCED_FACE ( 'NONE', ( #440 ), #1540, .T. ) ;
#1754 = CARTESIAN_POINT ( 'NONE',  ( 6.988146849277414141, 0.000000000000000000, -28.59763958834948738 ) ) ;
#1755 = DIRECTION ( 'NONE',  ( 0.9961946980917453232, -0.08715574274765808260, -8.702386080009476741E-17 ) ) ;
#1756 = CARTESIAN_POINT ( 'NONE',  ( 1.535355376284939233, 0.4985698554852292519, -29.73390621383531141 ) ) ;
#1757 = ORIENTED_EDGE ( 'NONE', *, *, #2605, .F. ) ;
#1758 = DIRECTION ( 'NONE',  ( 0.000000000000000000, 0.000000000000000000, 1.000000000000000000 ) ) ;
#1759 = ORIENTED_EDGE ( 'NONE', *, *, #1034, .T. ) ;
#1761 = EDGE_LOOP ( 'NONE', ( #1847, #40, #1652 ) ) ;
#1760 = CARTESIAN_POINT ( 'NONE',  ( 0.7499999999999997780, 0.000000000000000000, -75.00000000000000000 ) ) ;
#1762 = APPLICATION_CONTEXT ( 'automotive_design' ) ;
#1763 = DIRECTION ( 'NONE',  ( 0.000000000000000000, 0.000000000000000000, -1.000000000000000000 ) ) ;
#1764 = DIRECTION ( 'NONE',  ( -0.3303504247281060513, 0.000000000000000000, -0.9438583563660173370 ) ) ;
#1765 = ADVANCED_FACE ( 'NONE', ( #369 ), #913, .T. ) ;
#1766 = AXIS2_PLACEMENT_3D ( 'NONE', #526, #2667, #580 ) ;
#1767 = VERTEX_POINT ( 'NONE', #2577 ) ;
#1768 = CARTESIAN_POINT ( 'NONE',  ( 1.398536238870071502, 145.0000000000000568, 4.663643909747817951 ) ) ;
#1769 = PRESENTATION_LAYER_ASSIGNMENT (  '', '', ( #42 ) ) ;
#1770 = EDGE_CURVE ( 'NONE', #26, #1538, #1699, .T. ) ;
#1771 = EDGE_CURVE ( 'NONE', #2275, #115, #1842, .T. ) ;
#1772 = CARTESIAN_POINT ( 'NONE',  ( 12.50000000000000000, 0.000000000000000000, -20.00000000000000000 ) ) ;
#1773 = PRODUCT_DEFINITION_FORMATION_WITH_SPECIFIED_SOURCE ( 'ANY', '', #1044, .NOT_KNOWN. ) ;
#1774 = AXIS2_PLACEMENT_3D ( 'NONE', #797, #331, #1994 ) ;
#1775 = LINE ( 'NONE', #1267, #304 ) ;
#1776 = FACE_BOUND ( 'NONE', #2263, .T. ) ;
#1777 = ORIENTED_EDGE ( 'NONE', *, *, #1158, .F. ) ;
#1779 = ORIENTED_EDGE ( 'NONE', *, *, #116, .T. ) ;
#1778 = DIRECTION ( 'NONE',  ( 1.000000000000000000, 0.000000000000000000, 0.000000000000000000 ) ) ;
#1780 = CIRCLE ( 'NONE', #852, 11.16971006182868642 ) ;
#1781 = DIRECTION ( 'NONE',  ( -1.000000000000000000, 0.000000000000000000, 0.000000000000000000 ) ) ;
#1782 = DIRECTION ( 'NONE',  ( 1.000000000000000000, 0.000000000000000000, 0.000000000000000000 ) ) ;
#1783 = AXIS2_PLACEMENT_3D ( 'NONE', #776, #1530, #1712 ) ;
#1784 = ORIENTED_EDGE ( 'NONE', *, *, #2372, .T. ) ;
#1785 = DIRECTION ( 'NONE',  ( 1.224646799147353207E-16, 1.000000000000000000, -0.000000000000000000 ) ) ;
#1786 = AXIS2_PLACEMENT_3D ( 'NONE', #2067, #1368, #682 ) ;
#1787 = EDGE_CURVE ( 'NONE', #2942, #873, #3034, .T. ) ;
#1788 = CYLINDRICAL_SURFACE ( 'NONE', #2965, 0.7500000000000001110 ) ;
#1789 = DIRECTION ( 'NONE',  ( 0.000000000000000000, 0.000000000000000000, -1.000000000000000000 ) ) ;
#1790 = AXIS2_PLACEMENT_3D ( 'NONE', #2273, #2072, #1850 ) ;
#1792 = EDGE_LOOP ( 'NONE', ( #1458, #67, #2258, #889 ) ) ;
#1791 = DIRECTION ( 'NONE',  ( 1.000000000000000000, 0.000000000000000000, 0.000000000000000000 ) ) ;
#1793 = DIRECTION ( 'NONE',  ( 0.000000000000000000, 1.000000000000000000, 0.000000000000000000 ) ) ;
#1794 = DIRECTION ( 'NONE',  ( 0.000000000000000000, 0.000000000000000000, 1.000000000000000000 ) ) ;
#1795 = DIRECTION ( 'NONE',  ( -0.000000000000000000, -1.000000000000000000, -0.000000000000000000 ) ) ;
#1796 = EDGE_CURVE ( 'NONE', #1436, #856, #323, .T. ) ;
#1797 = ORIENTED_EDGE ( 'NONE', *, *, #621, .T. ) ;
#1798 = CARTESIAN_POINT ( 'NONE',  ( -9.999999999999998224, 0.000000000000000000, -55.00000000000000711 ) ) ;
#1799 = CIRCLE ( 'NONE', #1011, 1.000000000000000888 ) ;
#1800 = VECTOR ( 'NONE', #90, 1000.000000000000000 ) ;
#1801 = ADVANCED_FACE ( 'NONE', ( #891 ), #374, .T. ) ;
#1802 =( NAMED_UNIT ( * ) PLANE_ANGLE_UNIT ( ) SI_UNIT ( $, .RADIAN. ) );
#1803 = EDGE_LOOP ( 'NONE', ( #2011, #1852, #2608, #1255 ) ) ;
#1805 = ORIENTED_EDGE ( 'NONE', *, *, #260, .F. ) ;
#1804 = DIRECTION ( 'NONE',  ( -0.000000000000000000, -0.000000000000000000, -1.000000000000000000 ) ) ;
#1806 = DIRECTION ( 'NONE',  ( -0.8387023353631229972, 0.000000000000000000, 0.5445901143579854331 ) ) ;
#1807 = CARTESIAN_POINT ( 'NONE',  ( 1.166483650707910602, 148.3185066173136590, -4.863514956196316241 ) ) ;
#1808 = DIRECTION ( 'NONE',  ( -0.000000000000000000, -0.000000000000000000, -1.000000000000000000 ) ) ;
#1809 = ORIENTED_EDGE ( 'NONE', *, *, #662, .T. ) ;
#1810 = DIRECTION ( 'NONE',  ( -0.000000000000000000, -1.000000000000000000, -0.000000000000000000 ) ) ;
#1811 = CARTESIAN_POINT ( 'NONE',  ( 0.5399062856600052029, 0.7266226852873749475, -30.14008669328547896 ) ) ;
#1812 = ADVANCED_BREP_SHAPE_REPRESENTATION ( '', ( #1390, #3036 ), #1911 ) ;
#1813 = AXIS2_PLACEMENT_3D ( 'NONE', #1235, #1680, #68 ) ;
#1814 = DIRECTION ( 'NONE',  ( 0.000000000000000000, 0.000000000000000000, 1.000000000000000000 ) ) ;
#1815 = ORIENTED_EDGE ( 'NONE', *, *, #1336, .F. ) ;
#1817 = ORIENTED_EDGE ( 'NONE', *, *, #2019, .F. ) ;
#1816 = DIRECTION ( 'NONE',  ( 0.000000000000000000, 0.000000000000000000, 1.000000000000000000 ) ) ;
#1818 = FACE_OUTER_BOUND ( 'NONE', #2378, .T. ) ;
#1819 = AXIS2_PLACEMENT_3D ( 'NONE', #825, #1755, #941 ) ;
#1820 = FACE_BOUND ( 'NONE', #2448, .T. ) ;
#1821 = DIRECTION ( 'NONE',  ( 0.000000000000000000, 0.000000000000000000, 1.000000000000000000 ) ) ;
#1822 = VERTEX_POINT ( 'NONE', #484 ) ;
#1823 = CARTESIAN_POINT ( 'NONE',  ( 0.7500000000000000000, 0.000000000000000000, -60.00000000000000711 ) ) ;
#1824 = CARTESIAN_POINT ( 'NONE',  ( 0.000000000000000000, 0.000000000000000000, -19.00000000000000000 ) ) ;
#1825 = CARTESIAN_POINT ( 'NONE',  ( 0.01434706158416135073, 0.1740018926403791022, -30.00349101493997495 ) ) ;
#1826 = AXIS2_PLACEMENT_3D ( 'NONE', #327, #343, #2463 ) ;
#1827 = ITEM_DEFINED_TRANSFORMATION ( 'NONE', 'NONE', #1819,  #3036 ) ;
#1828 = CYLINDRICAL_SURFACE ( 'NONE', #2022, 17.50000000000000355 ) ;
#1830 = EDGE_LOOP ( 'NONE', ( #1618, #2982, #915, #6 ) ) ;
#1829 = CARTESIAN_POINT ( 'NONE',  ( 1.372071198533116210, 0.6887290724019029531, -29.75847379849729180 ) ) ;
#1831 = EDGE_CURVE ( 'NONE', #1022, #1333, #1010, .T. ) ;
#1832 = CARTESIAN_POINT ( 'NONE',  ( 1.500000000000000222, -7.934549615262614549E-13, -29.94974746830583356 ) ) ;
#1833 = EDGE_CURVE ( 'NONE', #330, #1426, #2083, .T. ) ;
#1834 = CIRCLE ( 'NONE', #1983, 10.61802224266098449 ) ;
#1835 = CARTESIAN_POINT ( 'NONE',  ( 0.9432716025501102219, 0.9327637102818960857, -29.82244133484690352 ) ) ;
#1836 = CARTESIAN_POINT ( 'NONE',  ( 0.7429301550332852999, 0.7637013001110349864, -30.10048248494790357 ) ) ;
#1837 = EDGE_LOOP ( 'NONE', ( #962, #1642, #2383, #2879 ) ) ;
#1838 = ADVANCED_FACE ( 'NONE', ( #1221 ), #284, .T. ) ;
#1839 = ORIENTED_EDGE ( 'NONE', *, *, #1353, .F. ) ;
#1840 = DIRECTION ( 'NONE',  ( -0.000000000000000000, -1.000000000000000000, -0.000000000000000000 ) ) ;
#1841 = CARTESIAN_POINT ( 'NONE',  ( 0.7500000000000000000, 0.000000000000000000, -30.00337151423845938 ) ) ;
#1842 = CIRCLE ( 'NONE', #2375, 24.00000000000000000 ) ;
#1843 = EDGE_CURVE ( 'NONE', #115, #706, #1647, .T. ) ;
#1844 =( NAMED_UNIT ( * ) SI_UNIT ( $, .STERADIAN. ) SOLID_ANGLE_UNIT ( ) );
#1845 = FACE_BOUND ( 'NONE', #389, .T. ) ;
#1847 = ORIENTED_EDGE ( 'NONE', *, *, #821, .F. ) ;
#1846 = DIRECTION ( 'NONE',  ( 0.000000000000000000, 0.000000000000000000, 1.000000000000000000 ) ) ;
#1848 = CYLINDRICAL_SURFACE ( 'NONE', #895, 5.000000000000000000 ) ;
#1849 = DIRECTION ( 'NONE',  ( 1.000000000000000000, 0.000000000000000000, 0.000000000000000000 ) ) ;
#1850 = DIRECTION ( 'NONE',  ( 0.000000000000000000, 0.000000000000000000, 1.000000000000000000 ) ) ;
#1851 = ORIENTED_EDGE ( 'NONE', *, *, #1354, .F. ) ;
#1852 = ORIENTED_EDGE ( 'NONE', *, *, #57, .T. ) ;
#1853 = ORIENTED_EDGE ( 'NONE', *, *, #749, .T. ) ;
#1854 = CARTESIAN_POINT ( 'NONE',  ( 0.2385667226653264417, -0.8625621742413379645, -29.92575414233561304 ) ) ;
#1855 = DIRECTION ( 'NONE',  ( -0.000000000000000000, -0.000000000000000000, -1.000000000000000000 ) ) ;
#1856 = ADVANCED_FACE ( 'NONE', ( #2386 ), #2483, .F. ) ;
#1857 = PRODUCT_DEFINITION ( 'UNKNOWN', '', #893, #401 ) ;
#1858 = EDGE_CURVE ( 'NONE', #272, #2306, #1720, .T. ) ;
#1859 = AXIS2_PLACEMENT_3D ( 'NONE', #1084, #2958, #1791 ) ;
#1860 = CARTESIAN_POINT ( 'NONE',  ( -20.00000000000000000, 0.000000000000000000, -13.50000000000000355 ) ) ;
#1861 = CARTESIAN_POINT ( 'NONE',  ( 1.268006068844839573, 0.5423741445165103370, -29.99639748842215425 ) ) ;
#1862 = DIRECTION ( 'NONE',  ( -1.000000000000000000, 0.000000000000000000, 0.000000000000000000 ) ) ;
#1863 = PLANE ( 'NONE',  #48 ) ;
#1864 = DIRECTION ( 'NONE',  ( -0.000000000000000000, -0.000000000000000000, 1.000000000000000000 ) ) ;
#1865 = ORIENTED_EDGE ( 'NONE', *, *, #2295, .T. ) ;
#1866 = ORIENTED_EDGE ( 'NONE', *, *, #257, .T. ) ;
#1867 =( GEOMETRIC_REPRESENTATION_CONTEXT ( 3 ) GLOBAL_UNCERTAINTY_ASSIGNED_CONTEXT ( ( #1105 ) ) GLOBAL_UNIT_ASSIGNED_CONTEXT ( ( #3039, #954, #1844 ) ) REPRESENTATION_CONTEXT ( 'NONE', 'WORKASPACE' ) );
#1868 = CIRCLE ( 'NONE', #1331, 3.990256201039297235 ) ;
#1869 = ORIENTED_EDGE ( 'NONE', *, *, #837, .F. ) ;
#1870 = CARTESIAN_POINT ( 'NONE',  ( 0.2320771820130598240, -0.5424536428197962445, -30.19960052657643246 ) ) ;
#1871 = DIRECTION ( 'NONE',  ( 1.000000000000000000, 0.000000000000000000, 0.000000000000000000 ) ) ;
#1872 = MECHANICAL_DESIGN_GEOMETRIC_PRESENTATION_REPRESENTATION (  '', ( #801 ), #2360 ) ;
#1873 = CONTEXT_DEPENDENT_SHAPE_REPRESENTATION ( #1916, #2134 ) ;
#1874 = CARTESIAN_POINT ( 'NONE',  ( 0.000000000000000000, 0.000000000000000000, 0.000000000000000000 ) ) ;
#1875 = DIRECTION ( 'NONE',  ( -0.000000000000000000, -0.000000000000000000, -1.000000000000000000 ) ) ;
#1876 = EDGE_CURVE ( 'NONE', #2818, #345, #2627, .T. ) ;
#1877 = FACE_BOUND ( 'NONE', #519, .T. ) ;
#1878 = CARTESIAN_POINT ( 'NONE',  ( 0.9055948593114367950, 152.0493901531919505, -3.896138851579689089 ) ) ;
#1879 = ORIENTED_EDGE ( 'NONE', *, *, #2724, .F. ) ;
#1881 = ORIENTED_EDGE ( 'NONE', *, *, #1124, .T. ) ;
#1880 = CARTESIAN_POINT ( 'NONE',  ( -0.2404524975904763495, 0.1054162136396905175, -29.99466498356880351 ) ) ;
#1882 = AXIS2_PLACEMENT_3D ( 'NONE', #817, #1257, #2455 ) ;
#1883 = VERTEX_POINT ( 'NONE', #2639 ) ;
#1884 = CARTESIAN_POINT ( 'NONE',  ( 1.292503508266414913, -0.5382894933469951626, -29.99151892492564286 ) ) ;
#1885 = DIRECTION ( 'NONE',  ( 0.000000000000000000, 0.000000000000000000, -1.000000000000000000 ) ) ;
#1886 = AXIS2_PLACEMENT_3D ( 'NONE', #2132, #1909, #1036 ) ;
#1887 = CONICAL_SURFACE ( 'NONE', #2532, 1.999999999999988010, 1.029744258676652091 ) ;
#1888 = EDGE_LOOP ( 'NONE', ( #1072, #1741, #2774, #2043 ) ) ;
#1889 = EDGE_CURVE ( 'NONE', #1214, #1022, #2139, .T. ) ;
#1890 = DIRECTION ( 'NONE',  ( 1.000000000000000000, 0.000000000000000000, 0.000000000000000000 ) ) ;
#1891 = DIRECTION ( 'NONE',  ( -8.881784197001252323E-15, 0.000000000000000000, -1.000000000000000000 ) ) ;
#1892 = FACE_OUTER_BOUND ( 'NONE', #282, .T. ) ;
#1893 = CARTESIAN_POINT ( 'NONE',  ( 0.7500000000000000000, 0.000000000000000000, -21.00000000000000000 ) ) ;
#1894 = PLANE ( 'NONE',  #2568 ) ;
#1895 = ORIENTED_EDGE ( 'NONE', *, *, #2242, .F. ) ;
#1896 = EDGE_CURVE ( 'NONE', #1233, #1176, #2817, .T. ) ;
#1898 = ORIENTED_EDGE ( 'NONE', *, *, #1796, .F. ) ;
#1897 = CYLINDRICAL_SURFACE ( 'NONE', #72, 4.000000000000000000 ) ;
#1899 = AXIS2_PLACEMENT_3D ( 'NONE', #877, #1810, #1455 ) ;
#1900 = EDGE_CURVE ( 'NONE', #2228, #2270, #1154, .T. ) ;
#1901 = VERTEX_POINT ( 'NONE', #993 ) ;
#1902 = DIRECTION ( 'NONE',  ( 0.000000000000000000, 0.000000000000000000, -1.000000000000000000 ) ) ;
#1903 = CARTESIAN_POINT ( 'NONE',  ( 0.000000000000000000, 8.000000000000000000, -1.649999999999997247 ) ) ;
#1904 = ORIENTED_EDGE ( 'NONE', *, *, #1039, .T. ) ;
#1905 = CARTESIAN_POINT ( 'NONE',  ( 0.9814259410115041549, -0.9224670506677495885, -29.81678543414560423 ) ) ;
#1906 = DIRECTION ( 'NONE',  ( 1.000000000000000000, 0.000000000000000000, 0.000000000000000000 ) ) ;
#1907 = AXIS2_PLACEMENT_3D ( 'NONE', #1369, #491, #714 ) ;
#1908 = DIRECTION ( 'NONE',  ( 0.000000000000000000, 0.000000000000000000, 1.000000000000000000 ) ) ;
#1909 = DIRECTION ( 'NONE',  ( -0.000000000000000000, -1.000000000000000000, -0.000000000000000000 ) ) ;
#1910 = ORIENTED_EDGE ( 'NONE', *, *, #1771, .F. ) ;
#1911 =( GEOMETRIC_REPRESENTATION_CONTEXT ( 3 ) GLOBAL_UNCERTAINTY_ASSIGNED_CONTEXT ( ( #1340 ) ) GLOBAL_UNIT_ASSIGNED_CONTEXT ( ( #741, #1494, #1726 ) ) REPRESENTATION_CONTEXT ( 'NONE', 'WORKASPACE' ) );
#1912 = EDGE_CURVE ( 'NONE', #809, #296, #738, .T. ) ;
#1914 = ORIENTED_EDGE ( 'NONE', *, *, #1240, .F. ) ;
#1913 = DIRECTION ( 'NONE',  ( -0.000000000000000000, -1.000000000000000000, -0.000000000000000000 ) ) ;
#1915 = CARTESIAN_POINT ( 'NONE',  ( -9.000000000000000000, 1.102182119232617714E-15, 0.000000000000000000 ) ) ;
#1916 =( REPRESENTATION_RELATIONSHIP ('NONE','NONE', #1558, #2709 ) REPRESENTATION_RELATIONSHIP_WITH_TRANSFORMATION ( #1355 )SHAPE_REPRESENTATION_RELATIONSHIP( ) );
#1917 = AXIS2_PLACEMENT_3D ( 'NONE', #1432, #30, #1664 ) ;
#1918 = ORIENTED_EDGE ( 'NONE', *, *, #1205, .F. ) ;
#1919 = CIRCLE ( 'NONE', #402, 13.00000000000000178 ) ;
#1920 = CARTESIAN_POINT ( 'NONE',  ( 1.538389862757078674, 143.0000000000000284, 2.575530359006910075 ) ) ;
#1921 = VERTEX_POINT ( 'NONE', #24 ) ;
#1922 = CARTESIAN_POINT ( 'NONE',  ( 0.000000000000000000, 0.000000000000000000, -3.700000000000000178 ) ) ;
#1923 = EDGE_LOOP ( 'NONE', ( #359, #2432 ) ) ;
#1925 = VERTEX_POINT ( 'NONE', #2125 ) ;
#1924 = CARTESIAN_POINT ( 'NONE',  ( 25.00000000000000000, 0.000000000000000000, -10.00000000000000000 ) ) ;
#1926 = EDGE_CURVE ( 'NONE', #2926, #972, #2871, .T. ) ;
#1927 = LINE ( 'NONE', #1656, #1392 ) ;
#1928 = DIRECTION ( 'NONE',  ( 1.000000000000000000, 0.000000000000000000, 0.000000000000000000 ) ) ;
#1929 = VECTOR ( 'NONE', #2341, 1000.000000000000000 ) ;
#1930 = LINE ( 'NONE', #2170, #2587 ) ;
#1931 = AXIS2_PLACEMENT_3D ( 'NONE', #2748, #2734, #636 ) ;
#1932 = ORIENTED_EDGE ( 'NONE', *, *, #1124, .F. ) ;
#1933 = VECTOR ( 'NONE', #2244, 1000.000000000000000 ) ;
#1934 = AXIS2_PLACEMENT_3D ( 'NONE', #2632, #1461, #1415 ) ;
#1935 = CIRCLE ( 'NONE', #2476, 18.50000000000000711 ) ;
#1936 = CARTESIAN_POINT ( 'NONE',  ( 1.519058608099062679, 143.2764498211878674, 2.587077109403310704 ) ) ;
#1937 = EDGE_CURVE ( 'NONE', #2860, #2666, #624, .T. ) ;
#1938 = CARTESIAN_POINT ( 'NONE',  ( 1.405659645818504222, -0.3784462536710890279, -29.78788351623859754 ) ) ;
#1939 = CARTESIAN_POINT ( 'NONE',  ( 0.7500000000000000000, 0.000000000000000000, -59.00000000000000000 ) ) ;
#1940 = ORIENTED_EDGE ( 'NONE', *, *, #1621, .T. ) ;
#1941 = AXIS2_PLACEMENT_3D ( 'NONE', #660, #2342, #952 ) ;
#1942 = FACE_OUTER_BOUND ( 'NONE', #1393, .T. ) ;
#1943 = LINE ( 'NONE', #2859, #910 ) ;
#1944 = ORIENTED_EDGE ( 'NONE', *, *, #1520, .F. ) ;
#1945 = AXIS2_PLACEMENT_3D ( 'NONE', #2833, #1672, #2603 ) ;
#1947 = ORIENTED_EDGE ( 'NONE', *, *, #2978, .T. ) ;
#1946 = FACE_OUTER_BOUND ( 'NONE', #1208, .T. ) ;
#1948 = DIRECTION ( 'NONE',  ( -1.000000000000000000, 0.000000000000000000, 0.000000000000000000 ) ) ;
#1949 = CARTESIAN_POINT ( 'NONE',  ( -4.000000000000000000, 5.817072295949927426E-16, -30.00337151423845938 ) ) ;
#1950 = CARTESIAN_POINT ( 'NONE',  ( 0.000000000000000000, 143.0000000000000284, 0.000000000000000000 ) ) ;
#1951 = ORIENTED_EDGE ( 'NONE', *, *, #1833, .F. ) ;
#1952 = DIRECTION ( 'NONE',  ( 0.000000000000000000, 0.000000000000000000, -1.000000000000000000 ) ) ;
#1953 = EDGE_CURVE ( 'NONE', #1405, #2769, #2234, .T. ) ;
#1954 = EDGE_CURVE ( 'NONE', #2765, #1024, #2772, .T. ) ;
#1955 = FACE_OUTER_BOUND ( 'NONE', #2487, .T. ) ;
#1956 = DIRECTION ( 'NONE',  ( 1.000000000000000000, 0.000000000000000000, 0.000000000000000000 ) ) ;
#1957 = EDGE_LOOP ( 'NONE', ( #1759, #1733, #217, #1963 ) ) ;
#1959 = ORIENTED_EDGE ( 'NONE', *, *, #904, .T. ) ;
#1958 = DIRECTION ( 'NONE',  ( 0.5445901143579845449, -0.000000000000000000, -0.8387023353631234412 ) ) ;
#1960 = CARTESIAN_POINT ( 'NONE',  ( 1.398536238870072390, 145.0000000000000284, -4.800426688177537038 ) ) ;
#1961 = PLANE ( 'NONE',  #1595 ) ;
#1962 = FACE_OUTER_BOUND ( 'NONE', #1191, .T. ) ;
#1963 = ORIENTED_EDGE ( 'NONE', *, *, #1382, .F. ) ;
#1964 = DIRECTION ( 'NONE',  ( 0.000000000000000000, 1.000000000000000000, 0.000000000000000000 ) ) ;
#1965 = CARTESIAN_POINT ( 'NONE',  ( 0.000000000000000000, 72.53589838486223584, 0.000000000000000000 ) ) ;
#1966 = EDGE_CURVE ( 'NONE', #1681, #789, #271, .T. ) ;
#1967 = CARTESIAN_POINT ( 'NONE',  ( 1.484010896345655306, -0.1828851243744268051, -29.95298204924075591 ) ) ;
#1968 = CARTESIAN_POINT ( 'NONE',  ( 0.7500000000000000000, 0.000000000000000000, -21.00000000000000000 ) ) ;
#1969 = EDGE_LOOP ( 'NONE', ( #1714, #1490, #2178, #792 ) ) ;
#1970 = LINE ( 'NONE', #1231, #1484 ) ;
#1971 = ORIENTED_EDGE ( 'NONE', *, *, #799, .F. ) ;
#1972 = CIRCLE ( 'NONE', #1430, 17.50000000000000355 ) ;
#1974 = ORIENTED_EDGE ( 'NONE', *, *, #128, .F. ) ;
#1973 = CYLINDRICAL_SURFACE ( 'NONE', #933, 9.000000000000000000 ) ;
#1975 = EDGE_CURVE ( 'NONE', #188, #1176, #721, .T. ) ;
#1976 = CARTESIAN_POINT ( 'NONE',  ( 1.500000000000000222, -7.934549615262614549E-13, -29.94974746830583356 ) ) ;
#1977 = DIRECTION ( 'NONE',  ( 0.000000000000000000, 0.000000000000000000, 1.000000000000000000 ) ) ;
#1978 = EDGE_CURVE ( 'NONE', #3001, #438, #1452, .T. ) ;
#1979 = VECTOR ( 'NONE', #2422, 999.9999999999998863 ) ;
#1980 = DIRECTION ( 'NONE',  ( 1.000000000000000000, 0.000000000000000000, 0.000000000000000000 ) ) ;
#1981 = EDGE_LOOP ( 'NONE', ( #1974, #1115, #2554, #839 ) ) ;
#1982 = DIRECTION ( 'NONE',  ( 0.000000000000000000, 0.000000000000000000, 1.000000000000000000 ) ) ;
#1983 = AXIS2_PLACEMENT_3D ( 'NONE', #2349, #1678, #541 ) ;
#1984 = CYLINDRICAL_SURFACE ( 'NONE', #1198, 8.099999999999999645 ) ;
#1985 = AXIS2_PLACEMENT_3D ( 'NONE', #798, #836, #2496 ) ;
#1986 = CYLINDRICAL_SURFACE ( 'NONE', #2233, 5.000000000000000000 ) ;
#1987 = FACE_OUTER_BOUND ( 'NONE', #2007, .T. ) ;
#1988 = FACE_OUTER_BOUND ( 'NONE', #218, .T. ) ;
#1989 = DIRECTION ( 'NONE',  ( 0.3303504247281060513, 4.045625902402436693E-17, -0.9438583563660173370 ) ) ;
#1991 = EDGE_LOOP ( 'NONE', ( #2119, #509, #2940, #11 ) ) ;
#1990 = CARTESIAN_POINT ( 'NONE',  ( 0.000000000000000000, 145.0000000000000284, -5.000000000000000000 ) ) ;
#1992 = CONICAL_SURFACE ( 'NONE', #2527, 4.750000000000000000, 1.324231699133356921 ) ;
#1993 = AXIS2_PLACEMENT_3D ( 'NONE', #1303, #1318, #2219 ) ;
#1994 = DIRECTION ( 'NONE',  ( 1.000000000000000000, 0.000000000000000000, 0.000000000000000000 ) ) ;
#1995 = DIRECTION ( 'NONE',  ( 0.000000000000000000, 0.000000000000000000, 1.000000000000000000 ) ) ;
#1996 = ADVANCED_FACE ( 'NONE', ( #2249 ), #2433, .F. ) ;
#1997 = EDGE_CURVE ( 'NONE', #527, #1669, #667, .T. ) ;
#1998 = EDGE_CURVE ( 'NONE', #1162, #2827, #2621, .T. ) ;
#1999 = ORIENTED_EDGE ( 'NONE', *, *, #607, .F. ) ;
#2000 = CARTESIAN_POINT ( 'NONE',  ( 9.000000000000001776, 0.000000000000000000, -5.000000000000000000 ) ) ;
#2001 = CIRCLE ( 'NONE', #2935, 1.000000000000000888 ) ;
#2002 = CARTESIAN_POINT ( 'NONE',  ( 0.7500000000000000000, 0.000000000000000000, -71.29999999999999716 ) ) ;
#2003 = LINE ( 'NONE', #2243, #699 ) ;
#2004 = CARTESIAN_POINT ( 'NONE',  ( 13.00000000000000178, 46.00000000000000000, 8.314084001783523803 ) ) ;
#2005 = ORIENTED_EDGE ( 'NONE', *, *, #2096, .T. ) ;
#2007 = EDGE_LOOP ( 'NONE', ( #562, #1805, #411, #2959 ) ) ;
#2006 = CARTESIAN_POINT ( 'NONE',  ( -18.00000000000001066, 0.000000000000000000, -9.999999999999998224 ) ) ;
#2008 = CARTESIAN_POINT ( 'NONE',  ( 1.500000000000000000, 9.184850993605150903E-17, -28.00000000000000355 ) ) ;
#2009 = DIRECTION ( 'NONE',  ( -0.000000000000000000, -1.000000000000000000, -0.000000000000000000 ) ) ;
#2010 = AXIS2_PLACEMENT_3D ( 'NONE', #1760, #846, #2691 ) ;
#2011 = ORIENTED_EDGE ( 'NONE', *, *, #1717, .F. ) ;
#2012 = CARTESIAN_POINT ( 'NONE',  ( 1.402977057726723542, 144.9364933316245185, 4.258333785316701814 ) ) ;
#2013 = STYLED_ITEM ( 'NONE', ( #2224 ), #646 ) ;
#2014 = EDGE_CURVE ( 'NONE', #1883, #481, #1935, .T. ) ;
#2015 = DIRECTION ( 'NONE',  ( -0.000000000000000000, -0.000000000000000000, -1.000000000000000000 ) ) ;
#2016 = AXIS2_PLACEMENT_3D ( 'NONE', #702, #2335, #2825 ) ;
#2017 = LINE ( 'NONE', #1021, #1933 ) ;
#2018 = ORIENTED_EDGE ( 'NONE', *, *, #489, .F. ) ;
#2019 = EDGE_CURVE ( 'NONE', #988, #265, #2456, .T. ) ;
#2021 = ORIENTED_EDGE ( 'NONE', *, *, #850, .T. ) ;
#2020 = FACE_OUTER_BOUND ( 'NONE', #144, .T. ) ;
#2022 = AXIS2_PLACEMENT_3D ( 'NONE', #2032, #2494, #2727 ) ;
#2023 = DIRECTION ( 'NONE',  ( 0.000000000000000000, 1.000000000000000000, 0.000000000000000000 ) ) ;
#2024 = VECTOR ( 'NONE', #1758, 1000.000000000000000 ) ;
#2025 = ADVANCED_FACE ( 'NONE', ( #2961 ), #2867, .T. ) ;
#2026 = EDGE_LOOP ( 'NONE', ( #234, #1711, #203, #2591 ) ) ;
#2027 = AXIS2_PLACEMENT_3D ( 'NONE', #283, #2150, #52 ) ;
#2028 = DIRECTION ( 'NONE',  ( -0.000000000000000000, -1.000000000000000000, -0.000000000000000000 ) ) ;
#2030 = EDGE_LOOP ( 'NONE', ( #3026, #740, #1500, #1944 ) ) ;
#2029 = CYLINDRICAL_SURFACE ( 'NONE', #1419, 4.750000000000000888 ) ;
#2031 = AXIS2_PLACEMENT_3D ( 'NONE', #1181, #1479, #1196 ) ;
#2032 = CARTESIAN_POINT ( 'NONE',  ( 0.7500000000000000000, 0.000000000000000000, -60.00000000000000711 ) ) ;
#2033 = CARTESIAN_POINT ( 'NONE',  ( -9.868022242660984489, 0.000000000000000000, -54.56007414220329110 ) ) ;
#2034 = DIRECTION ( 'NONE',  ( 0.000000000000000000, 0.000000000000000000, -1.000000000000000000 ) ) ;
#2035 = EDGE_LOOP ( 'NONE', ( #2091, #100, #497, #2843 ) ) ;
#2036 = DIRECTION ( 'NONE',  ( 0.000000000000000000, 0.000000000000000000, -1.000000000000000000 ) ) ;
#2037 = CARTESIAN_POINT ( 'NONE',  ( 0.7500000000000000000, 0.000000000000000000, -70.00000000000000000 ) ) ;
#2038 = SHAPE_REPRESENTATION_RELATIONSHIP ( 'NONE' , 'NONE' ,  #291, #646 ) ;
#2039 = VECTOR ( 'NONE', #412, 1000.000000000000000 ) ;
#2040 = EDGE_CURVE ( 'NONE', #579, #936, #1519, .T. ) ;
#2041 = ORIENTED_EDGE ( 'NONE', *, *, #2631, .F. ) ;
#2043 = ORIENTED_EDGE ( 'NONE', *, *, #1787, .F. ) ;
#2042 = CARTESIAN_POINT ( 'NONE',  ( 0.000000000000000000, 145.0000000000000284, 0.000000000000000000 ) ) ;
#2044 = CARTESIAN_POINT ( 'NONE',  ( 0.000000000000000000, 76.00000000000000000, 0.000000000000000000 ) ) ;
#2045 = AXIS2_PLACEMENT_3D ( 'NONE', #2917, #800, #285 ) ;
#2046 = DIRECTION ( 'NONE',  ( -0.000000000000000000, -1.000000000000000000, -0.000000000000000000 ) ) ;
#2047 = CARTESIAN_POINT ( 'NONE',  ( -4.486310005132401746E-15, -0.1009923584151080356, -30.24404424085076926 ) ) ;
#2048 = EDGE_LOOP ( 'NONE', ( #2111, #2250, #419, #707, #1343, #202, #1940, #1757 ) ) ;
#2049 = CARTESIAN_POINT ( 'NONE',  ( 0.4872807880589903329, -0.9574118638735699127, -29.88961991777802396 ) ) ;
#2050 = CARTESIAN_POINT ( 'NONE',  ( 0.2578377989911093127, 0.5743486792236615068, -29.96626191133634265 ) ) ;
#2051 = CIRCLE ( 'NONE', #2143, 5.000000000000000000 ) ;
#2052 = VECTOR ( 'NONE', #814, 1000.000000000000000 ) ;
#2053 = EDGE_CURVE ( 'NONE', #876, #2769, #211, .T. ) ;
#2054 = CYLINDRICAL_SURFACE ( 'NONE', #2863, 22.50000000000000355 ) ;
#2055 = VECTOR ( 'NONE', #1695, 1000.000000000000000 ) ;
#2057 = ORIENTED_EDGE ( 'NONE', *, *, #2204, .F. ) ;
#2056 = DIRECTION ( 'NONE',  ( 0.000000000000000000, 1.000000000000000000, 0.000000000000000000 ) ) ;
#2058 = CARTESIAN_POINT ( 'NONE',  ( 0.7500000000000000000, 0.000000000000000000, -55.00000000000000711 ) ) ;
#2059 = CARTESIAN_POINT ( 'NONE',  ( 0.8199158526288898852, 0.9547276596765987833, -29.84068217539035217 ) ) ;
#2060 = CARTESIAN_POINT ( 'NONE',  ( 1.268006068844788725, 0.5423741445164657060, -29.99639748842207965 ) ) ;
#2061 = ADVANCED_FACE ( 'NONE', ( #132 ), #2522, .T. ) ;
#2062 = CONICAL_SURFACE ( 'NONE', #1676, 4.750000000000000000, 1.324231699133356921 ) ;
#2063 = ORIENTED_EDGE ( 'NONE', *, *, #1843, .F. ) ;
#2064 = DIRECTION ( 'NONE',  ( 0.000000000000000000, 0.000000000000000000, -1.000000000000000000 ) ) ;
#2065 = DIRECTION ( 'NONE',  ( 0.000000000000000000, 0.000000000000000000, 1.000000000000000000 ) ) ;
#2066 = EDGE_CURVE ( 'NONE', #345, #851, #1088, .T. ) ;
#2067 = CARTESIAN_POINT ( 'NONE',  ( -5.488146849277414141, 7.639526571578731295E-16, -28.59763958834948738 ) ) ;
#2068 = ORIENTED_EDGE ( 'NONE', *, *, #432, .F. ) ;
#2069 = DIRECTION ( 'NONE',  ( 1.000000000000000000, 0.000000000000000000, -0.000000000000000000 ) ) ;
#2070 = CIRCLE ( 'NONE', #2808, 25.00000000000000000 ) ;
#2071 = CYLINDRICAL_SURFACE ( 'NONE', #2254, 9.000000000000000000 ) ;
#2072 = DIRECTION ( 'NONE',  ( 0.000000000000000000, 1.000000000000000000, 0.000000000000000000 ) ) ;
#2073 = ORIENTED_EDGE ( 'NONE', *, *, #680, .T. ) ;
#2074 = EDGE_CURVE ( 'NONE', #1041, #1094, #2371, .T. ) ;
#2075 = ORIENTED_EDGE ( 'NONE', *, *, #2610, .T. ) ;
#2076 = CIRCLE ( 'NONE', #2763, 1.000000000000000888 ) ;
#2077 = ORIENTED_EDGE ( 'NONE', *, *, #161, .T. ) ;
#2078 = EDGE_CURVE ( 'NONE', #704, #2946, #349, .T. ) ;
#2079 = CARTESIAN_POINT ( 'NONE',  ( -16.75000000000000355, 2.143131898507868643E-15, -75.00000000000000000 ) ) ;
#2080 = DIRECTION ( 'NONE',  ( 0.000000000000000000, 0.000000000000000000, -1.000000000000000000 ) ) ;
#2081 = ADVANCED_FACE ( 'NONE', ( #364 ), #1961, .T. ) ;
#2082 = AXIS2_PLACEMENT_3D ( 'NONE', #1597, #3033, #2733 ) ;
#2083 = CIRCLE ( 'NONE', #220, 8.099999999999999645 ) ;
#2084 = APPLICATION_PROTOCOL_DEFINITION ( 'draft international standard', 'automotive_design', 1998, #403 ) ;
#2085 = DIRECTION ( 'NONE',  ( 0.000000000000000000, 1.000000000000000000, 0.000000000000000000 ) ) ;
#2087 = ORIENTED_EDGE ( 'NONE', *, *, #997, .F. ) ;
#2086 = CARTESIAN_POINT ( 'NONE',  ( -16.75000000000000355, 2.143131898507868643E-15, -65.00000000000000000 ) ) ;
#2088 = DIRECTION ( 'NONE',  ( 0.000000000000000000, 0.000000000000000000, 1.000000000000000000 ) ) ;
#2089 = DIRECTION ( 'NONE',  ( -0.000000000000000000, -1.000000000000000000, -0.000000000000000000 ) ) ;
#2090 = DIRECTION ( 'NONE',  ( -0.000000000000000000, -1.000000000000000000, -0.000000000000000000 ) ) ;
#2091 = ORIENTED_EDGE ( 'NONE', *, *, #1770, .F. ) ;
#2092 = ORIENTED_EDGE ( 'NONE', *, *, #1353, .T. ) ;
#2093 = ORIENTED_EDGE ( 'NONE', *, *, #1523, .F. ) ;
#2094 = CARTESIAN_POINT ( 'NONE',  ( 6.123233995736767268E-16, 143.0000000000000284, -5.000000000000000888 ) ) ;
#2095 = DIRECTION ( 'NONE',  ( 1.000000000000000000, 0.000000000000000000, 0.000000000000000000 ) ) ;
#2096 = EDGE_CURVE ( 'NONE', #2635, #1405, #2076, .T. ) ;
#2097 = APPLICATION_PROTOCOL_DEFINITION ( 'draft international standard', 'automotive_design', 1998, #1225 ) ;
#2098 = AXIS2_PLACEMENT_3D ( 'NONE', #2969, #1804, #2507 ) ;
#2099 = CARTESIAN_POINT ( 'NONE',  ( -9.000000000000001776, 1.102182119232617911E-15, -3.700000000000000178 ) ) ;
#2100 = CARTESIAN_POINT ( 'NONE',  ( 1.399262954577592089, 0.3888786056000078650, -29.97006427996405264 ) ) ;
#2101 = SPHERICAL_SURFACE ( 'NONE', #2253, 4.000000000000000000 ) ;
#2102 = CARTESIAN_POINT ( 'NONE',  ( 0.9730773349267526351, 151.0843457912405370, 4.062891256371707449 ) ) ;
#2103 = ORIENTED_EDGE ( 'NONE', *, *, #662, .F. ) ;
#2105 = VERTEX_POINT ( 'NONE', #566 ) ;
#2104 = CARTESIAN_POINT ( 'NONE',  ( 0.4475000481047953782, 0.9226954673779014238, -29.89532066166451330 ) ) ;
#2106 = AXIS2_PLACEMENT_3D ( 'NONE', #1518, #117, #2883 ) ;
#2107 = EDGE_LOOP ( 'NONE', ( #2103, #18, #2359, #1512 ) ) ;
#2108 = DIRECTION ( 'NONE',  ( -0.000000000000000000, -1.000000000000000000, -0.000000000000000000 ) ) ;
#2109 = EDGE_CURVE ( 'NONE', #2133, #335, #2945, .T. ) ;
#2110 = DIRECTION ( 'NONE',  ( 0.9697566273154223371, 0.000000000000000000, 0.2440739309672730062 ) ) ;
#2111 = ORIENTED_EDGE ( 'NONE', *, *, #1215, .T. ) ;
#2112 = AXIS2_PLACEMENT_3D ( 'NONE', #111, #1513, #357 ) ;
#2113 = CIRCLE ( 'NONE', #1587, 9.871320343559647270 ) ;
#2114 = DIRECTION ( 'NONE',  ( 1.224646799147353207E-16, 1.000000000000000000, -0.000000000000000000 ) ) ;
#2115 = ADVANCED_FACE ( 'NONE', ( #2915 ), #2225, .F. ) ;
#2116 = CARTESIAN_POINT ( 'NONE',  ( 0.7500000000000000000, 0.000000000000000000, -29.50000000000000000 ) ) ;
#2117 = CARTESIAN_POINT ( 'NONE',  ( 0.7499999999999997780, 0.000000000000000000, -65.00000000000000000 ) ) ;
#2118 = CYLINDRICAL_SURFACE ( 'NONE', #563, 22.50000000000000355 ) ;
#2119 = ORIENTED_EDGE ( 'NONE', *, *, #2533, .F. ) ;
#2121 = EDGE_LOOP ( 'NONE', ( #760, #2146 ) ) ;
#2120 = CARTESIAN_POINT ( 'NONE',  ( 0.000000000000000000, 165.0000000000000284, 0.000000000000000000 ) ) ;
#2122 = CIRCLE ( 'NONE', #813, 1.000000000000000888 ) ;
#2123 = VERTEX_POINT ( 'NONE', #818 ) ;
#2124 = CYLINDRICAL_SURFACE ( 'NONE', #2564, 10.75000000000000000 ) ;
#2125 = CARTESIAN_POINT ( 'NONE',  ( -10.41971006182868464, 0.000000000000000000, -55.18653780525720265 ) ) ;
#2126 = VECTOR ( 'NONE', #2798, 1000.000000000000000 ) ;
#2127 = VERTEX_POINT ( 'NONE', #2438 ) ;
#2128 = VECTOR ( 'NONE', #677, 1000.000000000000000 ) ;
#2129 = CARTESIAN_POINT ( 'NONE',  ( 0.05660594541340931846, -0.6888300226283126104, -29.95200050150136306 ) ) ;
#2130 = DIRECTION ( 'NONE',  ( 0.000000000000000000, 0.000000000000000000, -1.000000000000000000 ) ) ;
#2131 = DIRECTION ( 'NONE',  ( 1.000000000000000000, 0.000000000000000000, 0.000000000000000000 ) ) ;
#2132 = CARTESIAN_POINT ( 'NONE',  ( 0.000000000000000000, 161.0000000000000284, 0.000000000000000000 ) ) ;
#2133 = VERTEX_POINT ( 'NONE', #1750 ) ;
#2134 = PRODUCT_DEFINITION_SHAPE ( 'NONE', 'NONE',  #3043 ) ;
#2136 = ORIENTED_EDGE ( 'NONE', *, *, #1613, .F. ) ;
#2135 = CARTESIAN_POINT ( 'NONE',  ( 0.1150934774202077571, 0.7506459770414622978, -29.94357261642997869 ) ) ;
#2137 = TOROIDAL_SURFACE ( 'NONE', #1209, 6.599999999999999645, 2.600000000000000089 ) ;
#2138 = DIRECTION ( 'NONE',  ( 0.000000000000000000, 0.000000000000000000, 1.000000000000000000 ) ) ;
#2139 = LINE ( 'NONE', #1903, #1800 ) ;
#2140 = EDGE_LOOP ( 'NONE', ( #2513, #2901, #734, #1555 ) ) ;
#2141 = ADVANCED_FACE ( 'NONE', ( #2683 ), #887, .F. ) ;
#2142 = DIRECTION ( 'NONE',  ( 0.000000000000000000, 0.000000000000000000, 1.000000000000000000 ) ) ;
#2143 = AXIS2_PLACEMENT_3D ( 'NONE', #346, #1216, #1270 ) ;
#2144 = CYLINDRICAL_SURFACE ( 'NONE', #2405, 4.000000000000000000 ) ;
#2145 = FACE_OUTER_BOUND ( 'NONE', #2698, .T. ) ;
#2146 = ORIENTED_EDGE ( 'NONE', *, *, #1197, .F. ) ;
#2147 = AXIS2_PLACEMENT_3D ( 'NONE', #2346, #429, #1891 ) ;
#2149 = ORIENTED_EDGE ( 'NONE', *, *, #2486, .F. ) ;
#2148 = FACE_BOUND ( 'NONE', #2339, .T. ) ;
#2150 = DIRECTION ( 'NONE',  ( -0.000000000000000000, -0.000000000000000000, -1.000000000000000000 ) ) ;
#2151 = DIRECTION ( 'NONE',  ( 1.224646799147353207E-16, 1.000000000000000000, -0.000000000000000000 ) ) ;
#2152 = CARTESIAN_POINT ( 'NONE',  ( 0.7500000000000000000, 0.000000000000000000, -24.25735931288071257 ) ) ;
#2153 = CIRCLE ( 'NONE', #940, 1.000000000000000888 ) ;
#2154 = DIRECTION ( 'NONE',  ( 1.000000000000000000, 0.000000000000000000, 0.000000000000000000 ) ) ;
#2155 = EDGE_CURVE ( 'NONE', #467, #1378, #451, .T. ) ;
#2156 = ORIENTED_EDGE ( 'NONE', *, *, #1477, .T. ) ;
#2157 = VECTOR ( 'NONE', #2259, 1000.000000000000000 ) ;
#2158 = DIRECTION ( 'NONE',  ( -0.000000000000000000, -0.000000000000000000, -1.000000000000000000 ) ) ;
#2159 = CARTESIAN_POINT ( 'NONE',  ( 1.221402415636214656, -0.5914747438047360806, -30.00573475489755992 ) ) ;
#2160 = DIRECTION ( 'NONE',  ( 0.000000000000000000, 0.000000000000000000, 1.000000000000000000 ) ) ;
#2161 = VERTEX_POINT ( 'NONE', #2999 ) ;
#2162 = CYLINDRICAL_SURFACE ( 'NONE', #1826, 1.999999999999991340 ) ;
#2163 = CARTESIAN_POINT ( 'NONE',  ( 0.9330848950849456314, 151.6562643262098504, 3.912678790364465975 ) ) ;
#2164 = ORIENTED_EDGE ( 'NONE', *, *, #448, .T. ) ;
#2166 = ORIENTED_EDGE ( 'NONE', *, *, #1978, .F. ) ;
#2165 = DIRECTION ( 'NONE',  ( 1.000000000000000000, 0.000000000000000000, 0.000000000000000000 ) ) ;
#2167 = CYLINDRICAL_SURFACE ( 'NONE', #2027, 16.60000000000000142 ) ;
#2168 = CARTESIAN_POINT ( 'NONE',  ( 0.000000000000000000, 0.000000000000000000, -25.00000000000000000 ) ) ;
#2169 = VECTOR ( 'NONE', #1302, 1000.000000000000000 ) ;
#2170 = CARTESIAN_POINT ( 'NONE',  ( 0.000000000000000000, 150.0000000000000284, -5.000000000000000000 ) ) ;
#2171 = EDGE_CURVE ( 'NONE', #851, #919, #122, .T. ) ;
#2172 = VERTEX_POINT ( 'NONE', #2974 ) ;
#2173 = AXIS2_PLACEMENT_3D ( 'NONE', #399, #1335, #2265 ) ;
#2174 = EDGE_CURVE ( 'NONE', #2946, #988, #3007, .T. ) ;
#2175 = AXIS2_PLACEMENT_3D ( 'NONE', #1211, #2362, #2130 ) ;
#2176 = CARTESIAN_POINT ( 'NONE',  ( 5.000000000000000000, 0.000000000000000000, 0.000000000000000000 ) ) ;
#2177 = CARTESIAN_POINT ( 'NONE',  ( 18.25000000000000711, 0.000000000000000000, -75.00000000000000000 ) ) ;
#2178 = ORIENTED_EDGE ( 'NONE', *, *, #1111, .F. ) ;
#2179 = TOROIDAL_SURFACE ( 'NONE', #2625, 1.000000000000000000, 4.000000000000000000 ) ;
#2180 = CARTESIAN_POINT ( 'NONE',  ( 0.7500000000000000000, 0.000000000000000000, -59.00000000000000000 ) ) ;
#2181 = FACE_OUTER_BOUND ( 'NONE', #1610, .T. ) ;
#2182 = ORIENTED_EDGE ( 'NONE', *, *, #2486, .T. ) ;
#2183 = AXIS2_PLACEMENT_3D ( 'NONE', #724, #1657, #2590 ) ;
#2185 = VERTEX_POINT ( 'NONE', #3029 ) ;
#2184 = DIRECTION ( 'NONE',  ( 0.000000000000000000, 0.000000000000000000, 1.000000000000000000 ) ) ;
#2186 = FACE_OUTER_BOUND ( 'NONE', #1981, .T. ) ;
#2187 = DIRECTION ( 'NONE',  ( -1.000000000000000000, 0.000000000000000000, 0.000000000000000000 ) ) ;
#2188 = DIRECTION ( 'NONE',  ( 1.000000000000000000, 0.000000000000000000, 0.000000000000000000 ) ) ;
#2189 = ORIENTED_EDGE ( 'NONE', *, *, #2796, .F. ) ;
#2190 = PRESENTATION_STYLE_ASSIGNMENT (( #121 ) ) ;
#2191 = AXIS2_PLACEMENT_3D ( 'NONE', #1473, #1506, #303 ) ;
#2192 = CARTESIAN_POINT ( 'NONE',  ( 1.398536238870072390, 145.0000000000000284, 4.800426688177537038 ) ) ;
#2193 = ADVANCED_FACE ( 'NONE', ( #930 ), #15, .T. ) ;
#2194 = CARTESIAN_POINT ( 'NONE',  ( 0.8627021792348761320, -0.7478532772205859214, -30.07690464530946883 ) ) ;
#2195 = CARTESIAN_POINT ( 'NONE',  ( 1.646441355120138450, -0.2319009093694734125, -29.71711388866131998 ) ) ;
#2196 = EDGE_CURVE ( 'NONE', #1822, #2785, #1739, .T. ) ;
#2197 = CARTESIAN_POINT ( 'NONE',  ( 0.7500000000000000000, 0.000000000000000000, -28.59763958834948738 ) ) ;
#2198 = ORIENTED_EDGE ( 'NONE', *, *, #1912, .F. ) ;
#2200 = ORIENTED_EDGE ( 'NONE', *, *, #2300, .T. ) ;
#2199 = FACE_OUTER_BOUND ( 'NONE', #2836, .T. ) ;
#2201 = CONICAL_SURFACE ( 'NONE', #1173, 6.750000000000000000, 0.7853981633974481680 ) ;
#2202 = CARTESIAN_POINT ( 'NONE',  ( 0.000000000000000000, 0.000000000000000000, -5.000000000000000000 ) ) ;
#2203 = DIRECTION ( 'NONE',  ( -1.000000000000000000, 1.224646799147352714E-16, 0.000000000000000000 ) ) ;
#2204 = EDGE_CURVE ( 'NONE', #350, #546, #455, .T. ) ;
#2205 = EDGE_LOOP ( 'NONE', ( #1550, #1752, #511, #2453 ) ) ;
#2206 = CARTESIAN_POINT ( 'NONE',  ( -20.00000000000000000, 0.000000000000000000, -10.00000000000000000 ) ) ;
#2207 = CARTESIAN_POINT ( 'NONE',  ( 0.7500000000000000000, 0.000000000000000000, -55.00000000000000711 ) ) ;
#2208 = DIRECTION ( 'NONE',  ( 0.000000000000000000, 0.000000000000000000, 1.000000000000000000 ) ) ;
#2209 = CARTESIAN_POINT ( 'NONE',  ( 3.721571393038729969, 111.7790495576214056, -1.271494348327226298 ) ) ;
#2210 = EDGE_CURVE ( 'NONE', #2123, #2416, #816, .T. ) ;
#2211 = EDGE_CURVE ( 'NONE', #1143, #1041, #1362, .T. ) ;
#2212 = EDGE_LOOP ( 'NONE', ( #1261, #532 ) ) ;
#2213 = DIRECTION ( 'NONE',  ( 1.000000000000000000, 0.000000000000000000, 0.000000000000000000 ) ) ;
#2214 = ORIENTED_EDGE ( 'NONE', *, *, #2304, .F. ) ;
#2215 = ADVANCED_FACE ( 'NONE', ( #642 ), #2916, .F. ) ;
#2217 = VERTEX_POINT ( 'NONE', #1128 ) ;
#2216 = DIRECTION ( 'NONE',  ( 0.000000000000000000, 0.000000000000000000, 1.000000000000000000 ) ) ;
#2218 = CARTESIAN_POINT ( 'NONE',  ( 7.232220780244695391, 0.000000000000000000, -29.56739621566491039 ) ) ;
#2219 = DIRECTION ( 'NONE',  ( -1.000000000000000000, 0.000000000000000000, 0.000000000000000000 ) ) ;
#2220 = ORIENTED_EDGE ( 'NONE', *, *, #192, .F. ) ;
#2221 = CYLINDRICAL_SURFACE ( 'NONE', #2482, 0.7500000000000001110 ) ;
#2222 = AXIS2_PLACEMENT_3D ( 'NONE', #2634, #478, #1450 ) ;
#2223 = CARTESIAN_POINT ( 'NONE',  ( 0.7500000000000000000, 0.000000000000000000, -71.29999999999999716 ) ) ;
#2224 = PRESENTATION_STYLE_ASSIGNMENT (( #140 ) ) ;
#2225 = TOROIDAL_SURFACE ( 'NONE', #1150, 6.599999999999999645, 2.600000000000000089 ) ;
#2226 = EDGE_CURVE ( 'NONE', #1143, #2337, #1645, .T. ) ;
#2227 = FACE_OUTER_BOUND ( 'NONE', #822, .T. ) ;
#2228 = VERTEX_POINT ( 'NONE', #2289 ) ;
#2230 = EDGE_LOOP ( 'NONE', ( #1507, #2682, #748, #286 ) ) ;
#2229 = FACE_OUTER_BOUND ( 'NONE', #1466, .T. ) ;
#2231 = MECHANICAL_DESIGN_GEOMETRIC_PRESENTATION_REPRESENTATION (  '', ( #2520 ), #1246 ) ;
#2232 = VECTOR ( 'NONE', #353, 1000.000000000000000 ) ;
#2233 = AXIS2_PLACEMENT_3D ( 'NONE', #2663, #826, #555 ) ;
#2234 = CIRCLE ( 'NONE', #3019, 9.999999999999998224 ) ;
#2235 = DIRECTION ( 'NONE',  ( -1.000000000000000000, 0.000000000000000000, 0.000000000000000000 ) ) ;
#2236 = DIRECTION ( 'NONE',  ( 1.000000000000000000, 0.000000000000000000, 0.000000000000000000 ) ) ;
#2237 = EDGE_CURVE ( 'NONE', #314, #58, #2473, .T. ) ;
#2238 = ORIENTED_EDGE ( 'NONE', *, *, #2374, .F. ) ;
#2239 = DIRECTION ( 'NONE',  ( -1.000000000000000000, 0.000000000000000000, 0.000000000000000000 ) ) ;
#2240 = AXIS2_PLACEMENT_3D ( 'NONE', #1274, #1013, #2154 ) ;
#2241 = CARTESIAN_POINT ( 'NONE',  ( 0.7500000000000000000, 0.000000000000000000, -58.64987308908846586 ) ) ;
#2242 = EDGE_CURVE ( 'NONE', #546, #44, #9, .T. ) ;
#2243 = CARTESIAN_POINT ( 'NONE',  ( -15.84999999999999964, 0.000000000000000000, -35.00000000000000000 ) ) ;
#2244 = DIRECTION ( 'NONE',  ( 0.000000000000000000, 0.000000000000000000, 1.000000000000000000 ) ) ;
#2245 = ORIENTED_EDGE ( 'NONE', *, *, #290, .T. ) ;
#2247 = ORIENTED_EDGE ( 'NONE', *, *, #1347, .T. ) ;
#2246 = DIRECTION ( 'NONE',  ( -0.000000000000000000, -0.000000000000000000, -1.000000000000000000 ) ) ;
#2248 = CARTESIAN_POINT ( 'NONE',  ( 1.528729886673202421, 143.1381440940233745, -2.581300358661521965 ) ) ;
#2249 = FACE_OUTER_BOUND ( 'NONE', #1746, .T. ) ;
#2250 = ORIENTED_EDGE ( 'NONE', *, *, #2155, .T. ) ;
#2251 = CIRCLE ( 'NONE', #2694, 1.000000000000000888 ) ;
#2252 = ADVANCED_FACE ( 'NONE', ( #1594 ), #1547, .T. ) ;
#2253 = AXIS2_PLACEMENT_3D ( 'NONE', #2595, #507, #229 ) ;
#2254 = AXIS2_PLACEMENT_3D ( 'NONE', #917, #2272, #686 ) ;
#2255 = CARTESIAN_POINT ( 'NONE',  ( -0.03353610909442842486, -0.6027643429783082762, -29.96500276195312296 ) ) ;
#2256 = ORIENTED_EDGE ( 'NONE', *, *, #1247, .F. ) ;
#2258 = ORIENTED_EDGE ( 'NONE', *, *, #1166, .T. ) ;
#2257 = CARTESIAN_POINT ( 'NONE',  ( 0.000000000000000000, 152.0493901531919505, 0.000000000000000000 ) ) ;
#2259 = DIRECTION ( 'NONE',  ( 0.7071067811865474617, 0.000000000000000000, 0.7071067811865476838 ) ) ;
#2260 = CARTESIAN_POINT ( 'NONE',  ( 1.398536238870072390, 145.0000000000000284, -4.800426688177537038 ) ) ;
#2261 = DIRECTION ( 'NONE',  ( -0.000000000000000000, -0.000000000000000000, -1.000000000000000000 ) ) ;
#2262 = CIRCLE ( 'NONE', #943, 1.000000000000000888 ) ;
#2263 = EDGE_LOOP ( 'NONE', ( #596, #2407 ) ) ;
#2264 = FACE_OUTER_BOUND ( 'NONE', #1581, .T. ) ;
#2265 = DIRECTION ( 'NONE',  ( 0.000000000000000000, 0.000000000000000000, -1.000000000000000000 ) ) ;
#2266 = PRODUCT_RELATED_PRODUCT_CATEGORY ( 'part', '', ( #2936 ) ) ;
#2267 = ORIENTED_EDGE ( 'NONE', *, *, #1751, .F. ) ;
#2268 = PRESENTATION_LAYER_ASSIGNMENT (  '', '', ( #2520 ) ) ;
#2270 = VERTEX_POINT ( 'NONE', #2553 ) ;
#2269 = CYLINDRICAL_SURFACE ( 'NONE', #2010, 17.50000000000000355 ) ;
#2271 = FACE_OUTER_BOUND ( 'NONE', #1186, .T. ) ;
#2272 = DIRECTION ( 'NONE',  ( 0.000000000000000000, 0.000000000000000000, 1.000000000000000000 ) ) ;
#2273 = CARTESIAN_POINT ( 'NONE',  ( 0.000000000000000000, 150.0000000000000284, 0.000000000000000000 ) ) ;
#2274 = AXIS2_PLACEMENT_3D ( 'NONE', #2207, #535, #1015 ) ;
#2275 = VERTEX_POINT ( 'NONE', #246 ) ;
#2276 = CARTESIAN_POINT ( 'NONE',  ( -20.00000000000000000, 0.000000000000000000, -13.50000000000000355 ) ) ;
#2277 = CARTESIAN_POINT ( 'NONE',  ( -0.2353390760082297584, -0.1443965907255018721, -29.99393366232215996 ) ) ;
#2278 = B_SPLINE_CURVE_WITH_KNOTS ( 'NONE', 3,
 ( #840, #1768, #1076, #2012, #1708, #841, #1049, #553, #805, #1493, #1936, #786 ),
 .UNSPECIFIED., .F., .F.,
 ( 4, 2, 2, 2, 2, 4 ),
 ( 0.0001984179834602944241, 0.0006074872789434637927, 0.001016556574426633053, 0.001834695165392970923, 0.002652833756359308359, 0.003470972347325645795 ),
 .UNSPECIFIED. ) ;
#2279 = ADVANCED_FACE ( 'NONE', ( #2842 ), #504, .F. ) ;
#2280 = CONTEXT_DEPENDENT_SHAPE_REPRESENTATION ( #1704, #107 ) ;
#2281 = CIRCLE ( 'NONE', #966, 22.50000000000000355 ) ;
#2282 = EDGE_CURVE ( 'NONE', #1767, #1716, #1005, .T. ) ;
#2283 = CARTESIAN_POINT ( 'NONE',  ( 0.000000000000000000, 0.000000000000000000, -10.00000000000000000 ) ) ;
#2285 = ORIENTED_EDGE ( 'NONE', *, *, #2925, .T. ) ;
#2284 = CYLINDRICAL_SURFACE ( 'NONE', #1615, 3.000000000000000444 ) ;
#2286 = DIRECTION ( 'NONE',  ( -0.5445901143579845449, 0.000000000000000000, 0.8387023353631234412 ) ) ;
#2287 = EDGE_CURVE ( 'NONE', #1681, #2127, #80, .T. ) ;
#2288 = CARTESIAN_POINT ( 'NONE',  ( 0.4475000445971694107, 0.9226954730815123407, -29.89532066088903051 ) ) ;
#2289 = CARTESIAN_POINT ( 'NONE',  ( 0.000000000000000000, 161.0000000000000284, -4.000000000000000000 ) ) ;
#2290 = ORIENTED_EDGE ( 'NONE', *, *, #1659, .F. ) ;
#2291 = CARTESIAN_POINT ( 'NONE',  ( 0.7499999999999997780, 0.000000000000000000, -61.00000000000000000 ) ) ;
#2292 = CYLINDRICAL_SURFACE ( 'NONE', #666, 1.649999999999998357 ) ;
#2293 = VECTOR ( 'NONE', #281, 1000.000000000000000 ) ;
#2294 = CARTESIAN_POINT ( 'NONE',  ( 0.000000000000000000, 0.000000000000000000, 0.000000000000000000 ) ) ;
#2295 = EDGE_CURVE ( 'NONE', #1534, #2172, #1192, .T. ) ;
#2296 = DIRECTION ( 'NONE',  ( 0.000000000000000000, -0.000000000000000000, -1.000000000000000000 ) ) ;
#2297 = AXIS2_PLACEMENT_3D ( 'NONE', #2320, #463, #2131 ) ;
#2299 = ORIENTED_EDGE ( 'NONE', *, *, #991, .T. ) ;
#2298 = CARTESIAN_POINT ( 'NONE',  ( 24.00000000000000000, 0.000000000000000000, -19.00000000000000000 ) ) ;
#2300 = EDGE_CURVE ( 'NONE', #1538, #26, #514, .T. ) ;
#2301 = CARTESIAN_POINT ( 'NONE',  ( 0.000000000000000000, 150.0000000000000284, -5.000000000000000000 ) ) ;
#2302 = CARTESIAN_POINT ( 'NONE',  ( 0.000000000000000000, 0.000000000000000000, -19.00000000000000000 ) ) ;
#2303 = DIRECTION ( 'NONE',  ( -0.000000000000000000, -1.000000000000000000, -0.000000000000000000 ) ) ;
#2304 = EDGE_CURVE ( 'NONE', #1094, #1041, #1834, .T. ) ;
#2305 = EDGE_LOOP ( 'NONE', ( #1271, #827 ) ) ;
#2306 = VERTEX_POINT ( 'NONE', #2826 ) ;
#2307 = AXIS2_PLACEMENT_3D ( 'NONE', #700, #214, #1139 ) ;
#2308 = VECTOR ( 'NONE', #1491, 1000.000000000000114 ) ;
#2309 = EDGE_LOOP ( 'NONE', ( #1029, #1375, #2814 ) ) ;
#2310 = DIRECTION ( 'NONE',  ( -5.329070518200751394E-15, 0.000000000000000000, 1.000000000000000000 ) ) ;
#2311 = DIRECTION ( 'NONE',  ( 1.000000000000000000, 0.000000000000000000, 0.000000000000000000 ) ) ;
#2312 = SHAPE_DEFINITION_REPRESENTATION ( #2607, #291 ) ;
#2313 = DIRECTION ( 'NONE',  ( 1.000000000000000000, 0.000000000000000000, 0.000000000000000000 ) ) ;
#2314 = CIRCLE ( 'NONE', #998, 5.000000000000000000 ) ;
#2316 = VERTEX_POINT ( 'NONE', #230 ) ;
#2315 = PLANE ( 'NONE',  #2454 ) ;
#2317 = DIRECTION ( 'NONE',  ( 1.000000000000000000, -0.000000000000000000, 1.224646799147353207E-16 ) ) ;
#2318 = CLOSED_SHELL ( 'NONE', ( #2141, #2215, #1582, #2563, #701, #2756, #1586, #1129, #49, #678, #979, #586, #2773, #754, #568, #167, #2562, #2115, #1125, #305, #771, #1475, #1856, #1663, #2445, #2932, #356, #239, #2081 ) ) ;
#2319 = CIRCLE ( 'NONE', #1001, 17.50000000000000000 ) ;
#2320 = CARTESIAN_POINT ( 'NONE',  ( -20.00000000000000000, 0.000000000000000000, -9.999999999999998224 ) ) ;
#2321 = DIRECTION ( 'NONE',  ( 0.000000000000000000, 0.000000000000000000, 1.000000000000000000 ) ) ;
#2322 = ORIENTED_EDGE ( 'NONE', *, *, #1197, .T. ) ;
#2323 = CIRCLE ( 'NONE', #316, 0.2500000000000000000 ) ;
#2324 = ORIENTED_EDGE ( 'NONE', *, *, #290, .F. ) ;
#2325 = ORIENTED_EDGE ( 'NONE', *, *, #452, .F. ) ;
#2326 = DIRECTION ( 'NONE',  ( 1.000000000000000000, -0.000000000000000000, 1.224646799147353207E-16 ) ) ;
#2327 = FACE_OUTER_BOUND ( 'NONE', #1837, .T. ) ;
#2328 = ADVANCED_FACE ( 'NONE', ( #2394 ), #2118, .T. ) ;
#2329 = VECTOR ( 'NONE', #1243, 1000.000000000000000 ) ;
#2330 = AXIS2_PLACEMENT_3D ( 'NONE', #549, #2849, #751 ) ;
#2331 = EDGE_CURVE ( 'NONE', #1822, #919, #2364, .T. ) ;
#2332 = DIRECTION ( 'NONE',  ( 0.000000000000000000, 0.000000000000000000, 1.000000000000000000 ) ) ;
#2333 = FACE_BOUND ( 'NONE', #560, .T. ) ;
#2334 = EDGE_CURVE ( 'NONE', #2127, #3014, #863, .T. ) ;
#2335 = DIRECTION ( 'NONE',  ( 0.000000000000000000, 0.000000000000000000, 1.000000000000000000 ) ) ;
#2336 = CARTESIAN_POINT ( 'NONE',  ( 0.000000000000000000, 0.000000000000000000, 0.000000000000000000 ) ) ;
#2337 = VERTEX_POINT ( 'NONE', #264 ) ;
#2339 = EDGE_LOOP ( 'NONE', ( #69, #1175 ) ) ;
#2338 = DIRECTION ( 'NONE',  ( -1.000000000000000000, 1.224646799147353454E-16, 0.000000000000000000 ) ) ;
#2340 = EDGE_LOOP ( 'NONE', ( #1914, #1502, #1866, #775 ) ) ;
#2341 = DIRECTION ( 'NONE',  ( -0.000000000000000000, -0.000000000000000000, -1.000000000000000000 ) ) ;
#2342 = DIRECTION ( 'NONE',  ( -0.000000000000000000, -0.000000000000000000, -1.000000000000000000 ) ) ;
#2343 = ADVANCED_FACE ( 'NONE', ( #1433, #2145 ), #1894, .F. ) ;
#2344 = ORIENTED_EDGE ( 'NONE', *, *, #2623, .T. ) ;
#2345 = CIRCLE ( 'NONE', #1907, 21.50000000000000000 ) ;
#2346 = CARTESIAN_POINT ( 'NONE',  ( 0.000000000000000000, 152.0493901531919505, 0.000000000000000000 ) ) ;
#2347 = DIRECTION ( 'NONE',  ( -0.000000000000000000, -0.000000000000000000, -1.000000000000000000 ) ) ;
#2348 = CARTESIAN_POINT ( 'NONE',  ( -18.00000000000001421, 0.000000000000000000, -13.50000000000000355 ) ) ;
#2349 = CARTESIAN_POINT ( 'NONE',  ( 0.7500000000000000000, 0.000000000000000000, -54.56007414220329110 ) ) ;
#2350 = EDGE_LOOP ( 'NONE', ( #1932, #1693 ) ) ;
#2352 = ORIENTED_EDGE ( 'NONE', *, *, #342, .T. ) ;
#2351 = CARTESIAN_POINT ( 'NONE',  ( 1.189737790067120882, 0.8628705052775045292, -29.78584353011093455 ) ) ;
#2353 =( GEOMETRIC_REPRESENTATION_CONTEXT ( 3 ) GLOBAL_UNCERTAINTY_ASSIGNED_CONTEXT ( ( #1325 ) ) GLOBAL_UNIT_ASSIGNED_CONTEXT ( ( #2954, #622, #386 ) ) REPRESENTATION_CONTEXT ( 'NONE', 'WORKASPACE' ) );
#2354 = CIRCLE ( 'NONE', #2656, 5.000000000000000000 ) ;
#2355 = VERTEX_POINT ( 'NONE', #1200 ) ;
#2356 = CARTESIAN_POINT ( 'NONE',  ( 5.500000000000000888, 5.817072295949928412E-16, -35.00000000000000000 ) ) ;
#2357 = CARTESIAN_POINT ( 'NONE',  ( 0.000000000000000000, 0.000000000000000000, -1.649999999999998357 ) ) ;
#2358 = PRODUCT ( 'Ti_new', 'Ti_new', '', ( #460 ) ) ;
#2359 = ORIENTED_EDGE ( 'NONE', *, *, #904, .F. ) ;
#2360 =( GEOMETRIC_REPRESENTATION_CONTEXT ( 3 ) GLOBAL_UNCERTAINTY_ASSIGNED_CONTEXT ( ( #2505 ) ) GLOBAL_UNIT_ASSIGNED_CONTEXT ( ( #1306, #823, #1539 ) ) REPRESENTATION_CONTEXT ( 'NONE', 'WORKASPACE' ) );
#2361 = DIRECTION ( 'NONE',  ( 0.000000000000000000, -1.000000000000000000, 0.000000000000000000 ) ) ;
#2362 = DIRECTION ( 'NONE',  ( -0.000000000000000000, -1.000000000000000000, -0.000000000000000000 ) ) ;
#2363 = FACE_OUTER_BOUND ( 'NONE', #197, .T. ) ;
#2364 = LINE ( 'NONE', #279, #864 ) ;
#2365 = VERTEX_POINT ( 'NONE', #524 ) ;
#2367 = ORIENTED_EDGE ( 'NONE', *, *, #2517, .F. ) ;
#2366 = CARTESIAN_POINT ( 'NONE',  ( 0.05660594541340931152, -0.6888300226283124994, -29.95200050150135951 ) ) ;
#2368 = EDGE_LOOP ( 'NONE', ( #1188, #1779, #142, #2238 ) ) ;
#2369 = LINE ( 'NONE', #708, #860 ) ;
#2370 = DIRECTION ( 'NONE',  ( 1.000000000000000000, 0.000000000000000000, 0.000000000000000000 ) ) ;
#2371 = CIRCLE ( 'NONE', #1058, 10.61802224266098449 ) ;
#2372 = EDGE_CURVE ( 'NONE', #2635, #876, #2618, .T. ) ;
#2373 = ORIENTED_EDGE ( 'NONE', *, *, #2545, .T. ) ;
#2374 = EDGE_CURVE ( 'NONE', #1925, #1737, #1943, .T. ) ;
#2375 = AXIS2_PLACEMENT_3D ( 'NONE', #1629, #1310, #2095 ) ;
#2376 = CARTESIAN_POINT ( 'NONE',  ( 1.482728952156684654, -0.1896810616125300941, -29.77570677999249327 ) ) ;
#2377 = CARTESIAN_POINT ( 'NONE',  ( 0.9331587393953786336, 151.6552083033714382, -3.912666542139096926 ) ) ;
#2378 = EDGE_LOOP ( 'NONE', ( #1666, #5, #1517, #1224 ) ) ;
#2379 = DIRECTION ( 'NONE',  ( 0.000000000000000000, 0.000000000000000000, 1.000000000000000000 ) ) ;
#2380 = CARTESIAN_POINT ( 'NONE',  ( 0.9055948593114367950, 152.0493901531919505, 3.896138851579689089 ) ) ;
#2381 = ORIENTED_EDGE ( 'NONE', *, *, #2282, .T. ) ;
#2383 = ORIENTED_EDGE ( 'NONE', *, *, #2610, .F. ) ;
#2382 = CARTESIAN_POINT ( 'NONE',  ( 0.7499999999999997780, 0.000000000000000000, -60.00000000000000000 ) ) ;
#2384 = EDGE_CURVE ( 'NONE', #2316, #2270, #2510, .T. ) ;
#2385 = DIRECTION ( 'NONE',  ( 0.000000000000000000, 1.000000000000000000, 0.000000000000000000 ) ) ;
#2386 = FACE_OUTER_BOUND ( 'NONE', #2309, .T. ) ;
#2387 = CARTESIAN_POINT ( 'NONE',  ( 0.000000000000000000, 0.000000000000000000, -10.00000000000000000 ) ) ;
#2388 = ORIENTED_EDGE ( 'NONE', *, *, #194, .T. ) ;
#2389 = DIRECTION ( 'NONE',  ( 0.000000000000000000, 1.000000000000000000, 0.000000000000000000 ) ) ;
#2390 = CARTESIAN_POINT ( 'NONE',  ( 0.3030971633252053654, -0.6102619603441482576, -30.18594178644577397 ) ) ;
#2391 = DIRECTION ( 'NONE',  ( 0.000000000000000000, 0.000000000000000000, 1.000000000000000000 ) ) ;
#2392 = CONICAL_SURFACE ( 'NONE', #2790, 1.999999999999988010, 1.029744258676652091 ) ;
#2393 = DIRECTION ( 'NONE',  ( -0.000000000000000000, -0.000000000000000000, -1.000000000000000000 ) ) ;
#2394 = FACE_OUTER_BOUND ( 'NONE', #1144, .T. ) ;
#2395 = ORIENTED_EDGE ( 'NONE', *, *, #1684, .F. ) ;
#2396 = AXIS2_PLACEMENT_3D ( 'NONE', #28, #1245, #968 ) ;
#2397 = EDGE_CURVE ( 'NONE', #789, #2228, #166, .T. ) ;
#2399 = ORIENTED_EDGE ( 'NONE', *, *, #2882, .T. ) ;
#2398 = DIRECTION ( 'NONE',  ( 0.000000000000000000, 1.000000000000000000, 0.000000000000000000 ) ) ;
#2400 = PRODUCT_RELATED_PRODUCT_CATEGORY ( 'part', '', ( #1044 ) ) ;
#2401 = EDGE_CURVE ( 'NONE', #706, #1179, #2070, .T. ) ;
#2402 = DIRECTION ( 'NONE',  ( 1.000000000000000000, 0.000000000000000000, 0.000000000000000000 ) ) ;
#2403 = CARTESIAN_POINT ( 'NONE',  ( 0.7500000000000000000, 0.000000000000000000, -26.37867965644035451 ) ) ;
#2404 = MANIFOLD_SOLID_BREP ( 'Cut-Extrude5', #2318 ) ;
#2405 = AXIS2_PLACEMENT_3D ( 'NONE', #929, #2089, #278 ) ;
#2406 = DIRECTION ( 'NONE',  ( 0.000000000000000000, 0.000000000000000000, 1.000000000000000000 ) ) ;
#2407 = ORIENTED_EDGE ( 'NONE', *, *, #752, .T. ) ;
#2408 = VECTOR ( 'NONE', #180, 1000.000000000000000 ) ;
#2409 = CIRCLE ( 'NONE', #2659, 5.000000000000000000 ) ;
#2410 = CARTESIAN_POINT ( 'NONE',  ( 0.000000000000000000, 0.000000000000000000, -10.00000000000000000 ) ) ;
#2411 = CARTESIAN_POINT ( 'NONE',  ( 1.117217669650177436, -0.6617859017948058975, -29.83323146676133319 ) ) ;
#2412 = CARTESIAN_POINT ( 'NONE',  ( 2.020667218593130536E-16, 0.000000000000000000, 1.649999999999998357 ) ) ;
#2413 = EDGE_LOOP ( 'NONE', ( #1674, #86, #1698, #2077 ) ) ;
#2414 = DIRECTION ( 'NONE',  ( 0.000000000000000000, 0.000000000000000000, -1.000000000000000000 ) ) ;
#2415 = DIRECTION ( 'NONE',  ( 1.000000000000000000, 0.000000000000000000, 0.000000000000000000 ) ) ;
#2416 = VERTEX_POINT ( 'NONE', #609 ) ;
#2418 = EDGE_LOOP ( 'NONE', ( #1341, #903, #2588, #2853, #2970, #404 ) ) ;
#2417 = CARTESIAN_POINT ( 'NONE',  ( 3.000000000000000000, 46.00000000000000000, 3.099999999999999645 ) ) ;
#2419 = LINE ( 'NONE', #1535, #1038 ) ;
#2420 = CARTESIAN_POINT ( 'NONE',  ( 0.000000000000000000, 8.000000000000000000, 0.000000000000000000 ) ) ;
#2421 = AXIS2_PLACEMENT_3D ( 'NONE', #2695, #1734, #565 ) ;
#2422 = DIRECTION ( 'NONE',  ( -0.5445901143579854331, 0.000000000000000000, -0.8387023353631229972 ) ) ;
#2423 = ADVANCED_FACE ( 'NONE', ( #112 ), #1788, .F. ) ;
#2424 = ORIENTED_EDGE ( 'NONE', *, *, #2531, .T. ) ;
#2425 = DIRECTION ( 'NONE',  ( -0.000000000000000000, -0.000000000000000000, -1.000000000000000000 ) ) ;
#2426 = CIRCLE ( 'NONE', #1398, 9.000000000000000000 ) ;
#2427 = DIRECTION ( 'NONE',  ( -0.000000000000000000, -0.000000000000000000, 1.000000000000000000 ) ) ;
#2428 = CARTESIAN_POINT ( 'NONE',  ( 0.6100920827065630103, -0.9547092728436508136, -29.87154448627460468 ) ) ;
#2429 = DIRECTION ( 'NONE',  ( 1.000000000000000000, 0.000000000000000000, 0.000000000000000000 ) ) ;
#2430 = CYLINDRICAL_SURFACE ( 'NONE', #1783, 13.00000000000000178 ) ;
#2431 =( LENGTH_UNIT ( ) NAMED_UNIT ( * ) SI_UNIT ( .MILLI., .METRE. ) );
#2432 = ORIENTED_EDGE ( 'NONE', *, *, #258, .T. ) ;
#2433 = TOROIDAL_SURFACE ( 'NONE', #1993, 11.57584852788213325, 1.000000000000000000 ) ;
#2435 = VERTEX_POINT ( 'NONE', #1531 ) ;
#2434 = FACE_OUTER_BOUND ( 'NONE', #2708, .T. ) ;
#2436 = ADVANCED_FACE ( 'NONE', ( #577 ), #2624, .F. ) ;
#2437 = CARTESIAN_POINT ( 'NONE',  ( 1.398536238870069726, 145.0000000000000853, -4.526664453919178932 ) ) ;
#2438 = CARTESIAN_POINT ( 'NONE',  ( 0.9055948593114367950, 152.0493901531919505, 3.896138851579689089 ) ) ;
#2439 = AXIS2_PLACEMENT_3D ( 'NONE', #1568, #2501, #2514 ) ;
#2440 = CARTESIAN_POINT ( 'NONE',  ( 13.75000000000000178, 1.592040838891559293E-15, -75.00000000000000000 ) ) ;
#2441 = ORIENTED_EDGE ( 'NONE', *, *, #870, .F. ) ;
#2442 = DIRECTION ( 'NONE',  ( -1.000000000000000000, 0.000000000000000000, 0.000000000000000000 ) ) ;
#2443 = EDGE_CURVE ( 'NONE', #1669, #2123, #1729, .T. ) ;
#2444 = CIRCLE ( 'NONE', #2191, 9.000000000000000000 ) ;
#2445 = ADVANCED_FACE ( 'NONE', ( #1988 ), #559, .T. ) ;
#2446 = DIRECTION ( 'NONE',  ( -1.000000000000000000, 0.000000000000000000, 0.000000000000000000 ) ) ;
#2447 = FACE_OUTER_BOUND ( 'NONE', #2035, .T. ) ;
#2448 = EDGE_LOOP ( 'NONE', ( #1290, #1918 ) ) ;
#2449 = DIRECTION ( 'NONE',  ( 1.000000000000000000, 0.000000000000000000, 0.000000000000000000 ) ) ;
#2450 = SURFACE_STYLE_USAGE ( .BOTH. , #2956 ) ;
#2451 = ORIENTED_EDGE ( 'NONE', *, *, #2295, .F. ) ;
#2453 = ORIENTED_EDGE ( 'NONE', *, *, #428, .T. ) ;
#2452 = LINE ( 'NONE', #1023, #2293 ) ;
#2454 = AXIS2_PLACEMENT_3D ( 'NONE', #955, #897, #2779 ) ;
#2455 = DIRECTION ( 'NONE',  ( -1.000000000000000000, 0.000000000000000000, 0.000000000000000000 ) ) ;
#2456 = LINE ( 'NONE', #1289, #506 ) ;
#2457 = ORIENTED_EDGE ( 'NONE', *, *, #448, .F. ) ;
#2458 = CYLINDRICAL_SURFACE ( 'NONE', #447, 4.750000000000000888 ) ;
#2459 = CIRCLE ( 'NONE', #1917, 17.50000000000000355 ) ;
#2460 = CARTESIAN_POINT ( 'NONE',  ( 0.7500000000000000000, 0.000000000000000000, -70.00000000000000000 ) ) ;
#2461 = AXIS2_PLACEMENT_3D ( 'NONE', #2058, #2566, #916 ) ;
#2462 = CARTESIAN_POINT ( 'NONE',  ( 0.000000000000000000, 143.0000000000000284, 0.000000000000000000 ) ) ;
#2463 = DIRECTION ( 'NONE',  ( 1.000000000000000000, 0.000000000000000000, 0.000000000000000000 ) ) ;
#2464 = CARTESIAN_POINT ( 'NONE',  ( 0.000000000000000000, 0.000000000000000000, -19.00000000000000000 ) ) ;
#2465 = ORIENTED_EDGE ( 'NONE', *, *, #2397, .F. ) ;
#2467 = ORIENTED_EDGE ( 'NONE', *, *, #1467, .T. ) ;
#2466 = DIRECTION ( 'NONE',  ( -0.000000000000000000, -1.000000000000000000, -0.000000000000000000 ) ) ;
#2468 = CARTESIAN_POINT ( 'NONE',  ( 12.32584852788213503, 1.417632584708545528E-15, -54.27272625663694328 ) ) ;
#2469 = CARTESIAN_POINT ( 'NONE',  ( 0.000000000000000000, 0.000000000000000000, -35.00000000000000000 ) ) ;
#2470 = ORIENTED_EDGE ( 'NONE', *, *, #273, .F. ) ;
#2471 = FACE_OUTER_BOUND ( 'NONE', #871, .T. ) ;
#2472 = EDGE_CURVE ( 'NONE', #3001, #718, #2939, .T. ) ;
#2473 = CIRCLE ( 'NONE', #1790, 5.000000000000000000 ) ;
#2474 = DIRECTION ( 'NONE',  ( -1.000000000000000000, 0.000000000000000000, 0.000000000000000000 ) ) ;
#2475 =( LENGTH_UNIT ( ) NAMED_UNIT ( * ) SI_UNIT ( .MILLI., .METRE. ) );
#2476 = AXIS2_PLACEMENT_3D ( 'NONE', #583, #118, #2236 ) ;
#2477 = SURFACE_STYLE_FILL_AREA ( #1545 ) ;
#2478 = DIRECTION ( 'NONE',  ( 0.000000000000000000, 0.000000000000000000, 1.000000000000000000 ) ) ;
#2479 = ORIENTED_EDGE ( 'NONE', *, *, #2950, .T. ) ;
#2481 = VERTEX_POINT ( 'NONE', #844 ) ;
#2480 = CARTESIAN_POINT ( 'NONE',  ( 0.000000000000000000, 0.000000000000000000, 0.000000000000000000 ) ) ;
#2482 = AXIS2_PLACEMENT_3D ( 'NONE', #1062, #2947, #1323 ) ;
#2483 = CONICAL_SURFACE ( 'NONE', #469, 1.649999999999997247, 1.029744258676652757 ) ;
#2484 = FACE_OUTER_BOUND ( 'NONE', #2140, .T. ) ;
#2485 = CARTESIAN_POINT ( 'NONE',  ( 0.000000000000000000, 152.0493901531919505, 0.000000000000000000 ) ) ;
#2486 = EDGE_CURVE ( 'NONE', #44, #2536, #3005, .T. ) ;
#2487 = EDGE_LOOP ( 'NONE', ( #2692, #2092, #2918, #168 ) ) ;
#2488 = DIRECTION ( 'NONE',  ( 0.000000000000000000, 0.000000000000000000, 1.000000000000000000 ) ) ;
#2489 = PRODUCT_DEFINITION_CONTEXT ( 'detailed design', #1225, 'design' ) ;
#2490 = CARTESIAN_POINT ( 'NONE',  ( 0.1610895788986885790, -0.4746762392871823888, -30.21325303514769445 ) ) ;
#2491 = ORIENTED_EDGE ( 'NONE', *, *, #1443, .F. ) ;
#2493 = ORIENTED_EDGE ( 'NONE', *, *, #1689, .F. ) ;
#2492 = FACE_OUTER_BOUND ( 'NONE', #2770, .T. ) ;
#2494 = DIRECTION ( 'NONE',  ( 0.000000000000000000, 0.000000000000000000, 1.000000000000000000 ) ) ;
#2495 = CARTESIAN_POINT ( 'NONE',  ( 0.1150934749638066745, 0.7506459790846091717, -29.94357261617249932 ) ) ;
#2496 = DIRECTION ( 'NONE',  ( 1.000000000000000000, 0.000000000000000000, 0.000000000000000000 ) ) ;
#2497 = EDGE_CURVE ( 'NONE', #1179, #2666, #2017, .T. ) ;
#2498 = ADVANCED_FACE ( 'NONE', ( #1776, #625 ), #376, .F. ) ;
#2499 = CIRCLE ( 'NONE', #1079, 9.000000000000001776 ) ;
#2500 = ORIENTED_EDGE ( 'NONE', *, *, #387, .F. ) ;
#2501 = DIRECTION ( 'NONE',  ( 0.000000000000000000, 0.000000000000000000, 1.000000000000000000 ) ) ;
#2502 = CYLINDRICAL_SURFACE ( 'NONE', #2173, 5.000000000000000000 ) ;
#2503 = PRESENTATION_STYLE_ASSIGNMENT (( #1339 ) ) ;
#2504 = TOROIDAL_SURFACE ( 'NONE', #793, 11.57584852788213325, 1.000000000000000000 ) ;
#2505 = UNCERTAINTY_MEASURE_WITH_UNIT (LENGTH_MEASURE( 1.000000000000000082E-05 ), #1306, 'distance_accuracy_value', 'NONE');
#2506 = DIRECTION ( 'NONE',  ( 1.000000000000000000, 0.000000000000000000, 0.000000000000000000 ) ) ;
#2508 = EDGE_LOOP ( 'NONE', ( #2285, #2574, #1241, #1316 ) ) ;
#2507 = DIRECTION ( 'NONE',  ( 1.000000000000000000, 0.000000000000000000, 0.000000000000000000 ) ) ;
#2509 = CARTESIAN_POINT ( 'NONE',  ( 8.099999999999999645, 9.919639073093559228E-16, -5.000000000000000000 ) ) ;
#2510 =( BOUNDED_CURVE ( )  B_SPLINE_CURVE ( 3, ( #1878, #717, #31, #971 ),
 .UNSPECIFIED., .F., .F. ) 
 B_SPLINE_CURVE_WITH_KNOTS ( ( 4, 4 ),
 ( 1.342417528687863904, 1.500812401546953279 ),
 .UNSPECIFIED. ) 
 CURVE ( )  GEOMETRIC_REPRESENTATION_ITEM ( )  RATIONAL_B_SPLINE_CURVE ( ( 1.000000000000000000, 0.9979103479291711043, 0.9979103479291711043, 1.000000000000000000 ) ) 
 REPRESENTATION_ITEM ( '' )  );
#2511 = CARTESIAN_POINT ( 'NONE',  ( 1.538389862757078674, 143.0000000000000284, 2.575530359006910075 ) ) ;
#2512 = CARTESIAN_POINT ( 'NONE',  ( 0.7500000000000000000, 0.000000000000000000, -35.00000000000000000 ) ) ;
#2513 = ORIENTED_EDGE ( 'NONE', *, *, #2796, .T. ) ;
#2514 = DIRECTION ( 'NONE',  ( 1.000000000000000000, 0.000000000000000000, 0.000000000000000000 ) ) ;
#2515 = AXIS2_PLACEMENT_3D ( 'NONE', #2885, #550, #2203 ) ;
#2516 = DIRECTION ( 'NONE',  ( -1.000000000000000000, 0.000000000000000000, 0.000000000000000000 ) ) ;
#2517 = EDGE_CURVE ( 'NONE', #58, #267, #1687, .T. ) ;
#2518 = ADVANCED_FACE ( 'NONE', ( #2181 ), #2820, .T. ) ;
#2519 = APPLICATION_PROTOCOL_DEFINITION ( 'draft international standard', 'automotive_design', 1998, #725 ) ;
#2520 = STYLED_ITEM ( 'NONE', ( #1283 ), #2404 ) ;
#2521 = CARTESIAN_POINT ( 'NONE',  ( 1.500000000000000000, 9.184850993605149670E-17, -35.00000000000000000 ) ) ;
#2522 = CONICAL_SURFACE ( 'NONE', #663, 17.49999999999999645, 1.152571997215668054 ) ;
#2524 = ORIENTED_EDGE ( 'NONE', *, *, #1077, .F. ) ;
#2523 = DIRECTION ( 'NONE',  ( 0.000000000000000000, 0.000000000000000000, -1.000000000000000000 ) ) ;
#2525 = DIRECTION ( 'NONE',  ( 0.000000000000000000, 0.000000000000000000, -1.000000000000000000 ) ) ;
#2526 = CARTESIAN_POINT ( 'NONE',  ( 0.5699024074070659918, 0.9496399796621560752, -29.87743436529333962 ) ) ;
#2527 = AXIS2_PLACEMENT_3D ( 'NONE', #1841, #2758, #206 ) ;
#2528 = EDGE_LOOP ( 'NONE', ( #1532, #2690 ) ) ;
#2529 = DIRECTION ( 'NONE',  ( 0.000000000000000000, 1.000000000000000000, 0.000000000000000000 ) ) ;
#2530 = CARTESIAN_POINT ( 'NONE',  ( 0.000000000000000000, 0.000000000000000000, -20.00000000000000000 ) ) ;
#2531 = EDGE_CURVE ( 'NONE', #1298, #2765, #1118, .T. ) ;
#2532 = AXIS2_PLACEMENT_3D ( 'NONE', #2276, #922, #176 ) ;
#2533 = EDGE_CURVE ( 'NONE', #845, #2989, #2319, .T. ) ;
#2534 = CARTESIAN_POINT ( 'NONE',  ( 0.000000000000000000, 143.0000000000000284, 0.000000000000000000 ) ) ;
#2536 = VERTEX_POINT ( 'NONE', #2366 ) ;
#2535 = CARTESIAN_POINT ( 'NONE',  ( 1.495879695640158324, 0.2139970679583560742, -29.95057989382780050 ) ) ;
#2537 = FACE_OUTER_BOUND ( 'NONE', #920, .T. ) ;
#2538 = PLANE ( 'NONE',  #2547 ) ;
#2539 = CARTESIAN_POINT ( 'NONE',  ( 0.7500000000000000000, 0.000000000000000000, -70.00000000000000000 ) ) ;
#2540 = ORIENTED_EDGE ( 'NONE', *, *, #2401, .F. ) ;
#2541 = ORIENTED_EDGE ( 'NONE', *, *, #2226, .F. ) ;
#2542 = ORIENTED_EDGE ( 'NONE', *, *, #711, .F. ) ;
#2543 = DIRECTION ( 'NONE',  ( 0.000000000000000000, 0.000000000000000000, -1.000000000000000000 ) ) ;
#2544 = CARTESIAN_POINT ( 'NONE',  ( 0.000000000000000000, 0.000000000000000000, -20.00000000000000000 ) ) ;
#2545 = EDGE_CURVE ( 'NONE', #1075, #1298, #1441, .T. ) ;
#2546 = SPHERICAL_SURFACE ( 'NONE', #1147, 5.000000000000000000 ) ;
#2547 = AXIS2_PLACEMENT_3D ( 'NONE', #433, #875, #1579 ) ;
#2549 = ORIENTED_EDGE ( 'NONE', *, *, #1427, .T. ) ;
#2548 = CARTESIAN_POINT ( 'NONE',  ( 1.048902179152555014, 150.0000000000000284, 4.888742600973077224 ) ) ;
#2550 = DIRECTION ( 'NONE',  ( 1.000000000000000000, 0.000000000000000000, 0.000000000000000000 ) ) ;
#2551 = EDGE_CURVE ( 'NONE', #1716, #1701, #2122, .T. ) ;
#2552 = FACE_OUTER_BOUND ( 'NONE', #600, .T. ) ;
#2553 = CARTESIAN_POINT ( 'NONE',  ( 0.2797072477740157881, 161.0000000000000284, -3.990208497753304329 ) ) ;
#2554 = ORIENTED_EDGE ( 'NONE', *, *, #1425, .T. ) ;
#2555 = ORIENTED_EDGE ( 'NONE', *, *, #2078, .T. ) ;
#2556 = VECTOR ( 'NONE', #2762, 999.9999999999998863 ) ;
#2557 = AXIS2_PLACEMENT_3D ( 'NONE', #1110, #2317, #1605 ) ;
#2558 = AXIS2_PLACEMENT_3D ( 'NONE', #2647, #84, #1742 ) ;
#2559 = ORIENTED_EDGE ( 'NONE', *, *, #119, .T. ) ;
#2560 = DIRECTION ( 'NONE',  ( 0.000000000000000000, 0.000000000000000000, 1.000000000000000000 ) ) ;
#2561 = FACE_OUTER_BOUND ( 'NONE', #1679, .T. ) ;
#2562 = ADVANCED_FACE ( 'NONE', ( #1185 ), #1897, .T. ) ;
#2563 = ADVANCED_FACE ( 'NONE', ( #1569 ), #2502, .T. ) ;
#2564 = AXIS2_PLACEMENT_3D ( 'NONE', #1469, #2138, #1237 ) ;
#2565 = LINE ( 'NONE', #1414, #2791 ) ;
#2566 = DIRECTION ( 'NONE',  ( -0.000000000000000000, -0.000000000000000000, -1.000000000000000000 ) ) ;
#2567 = VECTOR ( 'NONE', #1789, 1000.000000000000000 ) ;
#2568 = AXIS2_PLACEMENT_3D ( 'NONE', #777, #2, #731 ) ;
#2569 = LINE ( 'NONE', #2797, #2055 ) ;
#2570 = CARTESIAN_POINT ( 'NONE',  ( 0.04470744926885419218, 0.2943876170492140121, -30.23553528471937568 ) ) ;
#2571 = ORIENTED_EDGE ( 'NONE', *, *, #428, .F. ) ;
#2572 = CIRCLE ( 'NONE', #564, 17.50000000000000355 ) ;
#2574 = ORIENTED_EDGE ( 'NONE', *, *, #2967, .T. ) ;
#2573 = DIRECTION ( 'NONE',  ( -0.000000000000000000, -0.000000000000000000, -1.000000000000000000 ) ) ;
#2575 = ORIENTED_EDGE ( 'NONE', *, *, #830, .F. ) ;
#2576 = CARTESIAN_POINT ( 'NONE',  ( 0.4734641777899413206, -0.7119663946486848305, -30.15304187223420485 ) ) ;
#2577 = CARTESIAN_POINT ( 'NONE',  ( -21.75000000000000355, 2.755455298081545172E-15, -65.00000000000000000 ) ) ;
#2578 = AXIS2_PLACEMENT_3D ( 'NONE', #1178, #1165, #1146 ) ;
#2579 = PRODUCT_DEFINITION_SHAPE ( 'NONE', 'NONE',  #1857 ) ;
#2580 = DIRECTION ( 'NONE',  ( 0.000000000000000000, 0.000000000000000000, -1.000000000000000000 ) ) ;
#2581 = CARTESIAN_POINT ( 'NONE',  ( -1.057962883399054727E-16, 3.217152900714322321E-14, -30.24404424085076215 ) ) ;
#2582 = CARTESIAN_POINT ( 'NONE',  ( 6.123233995736766282E-16, 150.0000000000000284, 5.000000000000000000 ) ) ;
#2583 = CARTESIAN_POINT ( 'NONE',  ( 0.9977104962400085153, 150.7320751724518857, 4.233905954708103714 ) ) ;
#2584 = ORIENTED_EDGE ( 'NONE', *, *, #37, .F. ) ;
#2586 = ORIENTED_EDGE ( 'NONE', *, *, #1210, .T. ) ;
#2585 = CARTESIAN_POINT ( 'NONE',  ( 0.6051372883077441589, 0.7432277821908755966, -29.91284396500883602 ) ) ;
#2587 = VECTOR ( 'NONE', #2640, 1000.000000000000000 ) ;
#2588 = ORIENTED_EDGE ( 'NONE', *, *, #1689, .T. ) ;
#2589 = PLANE ( 'NONE',  #1153 ) ;
#2590 = DIRECTION ( 'NONE',  ( 0.000000000000000000, 0.000000000000000000, -1.000000000000000000 ) ) ;
#2591 = ORIENTED_EDGE ( 'NONE', *, *, #1427, .F. ) ;
#2592 = CIRCLE ( 'NONE', #1718, 16.60000000000000142 ) ;
#2593 = FACE_OUTER_BOUND ( 'NONE', #832, .T. ) ;
#2594 = DIRECTION ( 'NONE',  ( 1.000000000000000000, 0.000000000000000000, 0.000000000000000000 ) ) ;
#2595 = CARTESIAN_POINT ( 'NONE',  ( 0.000000000000000000, 161.0000000000000284, 0.000000000000000000 ) ) ;
#2596 = CARTESIAN_POINT ( 'NONE',  ( -21.75000000000000355, 2.755455298081545172E-15, -65.00000000000000000 ) ) ;
#2597 = ORIENTED_EDGE ( 'NONE', *, *, #36, .F. ) ;
#2599 = EDGE_LOOP ( 'NONE', ( #1236, #2245, #2784, #1275 ) ) ;
#2598 = CARTESIAN_POINT ( 'NONE',  ( 0.01598377494194551385, 0.1826054513190321915, -30.24099983935936820 ) ) ;
#2600 = ADVANCED_FACE ( 'NONE', ( #1465 ), #1367, .T. ) ;
#2601 = ORIENTED_EDGE ( 'NONE', *, *, #1747, .T. ) ;
#2602 = DIRECTION ( 'NONE',  ( 0.000000000000000000, 0.000000000000000000, 1.000000000000000000 ) ) ;
#2603 = DIRECTION ( 'NONE',  ( -1.000000000000000000, 0.000000000000000000, 0.000000000000000000 ) ) ;
#2604 = B_SPLINE_CURVE_WITH_KNOTS ( 'NONE', 3,
 ( #2998, #657, #1373, #886, #184, #1565, #1593, #900, #1098, #2495, #2738, #2288, #2526, #2059, #1835, #861, #2752, #1127 ),
 .UNSPECIFIED., .F., .F.,
 ( 4, 2, 2, 2, 2, 2, 2, 2, 4 ),
 ( 3.904453147044328486E-05, 0.0004185107692537673777, 0.0007979770070370914570, 0.001177443244820415482, 0.001556909482603739507, 0.001936375720387063099, 0.002315841958170387124, 0.002695308195953711582, 0.003074774433737035174 ),
 .UNSPECIFIED. ) ;
#2605 = EDGE_CURVE ( 'NONE', #321, #931, #1715, .T. ) ;
#2606 = CIRCLE ( 'NONE', #602, 0.7500000000000000000 ) ;
#2607 = PRODUCT_DEFINITION_SHAPE ( 'NONE', 'NONE',  #134 ) ;
#2608 = ORIENTED_EDGE ( 'NONE', *, *, #3038, .F. ) ;
#2609 = ADVANCED_FACE ( 'NONE', ( #99, #561 ), #114, .T. ) ;
#2610 = EDGE_CURVE ( 'NONE', #2666, #2860, #785, .T. ) ;
#2611 = CARTESIAN_POINT ( 'NONE',  ( 0.3872714465496232550, -0.6637252887470901364, -30.16969743208286658 ) ) ;
#2612 = CARTESIAN_POINT ( 'NONE',  ( 19.25000000000000711, 0.000000000000000000, -60.00000000000000000 ) ) ;
#2613 = FACE_OUTER_BOUND ( 'NONE', #347, .T. ) ;
#2614 = CARTESIAN_POINT ( 'NONE',  ( 0.9194626686284488315, 151.8510712404375340, 3.892915502180243070 ) ) ;
#2615 = ORIENTED_EDGE ( 'NONE', *, *, #2551, .T. ) ;
#2617 = ORIENTED_EDGE ( 'NONE', *, *, #2705, .T. ) ;
#2616 = DIRECTION ( 'NONE',  ( 1.224646799147353207E-16, 1.000000000000000000, -0.000000000000000000 ) ) ;
#2618 = CIRCLE ( 'NONE', #2864, 9.000000000000000000 ) ;
#2619 = CARTESIAN_POINT ( 'NONE',  ( 3.673940397442060361E-16, 76.00000000000000000, 3.000000000000000444 ) ) ;
#2620 = DIRECTION ( 'NONE',  ( -0.000000000000000000, -0.000000000000000000, -1.000000000000000000 ) ) ;
#2621 = CIRCLE ( 'NONE', #2921, 5.000000000000000000 ) ;
#2622 = ORIENTED_EDGE ( 'NONE', *, *, #1337, .F. ) ;
#2623 = EDGE_CURVE ( 'NONE', #267, #2127, #975, .T. ) ;
#2624 = TOROIDAL_SURFACE ( 'NONE', #3016, 18.50000000000000711, 1.000000000000000000 ) ;
#2625 = AXIS2_PLACEMENT_3D ( 'NONE', #1965, #2389, #289 ) ;
#2626 = TOROIDAL_SURFACE ( 'NONE', #516, 11.75000000000000000, 1.000000000000000000 ) ;
#2627 = CIRCLE ( 'NONE', #1065, 2.000000000000000000 ) ;
#2628 = ADVANCED_FACE ( 'NONE', ( #1946 ), #2392, .F. ) ;
#2629 = PRODUCT_RELATED_PRODUCT_CATEGORY ( 'part', '', ( #2358 ) ) ;
#2630 = CARTESIAN_POINT ( 'NONE',  ( 1.138851875598549945, -0.6486679687393349658, -30.02221164137137421 ) ) ;
#2631 = EDGE_CURVE ( 'NONE', #972, #2926, #2499, .T. ) ;
#2632 = CARTESIAN_POINT ( 'NONE',  ( 0.7499999999999997780, 0.000000000000000000, -60.00000000000000000 ) ) ;
#2633 = CARTESIAN_POINT ( 'NONE',  ( -6.195253630463967376, 1.029718174495634907E-15, -29.30474636953603707 ) ) ;
#2634 = CARTESIAN_POINT ( 'NONE',  ( 0.7500000000000000000, 0.000000000000000000, -20.00000000000000000 ) ) ;
#2635 = VERTEX_POINT ( 'NONE', #2651 ) ;
#2637 = ORIENTED_EDGE ( 'NONE', *, *, #2334, .F. ) ;
#2636 = CARTESIAN_POINT ( 'NONE',  ( 0.000000000000000000, 76.00000000000000000, -5.000000000000000000 ) ) ;
#2638 = DIRECTION ( 'NONE',  ( 0.5445901143579845449, -0.000000000000000000, -0.8387023353631234412 ) ) ;
#2639 = CARTESIAN_POINT ( 'NONE',  ( -17.75000000000000711, 2.265596578422604580E-15, -60.00000000000000000 ) ) ;
#2640 = DIRECTION ( 'NONE',  ( -0.000000000000000000, -1.000000000000000000, -0.000000000000000000 ) ) ;
#2641 = ORIENTED_EDGE ( 'NONE', *, *, #907, .F. ) ;
#2642 = DIRECTION ( 'NONE',  ( 0.000000000000000000, 0.000000000000000000, -1.000000000000000000 ) ) ;
#2643 = CARTESIAN_POINT ( 'NONE',  ( 0.6366421243178096434, -0.7485565392601991608, -29.90797584032097234 ) ) ;
#2644 = CARTESIAN_POINT ( 'NONE',  ( 0.7499999999999997780, 0.000000000000000000, -61.00000000000000000 ) ) ;
#2645 = CIRCLE ( 'NONE', #341, 1.000000000000000888 ) ;
#2646 = ORIENTED_EDGE ( 'NONE', *, *, #476, .F. ) ;
#2647 = CARTESIAN_POINT ( 'NONE',  ( 0.7499999999999997780, 0.000000000000000000, -65.00000000000000000 ) ) ;
#2648 = DIRECTION ( 'NONE',  ( 0.000000000000000000, 0.000000000000000000, -1.000000000000000000 ) ) ;
#2649 = ORIENTED_EDGE ( 'NONE', *, *, #770, .F. ) ;
#2650 =( GEOMETRIC_REPRESENTATION_CONTEXT ( 3 ) GLOBAL_UNCERTAINTY_ASSIGNED_CONTEXT ( ( #650 ) ) GLOBAL_UNIT_ASSIGNED_CONTEXT ( ( #1296, #109, #1311 ) ) REPRESENTATION_CONTEXT ( 'NONE', 'WORKASPACE' ) );
#2652 = ORIENTED_EDGE ( 'NONE', *, *, #2074, .F. ) ;
#2651 = CARTESIAN_POINT ( 'NONE',  ( -9.000000000000000000, 1.102182119232617714E-15, -9.000000000000001776 ) ) ;
#2653 = ADVANCED_FACE ( 'NONE', ( #2199 ), #1973, .T. ) ;
#2654 = CYLINDRICAL_SURFACE ( 'NONE', #543, 5.000000000000000000 ) ;
#2655 = DIRECTION ( 'NONE',  ( -0.000000000000000000, -1.000000000000000000, -0.000000000000000000 ) ) ;
#2656 = AXIS2_PLACEMENT_3D ( 'NONE', #409, #173, #2858 ) ;
#2657 = PLANE ( 'NONE',  #1266 ) ;
#2658 = EDGE_LOOP ( 'NONE', ( #1096, #182 ) ) ;
#2659 = AXIS2_PLACEMENT_3D ( 'NONE', #1522, #1964, #2488 ) ;
#2660 = CYLINDRICAL_SURFACE ( 'NONE', #1448, 4.000000000000000000 ) ;
#2661 = EDGE_CURVE ( 'NONE', #2337, #1143, #689, .T. ) ;
#2662 = CARTESIAN_POINT ( 'NONE',  ( 1.668998497264486680, -0.1073746795364378392, -29.71369188248037219 ) ) ;
#2663 = CARTESIAN_POINT ( 'NONE',  ( 0.000000000000000000, 150.0000000000000284, 0.000000000000000000 ) ) ;
#2664 = ORIENTED_EDGE ( 'NONE', *, *, #207, .T. ) ;
#2665 = DIRECTION ( 'NONE',  ( 1.000000000000000000, 0.000000000000000000, 0.000000000000000000 ) ) ;
#2666 = VERTEX_POINT ( 'NONE', #1924 ) ;
#2668 = ORIENTED_EDGE ( 'NONE', *, *, #2740, .T. ) ;
#2667 = DIRECTION ( 'NONE',  ( 0.000000000000000000, 0.000000000000000000, 1.000000000000000000 ) ) ;
#2669 = CARTESIAN_POINT ( 'NONE',  ( 1.519325916666508069, 143.2726271305772627, -2.603340028832982878 ) ) ;
#2670 = DIRECTION ( 'NONE',  ( -0.06975647374411844681, 0.9975640502598247528, 0.000000000000000000 ) ) ;
#2671 = CARTESIAN_POINT ( 'NONE',  ( 18.25000000000000355, 0.000000000000000000, -71.29999999999999716 ) ) ;
#2672 = EDGE_LOOP ( 'NONE', ( #1815, #2500 ) ) ;
#2673 = AXIS2_PLACEMENT_3D ( 'NONE', #2539, #1864, #174 ) ;
#2674 = DIRECTION ( 'NONE',  ( -0.000000000000000000, -0.000000000000000000, -1.000000000000000000 ) ) ;
#2675 = AXIS2_PLACEMENT_3D ( 'NONE', #552, #1262, #336 ) ;
#2676 = CARTESIAN_POINT ( 'NONE',  ( 1.669026249873044376, -0.1070843282601434826, -29.71368767939161515 ) ) ;
#2677 = ORIENTED_EDGE ( 'NONE', *, *, #2938, .F. ) ;
#2678 = CARTESIAN_POINT ( 'NONE',  ( 0.000000000000000000, 0.000000000000000000, 0.000000000000000000 ) ) ;
#2679 = CARTESIAN_POINT ( 'NONE',  ( 8.082668874372531019E-16, 152.0493901531919505, 6.599999999999999645 ) ) ;
#2680 = ORIENTED_EDGE ( 'NONE', *, *, #1997, .T. ) ;
#2682 = ORIENTED_EDGE ( 'NONE', *, *, #806, .F. ) ;
#2681 = FACE_OUTER_BOUND ( 'NONE', #1281, .T. ) ;
#2683 = FACE_OUTER_BOUND ( 'NONE', #866, .T. ) ;
#2684 = CIRCLE ( 'NONE', #1360, 2.000000000000000000 ) ;
#2685 = ORIENTED_EDGE ( 'NONE', *, *, #1256, .F. ) ;
#2686 = LINE ( 'NONE', #1508, #2801 ) ;
#2687 = LINE ( 'NONE', #1032, #2329 ) ;
#2688 = CARTESIAN_POINT ( 'NONE',  ( 1.313310571703979246, -0.7507389051759894016, -29.76730368344184186 ) ) ;
#2689 = DIRECTION ( 'NONE',  ( 0.000000000000000000, -1.000000000000000000, -0.000000000000000000 ) ) ;
#2690 = ORIENTED_EDGE ( 'NONE', *, *, #2854, .F. ) ;
#2692 = ORIENTED_EDGE ( 'NONE', *, *, #1926, .F. ) ;
#2691 = DIRECTION ( 'NONE',  ( 1.000000000000000000, 0.000000000000000000, 0.000000000000000000 ) ) ;
#2693 = AXIS2_PLACEMENT_3D ( 'NONE', #1007, #1254, #1516 ) ;
#2694 = AXIS2_PLACEMENT_3D ( 'NONE', #1155, #2114, #3025 ) ;
#2695 = CARTESIAN_POINT ( 'NONE',  ( 22.25000000000000355, 0.000000000000000000, -61.00000000000000000 ) ) ;
#2696 = CARTESIAN_POINT ( 'NONE',  ( -9.999999999999998224, 1.224646799147353059E-15, -9.000000000000001776 ) ) ;
#2697 = EDGE_CURVE ( 'NONE', #26, #2416, #2645, .T. ) ;
#2698 = EDGE_LOOP ( 'NONE', ( #104, #950 ) ) ;
#2699 = ADVANCED_FACE ( 'NONE', ( #2681, #761 ), #1700, .F. ) ;
#2700 = VECTOR ( 'NONE', #1908, 1000.000000000000000 ) ;
#2701 = CARTESIAN_POINT ( 'NONE',  ( 19.25000000000000711, 0.000000000000000000, -59.00000000000000000 ) ) ;
#2702 = SURFACE_STYLE_FILL_AREA ( #354 ) ;
#2703 = AXIS2_PLACEMENT_3D ( 'NONE', #228, #199, #2069 ) ;
#2704 = PRESENTATION_LAYER_ASSIGNMENT (  '', '', ( #801 ) ) ;
#2705 = EDGE_CURVE ( 'NONE', #233, #2355, #1468, .T. ) ;
#2706 = DIRECTION ( 'NONE',  ( 0.000000000000000000, 0.000000000000000000, 1.000000000000000000 ) ) ;
#2707 = DIRECTION ( 'NONE',  ( -0.000000000000000000, -0.000000000000000000, 1.000000000000000000 ) ) ;
#2708 = EDGE_LOOP ( 'NONE', ( #1515, #2571, #1391, #1085 ) ) ;
#2709 = SHAPE_REPRESENTATION ( 'Ti_new', ( #3036 ), #1911 ) ;
#2711 = ORIENTED_EDGE ( 'NONE', *, *, #1529, .T. ) ;
#2710 = DIRECTION ( 'NONE',  ( 1.000000000000000000, 0.000000000000000000, -0.000000000000000000 ) ) ;
#2712 = CARTESIAN_POINT ( 'NONE',  ( 1.426066060655385215, 144.6063052065413785, -3.503137716407322522 ) ) ;
#2713 = DIRECTION ( 'NONE',  ( 0.000000000000000000, -1.000000000000000000, 0.000000000000000000 ) ) ;
#2714 = ORIENTED_EDGE ( 'NONE', *, *, #2237, .T. ) ;
#2715 = CARTESIAN_POINT ( 'NONE',  ( -9.999999999999998224, 1.224646799147353059E-15, -10.00000000000000178 ) ) ;
#2716 = VECTOR ( 'NONE', #23, 1000.000000000000000 ) ;
#2717 = CIRCLE ( 'NONE', #1931, 1.649999999999999467 ) ;
#2718 = AXIS2_PLACEMENT_3D ( 'NONE', #829, #594, #1252 ) ;
#2719 = AXIS2_PLACEMENT_3D ( 'NONE', #1662, #1229, #756 ) ;
#2720 = ADVANCED_FACE ( 'NONE', ( #1501 ), #2201, .T. ) ;
#2721 = EDGE_CURVE ( 'NONE', #706, #2860, #2452, .T. ) ;
#2722 =( NAMED_UNIT ( * ) PLANE_ANGLE_UNIT ( ) SI_UNIT ( $, .RADIAN. ) );
#2723 = LINE ( 'NONE', #2929, #208 ) ;
#2724 = EDGE_CURVE ( 'NONE', #467, #321, #2051, .T. ) ;
#2726 = ORIENTED_EDGE ( 'NONE', *, *, #1770, .T. ) ;
#2725 = CARTESIAN_POINT ( 'NONE',  ( 3.000000000000000000, 46.00000000000000000, 8.314084001783523803 ) ) ;
#2727 = DIRECTION ( 'NONE',  ( 1.000000000000000000, 0.000000000000000000, 0.000000000000000000 ) ) ;
#2728 = CIRCLE ( 'NONE', #623, 1.000000000000000888 ) ;
#2729 = AXIS2_PLACEMENT_3D ( 'NONE', #631, #1995, #1782 ) ;
#2730 = DIRECTION ( 'NONE',  ( -1.000000000000000000, 0.000000000000000000, 0.000000000000000000 ) ) ;
#2731 = DIRECTION ( 'NONE',  ( 0.000000000000000000, 0.000000000000000000, -1.000000000000000000 ) ) ;
#2732 = ORIENTED_EDGE ( 'NONE', *, *, #1016, .T. ) ;
#2733 = DIRECTION ( 'NONE',  ( 1.000000000000000000, 0.000000000000000000, 0.000000000000000000 ) ) ;
#2734 = DIRECTION ( 'NONE',  ( -0.000000000000000000, -1.000000000000000000, -0.000000000000000000 ) ) ;
#2736 = ORIENTED_EDGE ( 'NONE', *, *, #655, .F. ) ;
#2735 = FACE_OUTER_BOUND ( 'NONE', #83, .T. ) ;
#2737 = DIRECTION ( 'NONE',  ( 0.5445901143579854331, 0.000000000000000000, 0.8387023353631229972 ) ) ;
#2738 = CARTESIAN_POINT ( 'NONE',  ( 0.2191990650162193577, 0.8230618077103233343, -29.92851992280351681 ) ) ;
#2739 = DIRECTION ( 'NONE',  ( 1.000000000000000000, 0.000000000000000000, 0.000000000000000000 ) ) ;
#2740 = EDGE_CURVE ( 'NONE', #446, #2133, #1485, .T. ) ;
#2741 = AXIS2_PLACEMENT_3D ( 'NONE', #390, #1816, #1108 ) ;
#2742 = ORIENTED_EDGE ( 'NONE', *, *, #819, .T. ) ;
#2743 = CYLINDRICAL_SURFACE ( 'NONE', #27, 17.50000000000000355 ) ;
#2744 = ADVANCED_FACE ( 'NONE', ( #2434 ), #436, .T. ) ;
#2745 = CARTESIAN_POINT ( 'NONE',  ( 0.9449225775600339494, 0.9572715190120297812, -29.82230607631946384 ) ) ;
#2746 = DIRECTION ( 'NONE',  ( 1.000000000000000000, 0.000000000000000000, 0.000000000000000000 ) ) ;
#2747 = ADVANCED_FACE ( 'NONE', ( #2148, #1589 ), #857, .F. ) ;
#2748 = CARTESIAN_POINT ( 'NONE',  ( 0.000000000000000000, -1.040949779275237937E-16, 0.000000000000000000 ) ) ;
#2750 = ORIENTED_EDGE ( 'NONE', *, *, #1900, .F. ) ;
#2749 = DIRECTION ( 'NONE',  ( -0.000000000000000000, -1.000000000000000000, -0.000000000000000000 ) ) ;
#2751 = PLANE ( 'NONE',  #987 ) ;
#2752 = CARTESIAN_POINT ( 'NONE',  ( 1.281655507063773181, 0.7750825193230451715, -29.77204593097048502 ) ) ;
#2753 = DIRECTION ( 'NONE',  ( 0.000000000000000000, 0.000000000000000000, 1.000000000000000000 ) ) ;
#2754 = ORIENTED_EDGE ( 'NONE', *, *, #273, .T. ) ;
#2755 = EDGE_CURVE ( 'NONE', #1014, #2887, #736, .T. ) ;
#2756 = ADVANCED_FACE ( 'NONE', ( #2229 ), #2890, .F. ) ;
#2757 = CARTESIAN_POINT ( 'NONE',  ( 9.000000000000000000, 0.000000000000000000, 0.000000000000000000 ) ) ;
#2758 = DIRECTION ( 'NONE',  ( 0.000000000000000000, 0.000000000000000000, 1.000000000000000000 ) ) ;
#2759 = CARTESIAN_POINT ( 'NONE',  ( 0.2781361116214784435, 0.5911337086199419666, -30.19075124647132569 ) ) ;
#2760 = EDGE_CURVE ( 'NONE', #856, #2980, #485, .T. ) ;
#2761 = VECTOR ( 'NONE', #2707, 1000.000000000000000 ) ;
#2762 = DIRECTION ( 'NONE',  ( 0.9138115486202574855, 1.119096388041684101E-16, -0.4061384660534471669 ) ) ;
#2763 = AXIS2_PLACEMENT_3D ( 'NONE', #2696, #599, #1074 ) ;
#2765 = VERTEX_POINT ( 'NONE', #2006 ) ;
#2764 = DIRECTION ( 'NONE',  ( 0.000000000000000000, 0.000000000000000000, 1.000000000000000000 ) ) ;
#2766 = PLANE ( 'NONE',  #2703 ) ;
#2767 = DIRECTION ( 'NONE',  ( -0.000000000000000000, -0.000000000000000000, -1.000000000000000000 ) ) ;
#2768 = CARTESIAN_POINT ( 'NONE',  ( 6.146071065277200105E-15, 0.1468687532399777229, -30.24404424085075860 ) ) ;
#2769 = VERTEX_POINT ( 'NONE', #653 ) ;
#2770 = EDGE_LOOP ( 'NONE', ( #1727, #965 ) ) ;
#2771 = CIRCLE ( 'NONE', #1694, 17.50000000000000000 ) ;
#2772 = CIRCLE ( 'NONE', #1505, 1.999999999999991340 ) ;
#2773 = ADVANCED_FACE ( 'NONE', ( #595 ), #2284, .T. ) ;
#2774 = ORIENTED_EDGE ( 'NONE', *, *, #1717, .T. ) ;
#2775 = LINE ( 'NONE', #676, #1606 ) ;
#2776 = DIRECTION ( 'NONE',  ( -0.000000000000000000, -0.000000000000000000, -1.000000000000000000 ) ) ;
#2777 = SHAPE_DEFINITION_REPRESENTATION ( #1457, #1558 ) ;
#2778 = FACE_OUTER_BOUND ( 'NONE', #98, .T. ) ;
#2780 = ORIENTED_EDGE ( 'NONE', *, *, #2967, .F. ) ;
#2779 = DIRECTION ( 'NONE',  ( 0.000000000000000000, 0.000000000000000000, 1.000000000000000000 ) ) ;
#2781 = DIRECTION ( 'NONE',  ( 1.000000000000000000, 0.000000000000000000, 0.000000000000000000 ) ) ;
#2782 = DIRECTION ( 'NONE',  ( -0.06975647374411846069, 0.9975640502598247528, 0.000000000000000000 ) ) ;
#2783 = CARTESIAN_POINT ( 'NONE',  ( -1.057962883399054727E-16, 3.217152900714322321E-14, -30.24404424085076215 ) ) ;
#2784 = ORIENTED_EDGE ( 'NONE', *, *, #2171, .F. ) ;
#2785 = VERTEX_POINT ( 'NONE', #1575 ) ;
#2786 = VERTEX_POINT ( 'NONE', #1095 ) ;
#2787 = DIRECTION ( 'NONE',  ( 1.224646799147352961E-16, 0.000000000000000000, -1.000000000000000000 ) ) ;
#2788 = ADVANCED_FACE ( 'NONE', ( #2735 ), #2029, .T. ) ;
#2789 = LINE ( 'NONE', #1365, #2128 ) ;
#2790 = AXIS2_PLACEMENT_3D ( 'NONE', #989, #2861, #1285 ) ;
#2791 = VECTOR ( 'NONE', #2764, 1000.000000000000000 ) ;
#2792 = CARTESIAN_POINT ( 'NONE',  ( 9.000000000000000000, 0.000000000000000000, -10.00000000000000000 ) ) ;
#2793 = CIRCLE ( 'NONE', #1377, 25.00000000000000000 ) ;
#2794 = CARTESIAN_POINT ( 'NONE',  ( 1.403084678814062958, 0.4206184710620681777, -29.78833691688781471 ) ) ;
#2795 = DIRECTION ( 'NONE',  ( 0.000000000000000000, 0.000000000000000000, 1.000000000000000000 ) ) ;
#2796 = EDGE_CURVE ( 'NONE', #704, #1640, #1324, .T. ) ;
#2797 = CARTESIAN_POINT ( 'NONE',  ( 0.000000000000000000, 165.0000000000000284, -4.000000000000000000 ) ) ;
#2798 = DIRECTION ( 'NONE',  ( -0.000000000000000000, -1.000000000000000000, -0.000000000000000000 ) ) ;
#2799 = ORIENTED_EDGE ( 'NONE', *, *, #2983, .T. ) ;
#2800 = ORIENTED_EDGE ( 'NONE', *, *, #1954, .T. ) ;
#2801 = VECTOR ( 'NONE', #620, 1000.000000000000000 ) ;
#2802 = EDGE_LOOP ( 'NONE', ( #2780, #2680, #1142, #162 ) ) ;
#2803 = CARTESIAN_POINT ( 'NONE',  ( 0.3387298400986066826, -0.6442832571151768661, -30.17908882427537165 ) ) ;
#2804 = CYLINDRICAL_SURFACE ( 'NONE', #270, 8.099999999999999645 ) ;
#2805 = AXIS2_PLACEMENT_3D ( 'NONE', #1671, #737, #1902 ) ;
#2806 = CARTESIAN_POINT ( 'NONE',  ( -9.999999999999998224, 1.316495309083404618E-15, -35.00000000000000000 ) ) ;
#2807 = CARTESIAN_POINT ( 'NONE',  ( 1.479184381209263099, 0.2026304327604701860, -29.95395761928897826 ) ) ;
#2808 = AXIS2_PLACEMENT_3D ( 'NONE', #2464, #358, #2415 ) ;
#2809 = CARTESIAN_POINT ( 'NONE',  ( 0.000000000000000000, 72.53589838486223584, 0.000000000000000000 ) ) ;
#2810 = CARTESIAN_POINT ( 'NONE',  ( 1.030809979027135226, 150.2587305158433537, 4.590317265365185584 ) ) ;
#2811 = EDGE_LOOP ( 'NONE', ( #2996, #1464, #1625, #2896 ) ) ;
#2812 = CONICAL_SURFACE ( 'NONE', #73, 6.750000000000000000, 0.7853981633974481680 ) ;
#2814 = ORIENTED_EDGE ( 'NONE', *, *, #1138, .T. ) ;
#2813 = CARTESIAN_POINT ( 'NONE',  ( 0.2191990615084634386, 0.8230618134141329811, -29.92851992202793809 ) ) ;
#2815 = ORIENTED_EDGE ( 'NONE', *, *, #2040, .T. ) ;
#2816 = CARTESIAN_POINT ( 'NONE',  ( 1.455455762467460890, -0.2939350307986214883, -29.95876563970194439 ) ) ;
#2817 = LINE ( 'NONE', #964, #1202 ) ;
#2818 = VERTEX_POINT ( 'NONE', #361 ) ;
#2819 = AXIS2_PLACEMENT_3D ( 'NONE', #764, #500, #1928 ) ;
#2820 =( BOUNDED_SURFACE ( )  B_SPLINE_SURFACE ( 3, 2, ( 
 ( #791, #154, #1560 ),
 ( #2490, #388, #2255 ),
 ( #1326, #4, #2828 ),
 ( #948, #2991, #2977 ),
 ( #165, #1653, #2277 ),
 ( #466, #413, #1880 ),
 ( #2598, #1825, #733 ),
 ( #879, #1668, #960 ),
 ( #1351, #480, #1435 ),
 ( #2759, #2050, #2135 ),
 ( #266, #34, #2813 ),
 ( #1811, #719, #2104 ),
 ( #705, #2585, #1420 ),
 ( #232, #1174, #2745 ),
 ( #248, #1639, #2351 ),
 ( #1103, #894, #648 ) ),
 .UNSPECIFIED., .F., .F., .F. ) 
 B_SPLINE_SURFACE_WITH_KNOTS ( ( 4, 2, 2, 2, 2, 2, 2, 4 ),
 ( 3, 3 ),
 ( 0.000000000000000000, 0.0003927644040771888462, 0.0007855288081543776923, 0.001178293212231566484, 0.001571057616308755385, 0.001963822020385944285, 0.002356586424463132969, 0.003142115232617510769 ),
 ( 0.000000000000000000, 1.000000000000000000 ),
 .UNSPECIFIED. ) 
 GEOMETRIC_REPRESENTATION_ITEM ( )  RATIONAL_B_SPLINE_SURFACE ( (
 ( 1.000000000000000000, 0.7388586553412447300, 1.000000000000000000),
 ( 1.000000000000000000, 0.7342777682716059573, 1.000000000000000000),
 ( 1.000000000000000000, 0.7305245596196138225, 1.000000000000000000),
 ( 1.000000000000000000, 0.7253188713293438061, 1.000000000000000000),
 ( 1.000000000000000000, 0.7238896694320517966, 1.000000000000000000),
 ( 1.000000000000000000, 0.7236247279494851803, 1.000000000000000000),
 ( 1.000000000000000000, 0.7248015552764017766, 1.000000000000000000),
 ( 1.000000000000000000, 0.7294946652203555537, 1.000000000000000000),
 ( 1.000000000000000000, 0.7330528526122979116, 1.000000000000000000),
 ( 1.000000000000000000, 0.7418341831310082402, 1.000000000000000000),
 ( 1.000000000000000000, 0.7470869645802103998, 1.000000000000000000),
 ( 1.000000000000000000, 0.7584599570096534071, 1.000000000000000000),
 ( 1.000000000000000000, 0.7644909125996924848, 1.000000000000000000),
 ( 1.000000000000000000, 0.7827412686771573203, 1.000000000000000000),
 ( 1.000000000000000000, 0.7943537417772719156, 1.000000000000000000),
 ( 1.000000000000000000, 0.8028524189143668721, 1.000000000000000000) ) ) 
 REPRESENTATION_ITEM ( '' )  SURFACE ( )  );
#2821 = PRODUCT_CONTEXT ( 'NONE', #2919, 'mechanical' ) ;
#2822 = CIRCLE ( 'NONE', #831, 3.000000000000000444 ) ;
#2823 = FACE_OUTER_BOUND ( 'NONE', #379, .T. ) ;
#2824 = DIRECTION ( 'NONE',  ( 0.000000000000000000, 0.000000000000000000, 1.000000000000000000 ) ) ;
#2825 = DIRECTION ( 'NONE',  ( 1.000000000000000000, 0.000000000000000000, 0.000000000000000000 ) ) ;
#2826 = CARTESIAN_POINT ( 'NONE',  ( -5.732220780244695391, 7.938430929893124068E-16, -29.56739621566491039 ) ) ;
#2827 = VERTEX_POINT ( 'NONE', #1990 ) ;
#2829 = ORIENTED_EDGE ( 'NONE', *, *, #2873, .T. ) ;
#2828 = CARTESIAN_POINT ( 'NONE',  ( -0.1067641218652247842, -0.4986142382548673369, -29.97551477212472903 ) ) ;
#2830 = CIRCLE ( 'NONE', #2045, 5.000000000000000000 ) ;
#2831 = ORIENTED_EDGE ( 'NONE', *, *, #2760, .F. ) ;
#2832 = FACE_OUTER_BOUND ( 'NONE', #2418, .T. ) ;
#2833 = CARTESIAN_POINT ( 'NONE',  ( 0.000000000000000000, 0.000000000000000000, -3.700000000000000178 ) ) ;
#2834 = EDGE_CURVE ( 'NONE', #579, #2133, #1562, .T. ) ;
#2835 = ADVANCED_FACE ( 'NONE', ( #2930 ), #833, .F. ) ;
#2836 = EDGE_LOOP ( 'NONE', ( #1839, #2041, #2559, #2913 ) ) ;
#2837 = CIRCLE ( 'NONE', #186, 4.750000000000000000 ) ;
#2838 = PRESENTATION_LAYER_ASSIGNMENT (  '', '', ( #2013 ) ) ;
#2839 = DIRECTION ( 'NONE',  ( 1.000000000000000000, 0.000000000000000000, 0.000000000000000000 ) ) ;
#2840 = DIRECTION ( 'NONE',  ( 1.000000000000000000, 0.000000000000000000, 0.000000000000000000 ) ) ;
#2841 = DIRECTION ( 'NONE',  ( 0.000000000000000000, 0.000000000000000000, 1.000000000000000000 ) ) ;
#2842 = FACE_OUTER_BOUND ( 'NONE', #3015, .T. ) ;
#2843 = ORIENTED_EDGE ( 'NONE', *, *, #1166, .F. ) ;
#2844 = CIRCLE ( 'NONE', #191, 1.649999999999997247 ) ;
#2846 = ORIENTED_EDGE ( 'NONE', *, *, #621, .F. ) ;
#2845 = DIRECTION ( 'NONE',  ( 0.000000000000000000, 0.000000000000000000, -1.000000000000000000 ) ) ;
#2847 = ADVANCED_FACE ( 'NONE', ( #2020 ), #2269, .T. ) ;
#2848 = DIRECTION ( 'NONE',  ( 0.000000000000000000, 0.000000000000000000, -1.000000000000000000 ) ) ;
#2849 = DIRECTION ( 'NONE',  ( 0.000000000000000000, 0.000000000000000000, 1.000000000000000000 ) ) ;
#2850 = CIRCLE ( 'NONE', #2994, 22.50000000000000355 ) ;
#2851 = AXIS2_PLACEMENT_3D ( 'NONE', #2678, #810, #1498 ) ;
#2852 = ADVANCED_FACE ( 'NONE', ( #1299, #2492 ), #1549, .T. ) ;
#2853 = ORIENTED_EDGE ( 'NONE', *, *, #796, .F. ) ;
#2854 = EDGE_CURVE ( 'NONE', #2217, #858, #2592, .T. ) ;
#2855 = CARTESIAN_POINT ( 'NONE',  ( 0.6679475151052154391, -0.7518335555004524995, -30.11512170977025349 ) ) ;
#2856 = DIRECTION ( 'NONE',  ( -0.000000000000000000, -1.000000000000000000, -0.000000000000000000 ) ) ;
#2857 = ORIENTED_EDGE ( 'NONE', *, *, #2545, .F. ) ;
#2858 = DIRECTION ( 'NONE',  ( 1.000000000000000000, 0.000000000000000000, 0.000000000000000000 ) ) ;
#2859 = CARTESIAN_POINT ( 'NONE',  ( -16.74999999999999645, 0.000000000000000000, -58.00000000000000000 ) ) ;
#2860 = VERTEX_POINT ( 'NONE', #1328 ) ;
#2862 = ORIENTED_EDGE ( 'NONE', *, *, #207, .F. ) ;
#2861 = DIRECTION ( 'NONE',  ( -0.000000000000000000, -0.000000000000000000, 1.000000000000000000 ) ) ;
#2863 = AXIS2_PLACEMENT_3D ( 'NONE', #911, #665, #1616 ) ;
#2864 = AXIS2_PLACEMENT_3D ( 'NONE', #46, #1463, #986 ) ;
#2865 = CARTESIAN_POINT ( 'NONE',  ( 0.000000000000000000, 0.000000000000000000, -25.00000000000000000 ) ) ;
#2866 = DIRECTION ( 'NONE',  ( -0.000000000000000000, -1.000000000000000000, -0.000000000000000000 ) ) ;
#2867 = TOROIDAL_SURFACE ( 'NONE', #1985, 6.238146849277414141, 1.000000000000000000 ) ;
#2868 = CARTESIAN_POINT ( 'NONE',  ( 0.7500000000000000000, 0.000000000000000000, -71.29999999999999716 ) ) ;
#2869 = ORIENTED_EDGE ( 'NONE', *, *, #1158, .T. ) ;
#2870 = AXIS2_PLACEMENT_3D ( 'NONE', #2002, #1725, #79 ) ;
#2871 = CIRCLE ( 'NONE', #1945, 9.000000000000001776 ) ;
#2872 = DIRECTION ( 'NONE',  ( 0.000000000000000000, -1.000000000000000000, 0.000000000000000000 ) ) ;
#2873 = EDGE_CURVE ( 'NONE', #481, #1883, #392, .T. ) ;
#2874 = CARTESIAN_POINT ( 'NONE',  ( 1.203975217856349200, -0.6058916766627238104, -29.81962870855220515 ) ) ;
#2875 = CARTESIAN_POINT ( 'NONE',  ( 6.123233995736766282E-16, 72.53589838486223584, 5.000000000000000000 ) ) ;
#2876 = ORIENTED_EDGE ( 'NONE', *, *, #2631, .T. ) ;
#2877 = CARTESIAN_POINT ( 'NONE',  ( 0.7500000000000000000, 0.000000000000000000, -69.99999999999998579 ) ) ;
#2878 = CARTESIAN_POINT ( 'NONE',  ( 0.7500000000000000000, 0.000000000000000000, -35.00000000000000000 ) ) ;
#2879 = ORIENTED_EDGE ( 'NONE', *, *, #2497, .F. ) ;
#2881 = ORIENTED_EDGE ( 'NONE', *, *, #1975, .F. ) ;
#2880 = CARTESIAN_POINT ( 'NONE',  ( 0.000000000000000000, 0.000000000000000000, -3.700000000000000178 ) ) ;
#2882 = EDGE_CURVE ( 'NONE', #919, #851, #1570, .T. ) ;
#2883 = DIRECTION ( 'NONE',  ( 1.000000000000000000, 0.000000000000000000, 0.000000000000000000 ) ) ;
#2884 = DIRECTION ( 'NONE',  ( -0.000000000000000000, -1.000000000000000000, -0.000000000000000000 ) ) ;
#2885 = CARTESIAN_POINT ( 'NONE',  ( -7.000000000000000888, 9.491012693391987787E-16, -24.25735931288071257 ) ) ;
#2886 = EDGE_CURVE ( 'NONE', #1701, #3, #2345, .T. ) ;
#2887 = VERTEX_POINT ( 'NONE', #2086 ) ;
#2888 = CARTESIAN_POINT ( 'NONE',  ( 0.000000000000000000, 0.000000000000000000, -20.00000000000000000 ) ) ;
#2889 = CARTESIAN_POINT ( 'NONE',  ( 1.208562519970189486, -0.8234011349338541397, -29.78298450201229386 ) ) ;
#2890 = TOROIDAL_SURFACE ( 'NONE', #145, 6.599999999999999645, 2.600000000000000089 ) ;
#2891 = ORIENTED_EDGE ( 'NONE', *, *, #1477, .F. ) ;
#2892 = CYLINDRICAL_SURFACE ( 'NONE', #2112, 16.60000000000000142 ) ;
#2893 = DIRECTION ( 'NONE',  ( 0.7193673501942572379, -0.6868361381880851990, 0.1037628775303114093 ) ) ;
#2894 = ORIENTED_EDGE ( 'NONE', *, *, #1889, .F. ) ;
#2896 = ORIENTED_EDGE ( 'NONE', *, *, #152, .F. ) ;
#2895 = DIRECTION ( 'NONE',  ( -1.000000000000000000, 0.000000000000000000, 0.000000000000000000 ) ) ;
#2897 = CARTESIAN_POINT ( 'NONE',  ( 0.000000000000000000, 76.00000000000000000, -3.000000000000000444 ) ) ;
#2898 = CARTESIAN_POINT ( 'NONE',  ( 11.48178082920428089, 0.8028843288202914819, 0.000000000000000000 ) ) ;
#2899 = AXIS2_PLACEMENT_3D ( 'NONE', #1893, #2379, #1212 ) ;
#2900 = CARTESIAN_POINT ( 'NONE',  ( 7.500000000000000000, 0.000000000000000000, -29.50000000000000000 ) ) ;
#2901 = ORIENTED_EDGE ( 'NONE', *, *, #37, .T. ) ;
#2902 = FACE_OUTER_BOUND ( 'NONE', #1300, .T. ) ;
#2903 = TOROIDAL_SURFACE ( 'NONE', #1537, 18.50000000000000711, 1.000000000000000000 ) ;
#2904 = CARTESIAN_POINT ( 'NONE',  ( 0.000000000000000000, 0.000000000000000000, 0.000000000000000000 ) ) ;
#2905 = DIRECTION ( 'NONE',  ( 0.000000000000000000, 0.000000000000000000, 1.000000000000000000 ) ) ;
#2906 = FACE_OUTER_BOUND ( 'NONE', #780, .T. ) ;
#2907 = ORIENTED_EDGE ( 'NONE', *, *, #2334, .T. ) ;
#2908 = AXIS2_PLACEMENT_3D ( 'NONE', #1950, #1793, #629 ) ;
#2909 = FACE_OUTER_BOUND ( 'NONE', #768, .T. ) ;
#2910 = DIRECTION ( 'NONE',  ( 0.6905637573159202347, 0.7232715237597281410, 0.000000000000000000 ) ) ;
#2911 = ORIENTED_EDGE ( 'NONE', *, *, #258, .F. ) ;
#2913 = ORIENTED_EDGE ( 'NONE', *, *, #547, .F. ) ;
#2912 = CARTESIAN_POINT ( 'NONE',  ( -11.00000000000000000, 1.438959988998140160E-15, -21.00000000000000000 ) ) ;
#2914 = FACE_BOUND ( 'NONE', #1923, .T. ) ;
#2915 = FACE_OUTER_BOUND ( 'NONE', #2962, .T. ) ;
#2916 = CONICAL_SURFACE ( 'NONE', #1149, 1.649999999999997247, 1.029744258676652757 ) ;
#2917 = CARTESIAN_POINT ( 'NONE',  ( 0.000000000000000000, 0.000000000000000000, 0.000000000000000000 ) ) ;
#2918 = ORIENTED_EDGE ( 'NONE', *, *, #1295, .F. ) ;
#2919 = APPLICATION_CONTEXT ( 'automotive_design' ) ;
#2920 = CARTESIAN_POINT ( 'NONE',  ( -8.099999999999999645, 0.000000000000000000, -10.00000000000000000 ) ) ;
#2921 = AXIS2_PLACEMENT_3D ( 'NONE', #148, #2023, #102 ) ;
#2922 = DIRECTION ( 'NONE',  ( -0.000000000000000000, -0.000000000000000000, -1.000000000000000000 ) ) ;
#2923 = AXIS2_PLACEMENT_3D ( 'NONE', #39, #2884, #1456 ) ;
#2924 = FACE_OUTER_BOUND ( 'NONE', #2340, .T. ) ;
#2925 = EDGE_CURVE ( 'NONE', #1669, #527, #1277, .T. ) ;
#2926 = VERTEX_POINT ( 'NONE', #2099 ) ;
#2927 = FACE_OUTER_BOUND ( 'NONE', #470, .T. ) ;
#2928 = CARTESIAN_POINT ( 'NONE',  ( -5.000000000000000000, 6.123233995736766282E-16, -25.00000000000000000 ) ) ;
#2929 = CARTESIAN_POINT ( 'NONE',  ( 3.000000000000000000, 46.00000000000000000, -3.100000000000000533 ) ) ;
#2931 = ORIENTED_EDGE ( 'NONE', *, *, #2938, .T. ) ;
#2930 = FACE_OUTER_BOUND ( 'NONE', #1440, .T. ) ;
#2932 = ADVANCED_FACE ( 'NONE', ( #2593 ), #2315, .F. ) ;
#2933 = CARTESIAN_POINT ( 'NONE',  ( 1.466479444275710753, 144.0283668950826268, -2.917474641320017437 ) ) ;
#2934 = DIRECTION ( 'NONE',  ( -1.000000000000000000, 0.000000000000000000, 0.000000000000000000 ) ) ;
#2935 = AXIS2_PLACEMENT_3D ( 'NONE', #1116, #2990, #2064 ) ;
#2936 = PRODUCT ( 'Assem L 0d5', 'Assem L 0d5', '', ( #2821 ) ) ;
#2937 = ORIENTED_EDGE ( 'NONE', *, *, #587, .F. ) ;
#2938 = EDGE_CURVE ( 'NONE', #2942, #272, #2837, .T. ) ;
#2939 = LINE ( 'NONE', #2928, #2761 ) ;
#2940 = ORIENTED_EDGE ( 'NONE', *, *, #2755, .F. ) ;
#2942 = VERTEX_POINT ( 'NONE', #1429 ) ;
#2941 = DIRECTION ( 'NONE',  ( -0.000000000000000000, -0.000000000000000000, 1.000000000000000000 ) ) ;
#2943 = VECTOR ( 'NONE', #1958, 1000.000000000000114 ) ;
#2944 = DIRECTION ( 'NONE',  ( -0.000000000000000000, -0.000000000000000000, -1.000000000000000000 ) ) ;
#2945 = LINE ( 'NONE', #849, #1442 ) ;
#2946 = VERTEX_POINT ( 'NONE', #445 ) ;
#2947 = DIRECTION ( 'NONE',  ( 0.000000000000000000, 0.000000000000000000, -1.000000000000000000 ) ) ;
#2948 = AXIS2_PLACEMENT_3D ( 'NONE', #730, #45, #1403 ) ;
#2949 = EDGE_CURVE ( 'NONE', #2275, #1179, #590, .T. ) ;
#2950 = EDGE_CURVE ( 'NONE', #718, #1521, #978, .T. ) ;
#2951 = EDGE_CURVE ( 'NONE', #3014, #1561, #615, .T. ) ;
#2952 = DIRECTION ( 'NONE',  ( 1.000000000000000000, 0.000000000000000000, 0.000000000000000000 ) ) ;
#2953 = CIRCLE ( 'NONE', #302, 1.999999999999988010 ) ;
#2954 =( LENGTH_UNIT ( ) NAMED_UNIT ( * ) SI_UNIT ( .MILLI., .METRE. ) );
#2955 = CIRCLE ( 'NONE', #56, 6.945253630463965600 ) ;
#2956 = SURFACE_SIDE_STYLE ('',( #1514 ) ) ;
#2957 = CARTESIAN_POINT ( 'NONE',  ( -11.00000000000000000, 1.438959988998140357E-15, -20.00000000000000000 ) ) ;
#2959 = ORIENTED_EDGE ( 'NONE', *, *, #1953, .F. ) ;
#2958 = DIRECTION ( 'NONE',  ( -0.000000000000000000, -0.000000000000000000, 1.000000000000000000 ) ) ;
#2960 = DIRECTION ( 'NONE',  ( -0.000000000000000000, -0.000000000000000000, -1.000000000000000000 ) ) ;
#2961 = FACE_OUTER_BOUND ( 'NONE', #1803, .T. ) ;
#2962 = EDGE_LOOP ( 'NONE', ( #2367, #1250, #2637, #795 ) ) ;
#2963 = CARTESIAN_POINT ( 'NONE',  ( -16.75000000000000355, 2.143131898507868643E-15, -58.64987308908846586 ) ) ;
#2964 = CIRCLE ( 'NONE', #710, 1.649999999999999467 ) ;
#2965 = AXIS2_PLACEMENT_3D ( 'NONE', #1268, #344, #85 ) ;
#2966 = VECTOR ( 'NONE', #2856, 1000.000000000000000 ) ;
#2967 = EDGE_CURVE ( 'NONE', #527, #2416, #683, .T. ) ;
#2968 = ORIENTED_EDGE ( 'NONE', *, *, #770, .T. ) ;
#2970 = ORIENTED_EDGE ( 'NONE', *, *, #3040, .F. ) ;
#2969 = CARTESIAN_POINT ( 'NONE',  ( 0.7500000000000000000, 0.000000000000000000, -60.00000000000000000 ) ) ;
#2971 = CARTESIAN_POINT ( 'NONE',  ( 3.000000000000000000, 46.00000000000000000, -3.100000000000000533 ) ) ;
#2972 = AXIS2_PLACEMENT_3D ( 'NONE', #2241, #2015, #1078 ) ;
#2973 = CARTESIAN_POINT ( 'NONE',  ( 1.283078895303410905, 146.6511169372335530, -4.834063547879888567 ) ) ;
#2974 = CARTESIAN_POINT ( 'NONE',  ( 8.099999999999999645, 9.919639073093559228E-16, -3.700000000000000178 ) ) ;
#2975 = ORIENTED_EDGE ( 'NONE', *, *, #1016, .F. ) ;
#2976 = CARTESIAN_POINT ( 'NONE',  ( 0.7499999999999997780, 0.000000000000000000, -61.00000000000000000 ) ) ;
#2977 = CARTESIAN_POINT ( 'NONE',  ( -0.2078130196643380723, -0.2692079914227242798, -29.99000027957430703 ) ) ;
#2978 = EDGE_CURVE ( 'NONE', #692, #1436, #2565, .T. ) ;
#2979 = AXIS2_PLACEMENT_3D ( 'NONE', #2387, #1223, #2188 ) ;
#2980 = VERTEX_POINT ( 'NONE', #1617 ) ;
#2982 = ORIENTED_EDGE ( 'NONE', *, *, #387, .T. ) ;
#2981 = DIRECTION ( 'NONE',  ( 0.000000000000000000, 0.000000000000000000, 1.000000000000000000 ) ) ;
#2983 = EDGE_CURVE ( 'NONE', #692, #1883, #2251, .T. ) ;
#2984 = DIRECTION ( 'NONE',  ( -0.000000000000000000, -0.000000000000000000, 1.000000000000000000 ) ) ;
#2985 = CARTESIAN_POINT ( 'NONE',  ( 0.7500000000000000000, 0.000000000000000000, -54.27272625663694328 ) ) ;
#2986 = CARTESIAN_POINT ( 'NONE',  ( 0.02081712206522097139, -0.2025658943469185458, -30.24007861087559235 ) ) ;
#2987 = EDGE_CURVE ( 'NONE', #2827, #2818, #1619, .T. ) ;
#2988 = AXIS2_PLACEMENT_3D ( 'NONE', #2152, #1846, #474 ) ;
#2989 = VERTEX_POINT ( 'NONE', #1168 ) ;
#2990 = DIRECTION ( 'NONE',  ( 0.000000000000000000, -1.000000000000000000, 0.000000000000000000 ) ) ;
#2991 = CARTESIAN_POINT ( 'NONE',  ( 0.02147299234710277685, -0.2021600246725691885, -30.00240396063755810 ) ) ;
#2992 = AXIS2_PLACEMENT_3D ( 'NONE', #2294, #1646, #1890 ) ;
#2993 = CARTESIAN_POINT ( 'NONE',  ( 0.000000000000000000, 0.000000000000000000, -25.00000000000000000 ) ) ;
#2994 = AXIS2_PLACEMENT_3D ( 'NONE', #449, #2088, #3027 ) ;
#2996 = ORIENTED_EDGE ( 'NONE', *, *, #3038, .T. ) ;
#2995 = CARTESIAN_POINT ( 'NONE',  ( 1.048902179152555014, 150.0000000000000284, 4.888742600973077224 ) ) ;
#2997 = DIRECTION ( 'NONE',  ( -0.000000000000000000, -1.000000000000000000, -0.000000000000000000 ) ) ;
#2998 = CARTESIAN_POINT ( 'NONE',  ( 0.05660594541340931152, -0.6888300226283124994, -29.95200050150135951 ) ) ;
#2999 = CARTESIAN_POINT ( 'NONE',  ( 18.25000000000000711, 0.000000000000000000, -59.00000000000000000 ) ) ;
#3000 = ORIENTED_EDGE ( 'NONE', *, *, #850, .F. ) ;
#3001 = VERTEX_POINT ( 'NONE', #1121 ) ;
#3002 = CARTESIAN_POINT ( 'NONE',  ( -16.75000000000000355, 2.143131898507868643E-15, -59.00000000000000000 ) ) ;
#3003 = FACE_OUTER_BOUND ( 'NONE', #1037, .T. ) ;
#3004 = CLOSED_SHELL ( 'NONE', ( #2518, #2252, #967, #2025, #1106, #1801, #337, #1319, #588, #3037, #2061, #360, #1428, #385, #2720, #938, #1292, #1410, #2628, #2423, #2835, #1838, #854, #518, #1637, #442, #2328, #1675, #240, #664, #226, #820, #133, #70, #1092, #1753, #1219, #1028, #61, #2747, #2609, #2847, #2699, #1673, #339, #2852, #2653, #932, #1304, #2343, #2498, #604, #995, #1445, #643, #1293, #1321, #2279, #528, #1706, #2788, #1633, #2600, #1320, #1148, #2436, #681, #2744, #1996, #1366, #1765, #2193, #3023 ) ) ;
#3005 = CIRCLE ( 'NONE', #370, 0.2499999999999999722 ) ;
#3006 = CARTESIAN_POINT ( 'NONE',  ( 6.123233995736766282E-16, 150.0000000000000284, 5.000000000000000000 ) ) ;
#3007 = CIRCLE ( 'NONE', #2673, 13.00000000000000000 ) ;
#3009 = EDGE_LOOP ( 'NONE', ( #1101, #2615, #2646, #2641 ) ) ;
#3008 = CARTESIAN_POINT ( 'NONE',  ( 1.501967159558475595, -0.08756105567291813663, -29.77265945732230179 ) ) ;
#3010 = CARTESIAN_POINT ( 'NONE',  ( 3.673940397442060361E-16, 143.0000000000000284, 3.000000000000000444 ) ) ;
#3011 = EDGE_CURVE ( 'NONE', #2316, #2185, #1081, .T. ) ;
#3012 = LINE ( 'NONE', #1140, #1130 ) ;
#3013 = CARTESIAN_POINT ( 'NONE',  ( 0.000000000000000000, 143.0000000000000284, 0.000000000000000000 ) ) ;
#3014 = VERTEX_POINT ( 'NONE', #2995 ) ;
#3015 = EDGE_LOOP ( 'NONE', ( #2584, #1563, #2555, #1576 ) ) ;
#3016 = AXIS2_PLACEMENT_3D ( 'NONE', #97, #2478, #1053 ) ;
#3017 = CIRCLE ( 'NONE', #1352, 5.000000000000000000 ) ;
#3018 = AXIS2_PLACEMENT_3D ( 'NONE', #340, #808, #2429 ) ;
#3019 = AXIS2_PLACEMENT_3D ( 'NONE', #513, #1439, #1703 ) ;
#3020 = EDGE_LOOP ( 'NONE', ( #2290, #1497, #2524, #1172 ) ) ;
#3021 = CARTESIAN_POINT ( 'NONE',  ( -1.084202172485504434E-16, 0.000000000000000000, -28.00000000000000355 ) ) ;
#3022 = CYLINDRICAL_SURFACE ( 'NONE', #957, 25.00000000000000000 ) ;
#3023 = ADVANCED_FACE ( 'NONE', ( #2823 ), #838, .T. ) ;
#3024 = DIRECTION ( 'NONE',  ( -0.000000000000000000, -0.000000000000000000, 1.000000000000000000 ) ) ;
#3026 = ORIENTED_EDGE ( 'NONE', *, *, #1425, .F. ) ;
#3025 = DIRECTION ( 'NONE',  ( -1.000000000000000000, 1.224646799147353454E-16, 0.000000000000000000 ) ) ;
#3027 = DIRECTION ( 'NONE',  ( 1.000000000000000000, 0.000000000000000000, 0.000000000000000000 ) ) ;
#3028 = CARTESIAN_POINT ( 'NONE',  ( 0.000000000000000000, 8.000000000000000000, 0.000000000000000000 ) ) ;
#3029 = CARTESIAN_POINT ( 'NONE',  ( 0.000000000000000000, 152.0493901531919505, -4.000000000000000000 ) ) ;
#3030 = ORIENTED_EDGE ( 'NONE', *, *, #1831, .T. ) ;
#3031 = ORIENTED_EDGE ( 'NONE', *, *, #2171, .T. ) ;
#3032 = ORIENTED_EDGE ( 'NONE', *, *, #1751, .T. ) ;
#3033 = DIRECTION ( 'NONE',  ( -0.000000000000000000, -0.000000000000000000, -1.000000000000000000 ) ) ;
#3034 = LINE ( 'NONE', #1412, #1012 ) ;
#3035 = AXIS2_PLACEMENT_3D ( 'NONE', #2480, #378, #156 ) ;
#3036 = AXIS2_PLACEMENT_3D ( 'NONE', #1690, #2905, #807 ) ;
#3037 = ADVANCED_FACE ( 'NONE', ( #1709 ), #187, .F. ) ;
#3038 = EDGE_CURVE ( 'NONE', #1921, #1233, #1371, .T. ) ;
#3039 =( LENGTH_UNIT ( ) NAMED_UNIT ( * ) SI_UNIT ( .MILLI., .METRE. ) );
#3040 = EDGE_CURVE ( 'NONE', #1378, #1358, #1472, .T. ) ;
#3041 = AXIS2_PLACEMENT_3D ( 'NONE', #880, #1814, #2746 ) ;
#3042 = CARTESIAN_POINT ( 'NONE',  ( 0.7500000000000000000, 0.000000000000000000, -30.00337151423845938 ) ) ;
#3043 = NEXT_ASSEMBLY_USAGE_OCCURRENCE ( 'NAUO1', ' ', ' ', #487, #1857, $ ) ;
#3044 = NEXT_ASSEMBLY_USAGE_OCCURRENCE ( 'NAUO2', ' ', ' ', #487, #134, $ ) ;
ENDSEC;
END-ISO-10303-21;
