# Supplementary material for: Quantification of cavitating flows with neutron imaging
Source: Sci Rep. 2024 Nov 6;14:26911. doi: 10.1038/s41598-024-76588-3 (PMC11541883; doi:10.1038/s41598-024-76588-3)
Supplement: Supplementary file 3 — Supplementary Material 3 [file 41598_2024_76588_MOESM3_ESM.step]

ISO-10303-21;
HEADER;
FILE_DESCRIPTION (( 'STEP AP214' ),
    '1' );
FILE_NAME ('Assem L 1d0.STEP',
    '2024-03-24T18:51:16',
    ( '' ),
    ( '' ),
    'SwSTEP 2.0',
    'SolidWorks 2022',
    '' );
FILE_SCHEMA (( 'AUTOMOTIVE_DESIGN' ));
ENDSEC;

DATA;
#1 = EDGE_LOOP ( 'NONE', ( #808, #2395, #1101, #533, #2163 ) ) ;
#2 = ORIENTED_EDGE ( 'NONE', *, *, #2110, .F. ) ;
#3 = DIRECTION ( 'NONE',  ( -1.000000000000000000, 0.000000000000000000, 0.000000000000000000 ) ) ;
#4 = VERTEX_POINT ( 'NONE', #2840 ) ;
#5 = DIRECTION ( 'NONE',  ( -0.000000000000000000, -0.000000000000000000, -1.000000000000000000 ) ) ;
#6 = LINE ( 'NONE', #1451, #1159 ) ;
#7 = CARTESIAN_POINT ( 'NONE',  ( 0.000000000000000000, 0.000000000000000000, -5.000000000000000000 ) ) ;
#8 = CYLINDRICAL_SURFACE ( 'NONE', #569, 4.000000000000000000 ) ;
#9 = LINE ( 'NONE', #485, #674 ) ;
#10 = EDGE_CURVE ( 'NONE', #2947, #242, #519, .T. ) ;
#11 = DIRECTION ( 'NONE',  ( -1.000000000000000000, 0.000000000000000000, 0.000000000000000000 ) ) ;
#12 = EDGE_LOOP ( 'NONE', ( #2225, #825, #2821, #1249 ) ) ;
#13 = EDGE_CURVE ( 'NONE', #2735, #2099, #1247, .T. ) ;
#14 = ADVANCED_FACE ( 'NONE', ( #987 ), #1186, .T. ) ;
#15 = DIRECTION ( 'NONE',  ( -0.000000000000000000, -0.000000000000000000, -1.000000000000000000 ) ) ;
#16 = FACE_OUTER_BOUND ( 'NONE', #2961, .T. ) ;
#17 = EDGE_LOOP ( 'NONE', ( #327, #578, #1916, #2621 ) ) ;
#18 = CARTESIAN_POINT ( 'NONE',  ( -25.00000000000000000, 3.061616997868383043E-15, -20.00000000000000000 ) ) ;
#19 = CARTESIAN_POINT ( 'NONE',  ( 0.7500000000000000000, 0.000000000000000000, -60.00000000000000711 ) ) ;
#20 = FACE_OUTER_BOUND ( 'NONE', #513, .T. ) ;
#21 = CARTESIAN_POINT ( 'NONE',  ( 17.35000000000000142, 2.032913686584606063E-15, -35.00000000000000000 ) ) ;
#22 = DIRECTION ( 'NONE',  ( 0.000000000000000000, 0.000000000000000000, 1.000000000000000000 ) ) ;
#23 = LINE ( 'NONE', #262, #2143 ) ;
#24 =( BOUNDED_CURVE ( )  B_SPLINE_CURVE ( 3, ( #1342, #2532, #1760, #126 ),
 .UNSPECIFIED., .F., .T. ) 
 B_SPLINE_CURVE_WITH_KNOTS ( ( 4, 4 ),
 ( 1.342417528687863904, 1.500812401546953279 ),
 .UNSPECIFIED. ) 
 CURVE ( )  GEOMETRIC_REPRESENTATION_ITEM ( )  RATIONAL_B_SPLINE_CURVE ( ( 1.000000000000000000, 0.9979103479291711043, 0.9979103479291711043, 1.000000000000000000 ) ) 
 REPRESENTATION_ITEM ( '' )  );
#25 = ORIENTED_EDGE ( 'NONE', *, *, #1698, .F. ) ;
#26 = ORIENTED_EDGE ( 'NONE', *, *, #2408, .F. ) ;
#27 =( NAMED_UNIT ( * ) PLANE_ANGLE_UNIT ( ) SI_UNIT ( $, .RADIAN. ) );
#28 = ADVANCED_FACE ( 'NONE', ( #503 ), #2290, .T. ) ;
#29 = VERTEX_POINT ( 'NONE', #2141 ) ;
#30 = CARTESIAN_POINT ( 'NONE',  ( 1.357302845428066895, -0.4508279760191356011, -29.97851178431324470 ) ) ;
#31 = EDGE_CURVE ( 'NONE', #1550, #2279, #2187, .T. ) ;
#32 = ADVANCED_FACE ( 'NONE', ( #2233 ), #1690, .F. ) ;
#33 = EDGE_LOOP ( 'NONE', ( #2802, #946, #1584, #2971 ) ) ;
#34 = CARTESIAN_POINT ( 'NONE',  ( -16.75000000000000355, 2.143131898507868643E-15, -60.00000000000000711 ) ) ;
#35 = CARTESIAN_POINT ( 'NONE',  ( 0.6996700509895388276, 154.9942521109810514, 3.944002763756585317 ) ) ;
#36 = FACE_OUTER_BOUND ( 'NONE', #1564, .T. ) ;
#37 = AXIS2_PLACEMENT_3D ( 'NONE', #1380, #386, #633 ) ;
#38 = CARTESIAN_POINT ( 'NONE',  ( 0.000000000000000000, 161.0000000000000284, 0.000000000000000000 ) ) ;
#39 = AXIS2_PLACEMENT_3D ( 'NONE', #804, #1566, #191 ) ;
#40 = CARTESIAN_POINT ( 'NONE',  ( -9.121320343559641941, 1.208888086209846543E-15, -26.37867965644035451 ) ) ;
#41 = AXIS2_PLACEMENT_3D ( 'NONE', #1731, #2467, #798 ) ;
#42 = CONICAL_SURFACE ( 'NONE', #90, 1.999999999999988010, 1.029744258676652091 ) ;
#43 = AXIS2_PLACEMENT_3D ( 'NONE', #1490, #2708, #1035 ) ;
#44 = ORIENTED_EDGE ( 'NONE', *, *, #2615, .T. ) ;
#45 = TOROIDAL_SURFACE ( 'NONE', #2150, 9.999999999999998224, 1.000000000000000000 ) ;
#46 = ORIENTED_EDGE ( 'NONE', *, *, #2565, .T. ) ;
#47 = CIRCLE ( 'NONE', #1060, 5.000000000000000000 ) ;
#48 = DIRECTION ( 'NONE',  ( 0.000000000000000000, 0.000000000000000000, 1.000000000000000000 ) ) ;
#49 = ORIENTED_EDGE ( 'NONE', *, *, #2885, .T. ) ;
#50 = APPLICATION_PROTOCOL_DEFINITION ( 'draft international standard', 'automotive_design', 1998, #2404 ) ;
#51 = ADVANCED_FACE ( 'NONE', ( #1242 ), #1484, .T. ) ;
#52 = FACE_OUTER_BOUND ( 'NONE', #1875, .T. ) ;
#53 = VERTEX_POINT ( 'NONE', #2415 ) ;
#54 = DIRECTION ( 'NONE',  ( -1.000000000000000000, 0.000000000000000000, 0.000000000000000000 ) ) ;
#55 = CARTESIAN_POINT ( 'NONE',  ( 1.415927056364159720, 144.7512997230856513, -3.742653988388254138 ) ) ;
#56 = CARTESIAN_POINT ( 'NONE',  ( 1.208562519970189486, -0.8234011349338541397, -29.78298450201229386 ) ) ;
#57 = DIRECTION ( 'NONE',  ( -0.5445901143579854331, 0.000000000000000000, -0.8387023353631229972 ) ) ;
#58 = EDGE_CURVE ( 'NONE', #2713, #1509, #2031, .T. ) ;
#59 = DIRECTION ( 'NONE',  ( -0.000000000000000000, -0.000000000000000000, -1.000000000000000000 ) ) ;
#60 = ORIENTED_EDGE ( 'NONE', *, *, #1093, .T. ) ;
#61 = ORIENTED_EDGE ( 'NONE', *, *, #2845, .T. ) ;
#62 = DIRECTION ( 'NONE',  ( 1.000000000000000000, 0.000000000000000000, 0.000000000000000000 ) ) ;
#63 = EDGE_LOOP ( 'NONE', ( #878, #1338 ) ) ;
#64 = DIRECTION ( 'NONE',  ( -1.000000000000000000, 1.224646799147352468E-16, 0.000000000000000000 ) ) ;
#65 = VERTEX_POINT ( 'NONE', #2702 ) ;
#66 = CARTESIAN_POINT ( 'NONE',  ( 1.538389862757078674, 143.0000000000000284, 2.575530359006910075 ) ) ;
#67 = VECTOR ( 'NONE', #2499, 1000.000000000000000 ) ;
#68 = DIRECTION ( 'NONE',  ( 0.000000000000000000, -1.000000000000000000, 0.000000000000000000 ) ) ;
#69 = CARTESIAN_POINT ( 'NONE',  ( 1.479184381209263099, 0.2026304327604701860, -29.95395761928897826 ) ) ;
#70 = EDGE_CURVE ( 'NONE', #2751, #4, #1026, .T. ) ;
#71 = ADVANCED_FACE ( 'NONE', ( #1766 ), #1018, .T. ) ;
#72 = CARTESIAN_POINT ( 'NONE',  ( 0.7500000000000000000, 0.000000000000000000, -70.00000000000000000 ) ) ;
#73 = EDGE_CURVE ( 'NONE', #805, #1043, #1198, .T. ) ;
#74 = ORIENTED_EDGE ( 'NONE', *, *, #836, .T. ) ;
#75 = VERTEX_POINT ( 'NONE', #328 ) ;
#76 = ORIENTED_EDGE ( 'NONE', *, *, #2561, .F. ) ;
#77 = CARTESIAN_POINT ( 'NONE',  ( 3.673940397442060361E-16, 143.0000000000000284, 3.000000000000000444 ) ) ;
#78 = ORIENTED_EDGE ( 'NONE', *, *, #70, .T. ) ;
#79 = CARTESIAN_POINT ( 'NONE',  ( 0.9330848950849456314, 151.6562643262098504, 3.912678790364465975 ) ) ;
#80 = AXIS2_PLACEMENT_3D ( 'NONE', #1977, #2206, #2654 ) ;
#81 = CARTESIAN_POINT ( 'NONE',  ( 12.50000000000000000, 0.000000000000000000, -20.00000000000000000 ) ) ;
#82 = AXIS2_PLACEMENT_3D ( 'NONE', #1544, #2495, #1136 ) ;
#83 = ADVANCED_FACE ( 'NONE', ( #819, #2447 ), #2459, .F. ) ;
#84 = CARTESIAN_POINT ( 'NONE',  ( 0.7500000000000000000, 0.000000000000000000, -28.59763958834948738 ) ) ;
#85 = AXIS2_PLACEMENT_3D ( 'NONE', #2070, #1798, #2745 ) ;
#86 = AXIS2_PLACEMENT_3D ( 'NONE', #1324, #424, #1123 ) ;
#87 = ORIENTED_EDGE ( 'NONE', *, *, #1331, .T. ) ;
#88 = CARTESIAN_POINT ( 'NONE',  ( 1.500000000000000222, -7.934549615262614549E-13, -29.94974746830583356 ) ) ;
#89 = AXIS2_PLACEMENT_3D ( 'NONE', #213, #1574, #1613 ) ;
#90 = AXIS2_PLACEMENT_3D ( 'NONE', #3036, #1193, #2805 ) ;
#91 = AXIS2_PLACEMENT_3D ( 'NONE', #1639, #246, #981 ) ;
#92 = CIRCLE ( 'NONE', #1802, 1.000000000000000888 ) ;
#93 = AXIS2_PLACEMENT_3D ( 'NONE', #2598, #907, #2817 ) ;
#94 = FACE_OUTER_BOUND ( 'NONE', #603, .T. ) ;
#95 = EDGE_LOOP ( 'NONE', ( #474, #1108, #489, #640 ) ) ;
#96 = VECTOR ( 'NONE', #714, 1000.000000000000000 ) ;
#97 = DIRECTION ( 'NONE',  ( 0.000000000000000000, 0.000000000000000000, 1.000000000000000000 ) ) ;
#98 = VERTEX_POINT ( 'NONE', #370 ) ;
#99 = DIRECTION ( 'NONE',  ( 1.000000000000000000, 0.000000000000000000, 0.000000000000000000 ) ) ;
#100 = CARTESIAN_POINT ( 'NONE',  ( 1.398536238870069726, 145.0000000000000853, -4.526664453919178932 ) ) ;
#101 = LINE ( 'NONE', #2696, #2343 ) ;
#102 = DIRECTION ( 'NONE',  ( 0.000000000000000000, 0.000000000000000000, 1.000000000000000000 ) ) ;
#103 = EDGE_CURVE ( 'NONE', #65, #655, #1725, .T. ) ;
#104 = VERTEX_POINT ( 'NONE', #148 ) ;
#105 = DIRECTION ( 'NONE',  ( 0.000000000000000000, 0.000000000000000000, -1.000000000000000000 ) ) ;
#106 = EDGE_CURVE ( 'NONE', #1279, #2364, #2729, .T. ) ;
#107 = ADVANCED_FACE ( 'NONE', ( #1261 ), #587, .F. ) ;
#108 = CYLINDRICAL_SURFACE ( 'NONE', #1982, 3.000000000000000444 ) ;
#109 = ORIENTED_EDGE ( 'NONE', *, *, #1236, .T. ) ;
#110 = CARTESIAN_POINT ( 'NONE',  ( 0.7500000000000000000, 0.000000000000000000, -35.00000000000000000 ) ) ;
#111 = ORIENTED_EDGE ( 'NONE', *, *, #2672, .F. ) ;
#112 = DIRECTION ( 'NONE',  ( -0.06975647374411846069, 0.9975640502598247528, 0.000000000000000000 ) ) ;
#113 = EDGE_CURVE ( 'NONE', #2541, #2322, #2135, .T. ) ;
#114 = DIRECTION ( 'NONE',  ( 1.000000000000000000, 0.000000000000000000, 0.000000000000000000 ) ) ;
#115 = DIRECTION ( 'NONE',  ( 1.000000000000000000, 0.000000000000000000, 0.000000000000000000 ) ) ;
#116 = DIRECTION ( 'NONE',  ( 0.000000000000000000, 0.000000000000000000, 1.000000000000000000 ) ) ;
#117 = DIRECTION ( 'NONE',  ( 1.000000000000000000, 0.000000000000000000, 0.000000000000000000 ) ) ;
#118 = EDGE_LOOP ( 'NONE', ( #707, #87, #2531, #936 ) ) ;
#119 = DIRECTION ( 'NONE',  ( 0.000000000000000000, 0.000000000000000000, 1.000000000000000000 ) ) ;
#120 = CARTESIAN_POINT ( 'NONE',  ( 0.7500000000000000000, 0.000000000000000000, -35.00000000000000000 ) ) ;
#121 = VERTEX_POINT ( 'NONE', #559 ) ;
#122 = DIRECTION ( 'NONE',  ( -0.000000000000000000, -0.000000000000000000, -1.000000000000000000 ) ) ;
#123 = ORIENTED_EDGE ( 'NONE', *, *, #632, .T. ) ;
#124 = CARTESIAN_POINT ( 'NONE',  ( 0.7499999999999997780, 0.000000000000000000, -60.00000000000000000 ) ) ;
#125 = ADVANCED_FACE ( 'NONE', ( #1028 ), #1587, .F. ) ;
#126 = CARTESIAN_POINT ( 'NONE',  ( 0.2797072477740157881, 161.0000000000000284, -3.990208497753304329 ) ) ;
#127 = DIRECTION ( 'NONE',  ( 0.000000000000000000, 0.000000000000000000, 1.000000000000000000 ) ) ;
#128 = ORIENTED_EDGE ( 'NONE', *, *, #1692, .T. ) ;
#129 = DIRECTION ( 'NONE',  ( 0.000000000000000000, 0.000000000000000000, 1.000000000000000000 ) ) ;
#130 = AXIS2_PLACEMENT_3D ( 'NONE', #547, #1276, #1518 ) ;
#131 = CIRCLE ( 'NONE', #277, 2.000000000000000000 ) ;
#132 = FACE_OUTER_BOUND ( 'NONE', #1821, .T. ) ;
#133 = EDGE_LOOP ( 'NONE', ( #948, #1303 ) ) ;
#134 = CIRCLE ( 'NONE', #279, 16.90613846605345216 ) ;
#135 = CARTESIAN_POINT ( 'NONE',  ( 1.283078895303408906, 146.6511169372335530, 4.834063547879887679 ) ) ;
#136 = VECTOR ( 'NONE', #2508, 1000.000000000000000 ) ;
#137 = AXIS2_PLACEMENT_3D ( 'NONE', #1365, #212, #1141 ) ;
#138 = ADVANCED_FACE ( 'NONE', ( #1595 ), #1789, .T. ) ;
#139 = EDGE_LOOP ( 'NONE', ( #1620, #586, #521, #1139, #1786 ) ) ;
#140 = TOROIDAL_SURFACE ( 'NONE', #2639, 11.75000000000000000, 1.000000000000000000 ) ;
#141 = PRODUCT_DEFINITION ( 'UNKNOWN', '', #778, #1899 ) ;
#142 = AXIS2_PLACEMENT_3D ( 'NONE', #826, #1757, #2997 ) ;
#143 = DIRECTION ( 'NONE',  ( -0.000000000000000000, -1.000000000000000000, -0.000000000000000000 ) ) ;
#144 = CYLINDRICAL_SURFACE ( 'NONE', #2038, 5.000000000000000000 ) ;
#145 = FACE_OUTER_BOUND ( 'NONE', #717, .T. ) ;
#146 = CARTESIAN_POINT ( 'NONE',  ( 0.7499999999999997780, 0.000000000000000000, -60.00000000000000000 ) ) ;
#147 = EDGE_LOOP ( 'NONE', ( #561, #447 ) ) ;
#148 = CARTESIAN_POINT ( 'NONE',  ( -9.999999999999998224, 1.316495309083404618E-15, -21.00000000000000000 ) ) ;
#149 = CARTESIAN_POINT ( 'NONE',  ( -0.03353610909442842486, -0.6027643429783082762, -29.96500276195312296 ) ) ;
#150 = DIRECTION ( 'NONE',  ( 0.6905637573159202347, 0.7232715237597281410, 0.000000000000000000 ) ) ;
#151 = EDGE_LOOP ( 'NONE', ( #2235, #1389, #469, #2452 ) ) ;
#152 = DIRECTION ( 'NONE',  ( 0.7071067811865474617, 0.000000000000000000, 0.7071067811865476838 ) ) ;
#153 = ORIENTED_EDGE ( 'NONE', *, *, #1955, .F. ) ;
#154 = CARTESIAN_POINT ( 'NONE',  ( 1.040413542307018213, 150.1213931625024998, -4.731536564017692292 ) ) ;
#155 = CARTESIAN_POINT ( 'NONE',  ( 0.2320771820130598240, -0.5424536428197962445, -30.19960052657643246 ) ) ;
#156 = DIRECTION ( 'NONE',  ( 0.000000000000000000, 0.000000000000000000, 1.000000000000000000 ) ) ;
#157 = EDGE_CURVE ( 'NONE', #29, #1849, #1051, .T. ) ;
#158 = EDGE_CURVE ( 'NONE', #1034, #1279, #2543, .T. ) ;
#159 = PLANE ( 'NONE',  #1710 ) ;
#160 = VERTEX_POINT ( 'NONE', #441 ) ;
#161 = DIRECTION ( 'NONE',  ( -0.000000000000000000, -0.000000000000000000, -1.000000000000000000 ) ) ;
#162 = DIRECTION ( 'NONE',  ( 0.000000000000000000, 0.000000000000000000, 1.000000000000000000 ) ) ;
#163 = ORIENTED_EDGE ( 'NONE', *, *, #632, .F. ) ;
#164 = DIRECTION ( 'NONE',  ( -0.000000000000000000, -0.000000000000000000, -1.000000000000000000 ) ) ;
#165 = VERTEX_POINT ( 'NONE', #2511 ) ;
#166 = CARTESIAN_POINT ( 'NONE',  ( 0.000000000000000000, 8.000000000000000000, -1.649999999999997247 ) ) ;
#167 = CARTESIAN_POINT ( 'NONE',  ( 0.000000000000000000, 0.000000000000000000, -3.700000000000000178 ) ) ;
#168 = CARTESIAN_POINT ( 'NONE',  ( 1.398536238870072390, 145.0000000000000284, 4.800426688177537038 ) ) ;
#169 = DIRECTION ( 'NONE',  ( 0.000000000000000000, 0.000000000000000000, 1.000000000000000000 ) ) ;
#170 = EDGE_LOOP ( 'NONE', ( #336, #44, #1714, #1857 ) ) ;
#171 = ADVANCED_FACE ( 'NONE', ( #638 ), #2731, .T. ) ;
#172 = DIRECTION ( 'NONE',  ( 0.000000000000000000, 0.000000000000000000, -1.000000000000000000 ) ) ;
#173 = DIRECTION ( 'NONE',  ( 0.000000000000000000, 0.000000000000000000, 1.000000000000000000 ) ) ;
#174 = VERTEX_POINT ( 'NONE', #1087 ) ;
#175 = LINE ( 'NONE', #1520, #67 ) ;
#176 = CIRCLE ( 'NONE', #1647, 1.000000000000000888 ) ;
#177 = CIRCLE ( 'NONE', #39, 0.7500000000000000000 ) ;
#178 = VERTEX_POINT ( 'NONE', #2024 ) ;
#179 = AXIS2_PLACEMENT_3D ( 'NONE', #2412, #2181, #115 ) ;
#180 = DIRECTION ( 'NONE',  ( 0.9697566273154223371, 0.000000000000000000, 0.2440739309672730062 ) ) ;
#181 = AXIS2_PLACEMENT_3D ( 'NONE', #814, #1514, #1482 ) ;
#182 = CIRCLE ( 'NONE', #232, 16.60000000000000142 ) ;
#183 = CIRCLE ( 'NONE', #1653, 5.000000000000000000 ) ;
#184 = LINE ( 'NONE', #894, #429 ) ;
#185 = CIRCLE ( 'NONE', #1905, 1.000000000000000888 ) ;
#186 = DIRECTION ( 'NONE',  ( -1.000000000000000000, 0.000000000000000000, 0.000000000000000000 ) ) ;
#187 = DIRECTION ( 'NONE',  ( 1.000000000000000000, 0.000000000000000000, 0.000000000000000000 ) ) ;
#188 = DIRECTION ( 'NONE',  ( -1.000000000000000000, 0.000000000000000000, 0.000000000000000000 ) ) ;
#189 = ORIENTED_EDGE ( 'NONE', *, *, #1280, .F. ) ;
#190 = DIRECTION ( 'NONE',  ( -1.000000000000000000, 0.000000000000000000, 0.000000000000000000 ) ) ;
#191 = DIRECTION ( 'NONE',  ( 1.000000000000000000, 0.000000000000000000, 0.000000000000000000 ) ) ;
#192 = EDGE_CURVE ( 'NONE', #1151, #845, #1102, .T. ) ;
#193 = ORIENTED_EDGE ( 'NONE', *, *, #1662, .F. ) ;
#194 = EDGE_LOOP ( 'NONE', ( #25, #2913, #339, #193 ) ) ;
#195 = PLANE ( 'NONE',  #3038 ) ;
#196 = EDGE_CURVE ( 'NONE', #165, #688, #2428, .T. ) ;
#197 = ORIENTED_EDGE ( 'NONE', *, *, #549, .F. ) ;
#198 = CARTESIAN_POINT ( 'NONE',  ( 1.482728952156684654, -0.1896810616125300941, -29.77570677999249327 ) ) ;
#199 = ADVANCED_FACE ( 'NONE', ( #1580 ), #2761, .F. ) ;
#200 = CARTESIAN_POINT ( 'NONE',  ( -9.999999999999998224, 0.000000000000000000, -55.00000000000000711 ) ) ;
#201 = CARTESIAN_POINT ( 'NONE',  ( -1.057962883399054727E-16, 3.217152900714322321E-14, -30.24404424085076215 ) ) ;
#202 = DIRECTION ( 'NONE',  ( 0.000000000000000000, 0.000000000000000000, 1.000000000000000000 ) ) ;
#203 = FACE_OUTER_BOUND ( 'NONE', #1289, .T. ) ;
#204 = ORIENTED_EDGE ( 'NONE', *, *, #2421, .T. ) ;
#205 = FACE_OUTER_BOUND ( 'NONE', #1799, .T. ) ;
#206 = DIRECTION ( 'NONE',  ( 0.000000000000000000, 0.000000000000000000, -1.000000000000000000 ) ) ;
#207 = VERTEX_POINT ( 'NONE', #1800 ) ;
#208 = ORIENTED_EDGE ( 'NONE', *, *, #876, .F. ) ;
#209 = DIRECTION ( 'NONE',  ( 0.000000000000000000, 0.000000000000000000, 1.000000000000000000 ) ) ;
#210 = ORIENTED_EDGE ( 'NONE', *, *, #2694, .T. ) ;
#211 = EDGE_CURVE ( 'NONE', #160, #2735, #2928, .T. ) ;
#212 = DIRECTION ( 'NONE',  ( 0.000000000000000000, 0.000000000000000000, 1.000000000000000000 ) ) ;
#213 = CARTESIAN_POINT ( 'NONE',  ( 0.000000000000000000, 8.000000000000000000, 0.000000000000000000 ) ) ;
#214 = CARTESIAN_POINT ( 'NONE',  ( 0.000000000000000000, 152.0493901531919505, 0.000000000000000000 ) ) ;
#215 = DIRECTION ( 'NONE',  ( 0.000000000000000000, 0.000000000000000000, 1.000000000000000000 ) ) ;
#216 = DIRECTION ( 'NONE',  ( 1.224646799147353207E-16, 1.000000000000000000, -0.000000000000000000 ) ) ;
#217 = CARTESIAN_POINT ( 'NONE',  ( 0.000000000000000000, 0.000000000000000000, -19.00000000000000000 ) ) ;
#218 = CYLINDRICAL_SURFACE ( 'NONE', #1299, 17.50000000000000355 ) ;
#219 = ORIENTED_EDGE ( 'NONE', *, *, #1637, .T. ) ;
#220 = ORIENTED_EDGE ( 'NONE', *, *, #2468, .F. ) ;
#221 = ORIENTED_EDGE ( 'NONE', *, *, #1920, .T. ) ;
#222 = CIRCLE ( 'NONE', #1937, 17.50000000000000000 ) ;
#223 = DIRECTION ( 'NONE',  ( -1.000000000000000000, 0.000000000000000000, 0.000000000000000000 ) ) ;
#224 = AXIS2_PLACEMENT_3D ( 'NONE', #1562, #2849, #2385 ) ;
#225 = AXIS2_PLACEMENT_3D ( 'NONE', #1090, #912, #206 ) ;
#226 = EDGE_CURVE ( 'NONE', #1872, #2764, #1846, .T. ) ;
#227 = DIRECTION ( 'NONE',  ( 1.000000000000000000, 0.000000000000000000, -0.000000000000000000 ) ) ;
#228 = CONICAL_SURFACE ( 'NONE', #89, 1.649999999999997247, 1.029744258676652757 ) ;
#229 = AXIS2_PLACEMENT_3D ( 'NONE', #695, #1413, #1672 ) ;
#230 = CARTESIAN_POINT ( 'NONE',  ( 0.000000000000000000, 0.000000000000000000, 0.000000000000000000 ) ) ;
#231 = CARTESIAN_POINT ( 'NONE',  ( 1.663917924449948238, 0.1455857447386232906, -29.71446170273930676 ) ) ;
#232 = AXIS2_PLACEMENT_3D ( 'NONE', #951, #2368, #258 ) ;
#233 =( GEOMETRIC_REPRESENTATION_CONTEXT ( 3 ) GLOBAL_UNCERTAINTY_ASSIGNED_CONTEXT ( ( #2146 ) ) GLOBAL_UNIT_ASSIGNED_CONTEXT ( ( #472, #27, #1822 ) ) REPRESENTATION_CONTEXT ( 'NONE', 'WORKASPACE' ) );
#234 = EDGE_CURVE ( 'NONE', #1783, #870, #2775, .T. ) ;
#235 = VECTOR ( 'NONE', #2649, 1000.000000000000000 ) ;
#236 = CARTESIAN_POINT ( 'NONE',  ( -21.99999999999998934, 2.449293598294691130E-16, -13.50000000000000355 ) ) ;
#237 = PLANE ( 'NONE',  #863 ) ;
#238 = CIRCLE ( 'NONE', #2101, 16.60000000000000142 ) ;
#239 = CARTESIAN_POINT ( 'NONE',  ( 0.7499999999999997780, 0.000000000000000000, -75.00000000000000000 ) ) ;
#240 = ADVANCED_FACE ( 'NONE', ( #1122 ), #2557, .T. ) ;
#241 = EDGE_LOOP ( 'NONE', ( #1421, #2414 ) ) ;
#242 = VERTEX_POINT ( 'NONE', #1385 ) ;
#243 = DIRECTION ( 'NONE',  ( -0.000000000000000000, -0.000000000000000000, 1.000000000000000000 ) ) ;
#244 = ORIENTED_EDGE ( 'NONE', *, *, #2542, .T. ) ;
#245 = CARTESIAN_POINT ( 'NONE',  ( 0.9603729286867689341, -0.7264428027729895598, -30.05762470565623445 ) ) ;
#246 = DIRECTION ( 'NONE',  ( -0.000000000000000000, -0.000000000000000000, -1.000000000000000000 ) ) ;
#247 = CARTESIAN_POINT ( 'NONE',  ( 6.123233995736766282E-16, 150.0000000000000284, 5.000000000000000000 ) ) ;
#248 = CARTESIAN_POINT ( 'NONE',  ( 0.7500000000000000000, 0.000000000000000000, -35.00000000000000000 ) ) ;
#249 = DIRECTION ( 'NONE',  ( -1.000000000000000000, 1.224646799147353454E-16, 0.000000000000000000 ) ) ;
#250 = ADVANCED_FACE ( 'NONE', ( #205 ), #2139, .T. ) ;
#251 = CARTESIAN_POINT ( 'NONE',  ( 0.000000000000000000, 161.0000000000000284, 0.000000000000000000 ) ) ;
#252 = ORIENTED_EDGE ( 'NONE', *, *, #876, .T. ) ;
#253 = ORIENTED_EDGE ( 'NONE', *, *, #1237, .T. ) ;
#254 = DIRECTION ( 'NONE',  ( -0.000000000000000000, -0.000000000000000000, -1.000000000000000000 ) ) ;
#255 = ORIENTED_EDGE ( 'NONE', *, *, #1114, .T. ) ;
#256 = DIRECTION ( 'NONE',  ( 0.000000000000000000, 0.000000000000000000, 1.000000000000000000 ) ) ;
#257 = ORIENTED_EDGE ( 'NONE', *, *, #2413, .F. ) ;
#258 = DIRECTION ( 'NONE',  ( -1.000000000000000000, 0.000000000000000000, 0.000000000000000000 ) ) ;
#259 = CARTESIAN_POINT ( 'NONE',  ( -1.057962883399054727E-16, 3.217152900714322321E-14, -30.24404424085076215 ) ) ;
#260 = CARTESIAN_POINT ( 'NONE',  ( 1.048902179152555680, 150.0000000000000284, -4.888742600973076335 ) ) ;
#261 = CARTESIAN_POINT ( 'NONE',  ( 8.082668874372531019E-16, 152.0493901531919505, 6.599999999999999645 ) ) ;
#262 = CARTESIAN_POINT ( 'NONE',  ( 0.000000000000000000, 145.0000000000000284, -3.000000000000000444 ) ) ;
#263 = EDGE_CURVE ( 'NONE', #949, #407, #1444, .T. ) ;
#264 = ORIENTED_EDGE ( 'NONE', *, *, #2904, .T. ) ;
#265 = DIRECTION ( 'NONE',  ( 0.000000000000000000, 0.000000000000000000, 1.000000000000000000 ) ) ;
#266 = DIRECTION ( 'NONE',  ( -0.000000000000000000, -1.000000000000000000, -0.000000000000000000 ) ) ;
#267 = VERTEX_POINT ( 'NONE', #1103 ) ;
#268 = PRODUCT_CONTEXT ( 'NONE', #1767, 'mechanical' ) ;
#269 = AXIS2_PLACEMENT_3D ( 'NONE', #1966, #2914, #803 ) ;
#270 = DIRECTION ( 'NONE',  ( 0.000000000000000000, 0.000000000000000000, 1.000000000000000000 ) ) ;
#271 = CONICAL_SURFACE ( 'NONE', #1980, 4.750000000000000000, 1.324231699133356921 ) ;
#272 = ORIENTED_EDGE ( 'NONE', *, *, #1131, .T. ) ;
#273 = DIRECTION ( 'NONE',  ( 1.000000000000000000, 0.000000000000000000, 0.000000000000000000 ) ) ;
#274 = CARTESIAN_POINT ( 'NONE',  ( -16.75000000000000000, 2.143131898507868643E-15, -70.00000000000000000 ) ) ;
#275 = AXIS2_PLACEMENT_3D ( 'NONE', #1755, #2704, #2234 ) ;
#276 = CARTESIAN_POINT ( 'NONE',  ( 1.372071198533067360, 0.6887290724018594323, -29.75847379849721719 ) ) ;
#277 = AXIS2_PLACEMENT_3D ( 'NONE', #2292, #2783, #2056 ) ;
#278 = CARTESIAN_POINT ( 'NONE',  ( 13.75000000000000178, 1.592040838891559293E-15, -69.99999999999998579 ) ) ;
#279 = AXIS2_PLACEMENT_3D ( 'NONE', #1025, #116, #2901 ) ;
#280 = CYLINDRICAL_SURFACE ( 'NONE', #524, 25.00000000000000000 ) ;
#281 = MECHANICAL_DESIGN_GEOMETRIC_PRESENTATION_REPRESENTATION (  '', ( #2539 ), #530 ) ;
#282 = VECTOR ( 'NONE', #2469, 1000.000000000000000 ) ;
#283 = AXIS2_PLACEMENT_3D ( 'NONE', #2380, #2365, #2148 ) ;
#284 = EDGE_LOOP ( 'NONE', ( #2458, #827, #1197, #163 ) ) ;
#285 = AXIS2_PLACEMENT_3D ( 'NONE', #2549, #209, #446 ) ;
#286 = DIRECTION ( 'NONE',  ( -1.000000000000000000, 0.000000000000000000, 0.000000000000000000 ) ) ;
#287 = AXIS2_PLACEMENT_3D ( 'NONE', #607, #398, #2966 ) ;
#288 = DIRECTION ( 'NONE',  ( -1.000000000000000000, 0.000000000000000000, 0.000000000000000000 ) ) ;
#289 = ORIENTED_EDGE ( 'NONE', *, *, #486, .F. ) ;
#290 = EDGE_CURVE ( 'NONE', #1936, #2131, #842, .T. ) ;
#291 = CARTESIAN_POINT ( 'NONE',  ( 0.000000000000000000, 145.0000000000000284, -5.000000000000000000 ) ) ;
#292 = VERTEX_POINT ( 'NONE', #2091 ) ;
#293 = DIRECTION ( 'NONE',  ( 0.000000000000000000, 0.000000000000000000, 1.000000000000000000 ) ) ;
#294 = CIRCLE ( 'NONE', #2002, 24.00000000000000000 ) ;
#295 = DIRECTION ( 'NONE',  ( 1.000000000000000000, 0.000000000000000000, 0.000000000000000000 ) ) ;
#296 = CARTESIAN_POINT ( 'NONE',  ( 1.340790829311494514, 0.4728594966994196791, -29.98183004044872035 ) ) ;
#297 = EDGE_CURVE ( 'NONE', #834, #1855, #222, .T. ) ;
#298 = FACE_OUTER_BOUND ( 'NONE', #691, .T. ) ;
#299 = CARTESIAN_POINT ( 'NONE',  ( 0.7500000000000000000, 0.000000000000000000, -21.00000000000000000 ) ) ;
#300 = VERTEX_POINT ( 'NONE', #2280 ) ;
#301 = ORIENTED_EDGE ( 'NONE', *, *, #1017, .T. ) ;
#302 = EDGE_LOOP ( 'NONE', ( #1434, #935, #2596, #2379 ) ) ;
#303 = DIRECTION ( 'NONE',  ( -1.000000000000000000, 0.000000000000000000, 0.000000000000000000 ) ) ;
#304 = EDGE_CURVE ( 'NONE', #1849, #29, #1399, .T. ) ;
#305 = ORIENTED_EDGE ( 'NONE', *, *, #157, .T. ) ;
#306 = CARTESIAN_POINT ( 'NONE',  ( 0.2320771820130598240, -0.5424536428197962445, -30.19960052657643246 ) ) ;
#307 = ADVANCED_FACE ( 'NONE', ( #1869, #1396 ), #237, .F. ) ;
#308 = LINE ( 'NONE', #2900, #1008 ) ;
#309 = LINE ( 'NONE', #1283, #2145 ) ;
#310 = ORIENTED_EDGE ( 'NONE', *, *, #2109, .F. ) ;
#311 = CARTESIAN_POINT ( 'NONE',  ( 1.174717509335394539, -0.6348107710833800210, -30.01510338278423262 ) ) ;
#312 = CARTESIAN_POINT ( 'NONE',  ( 22.25000000000000355, 0.000000000000000000, -61.00000000000000000 ) ) ;
#313 = VERTEX_POINT ( 'NONE', #1629 ) ;
#314 = CARTESIAN_POINT ( 'NONE',  ( 0.000000000000000000, 0.000000000000000000, -5.000000000000000000 ) ) ;
#315 = ADVANCED_BREP_SHAPE_REPRESENTATION ( '', ( #1699, #920 ), #1259 ) ;
#316 = EDGE_LOOP ( 'NONE', ( #2843, #2778 ) ) ;
#317 =( NAMED_UNIT ( * ) PLANE_ANGLE_UNIT ( ) SI_UNIT ( $, .RADIAN. ) );
#318 = CIRCLE ( 'NONE', #2564, 17.50000000000000000 ) ;
#319 = CARTESIAN_POINT ( 'NONE',  ( 0.000000000000000000, 0.000000000000000000, -9.000000000000001776 ) ) ;
#320 = ADVANCED_FACE ( 'NONE', ( #2570 ), #467, .T. ) ;
#321 = DIRECTION ( 'NONE',  ( -0.000000000000000000, -1.000000000000000000, -0.000000000000000000 ) ) ;
#322 = CARTESIAN_POINT ( 'NONE',  ( 2.052413201017106559, 46.00000000000000000, 4.559342063531834910 ) ) ;
#323 = ADVANCED_FACE ( 'NONE', ( #793 ), #271, .T. ) ;
#324 = EDGE_CURVE ( 'NONE', #1552, #313, #1590, .T. ) ;
#325 = AXIS2_PLACEMENT_3D ( 'NONE', #1416, #22, #2834 ) ;
#326 = CIRCLE ( 'NONE', #1850, 1.000000000000000888 ) ;
#327 = ORIENTED_EDGE ( 'NONE', *, *, #2917, .F. ) ;
#328 = CARTESIAN_POINT ( 'NONE',  ( 0.000000000000000000, 72.53589838486223584, -5.000000000000000000 ) ) ;
#329 = AXIS2_PLACEMENT_3D ( 'NONE', #1468, #1951, #830 ) ;
#330 = CONICAL_SURFACE ( 'NONE', #2039, 1.999999999999988010, 1.029744258676652091 ) ;
#331 = EDGE_CURVE ( 'NONE', #1509, #1670, #2090, .T. ) ;
#332 = AXIS2_PLACEMENT_3D ( 'NONE', #1266, #1234, #351 ) ;
#333 = CIRCLE ( 'NONE', #1860, 4.750000000000000888 ) ;
#334 = AXIS2_PLACEMENT_3D ( 'NONE', #728, #1865, #2133 ) ;
#335 = DIRECTION ( 'NONE',  ( -0.000000000000000000, -0.000000000000000000, -1.000000000000000000 ) ) ;
#336 = ORIENTED_EDGE ( 'NONE', *, *, #650, .T. ) ;
#337 = CARTESIAN_POINT ( 'NONE',  ( 8.500000000000000000, 0.000000000000000000, -24.25735931288071257 ) ) ;
#338 =( BOUNDED_CURVE ( )  B_SPLINE_CURVE ( 3, ( #465, #2627, #1908, #2326 ),
 .UNSPECIFIED., .F., .F. ) 
 B_SPLINE_CURVE_WITH_KNOTS ( ( 4, 4 ),
 ( 5.250828141566977081, 7.315542472792195383 ),
 .UNSPECIFIED. ) 
 CURVE ( )  GEOMETRIC_REPRESENTATION_ITEM ( )  RATIONAL_B_SPLINE_CURVE ( ( 1.000000000000000000, 0.6751977472793508905, 0.6751977472793508905, 1.000000000000000000 ) ) 
 REPRESENTATION_ITEM ( '' )  );
#339 = ORIENTED_EDGE ( 'NONE', *, *, #358, .T. ) ;
#340 = DIRECTION ( 'NONE',  ( 0.000000000000000000, 0.000000000000000000, 1.000000000000000000 ) ) ;
#341 = DIRECTION ( 'NONE',  ( 0.000000000000000000, 0.000000000000000000, 1.000000000000000000 ) ) ;
#342 = CYLINDRICAL_SURFACE ( 'NONE', #329, 13.00000000000000178 ) ;
#343 = DIRECTION ( 'NONE',  ( -0.000000000000000000, -0.000000000000000000, -1.000000000000000000 ) ) ;
#344 = DIRECTION ( 'NONE',  ( -0.000000000000000000, -0.000000000000000000, -1.000000000000000000 ) ) ;
#345 = ORIENTED_EDGE ( 'NONE', *, *, #290, .F. ) ;
#346 = CARTESIAN_POINT ( 'NONE',  ( 0.7577028843681826720, -0.7637466030345732015, -30.09758404774677132 ) ) ;
#347 = FACE_OUTER_BOUND ( 'NONE', #1086, .T. ) ;
#348 = ORIENTED_EDGE ( 'NONE', *, *, #2334, .F. ) ;
#349 = CARTESIAN_POINT ( 'NONE',  ( -20.00000000000000000, 0.000000000000000000, -13.50000000000000355 ) ) ;
#350 = ORIENTED_EDGE ( 'NONE', *, *, #2768, .T. ) ;
#351 = DIRECTION ( 'NONE',  ( 1.000000000000000000, 0.000000000000000000, 0.000000000000000000 ) ) ;
#352 = CARTESIAN_POINT ( 'NONE',  ( 1.528729886673202421, 143.1381440940233745, -2.581300358661521965 ) ) ;
#353 = CARTESIAN_POINT ( 'NONE',  ( 0.000000000000000000, 165.0000000000000284, -4.000000000000000000 ) ) ;
#354 = DIRECTION ( 'NONE',  ( -0.000000000000000000, -1.000000000000000000, -0.000000000000000000 ) ) ;
#355 = CARTESIAN_POINT ( 'NONE',  ( 0.000000000000000000, 72.53589838486223584, 0.000000000000000000 ) ) ;
#356 = ORIENTED_EDGE ( 'NONE', *, *, #1921, .T. ) ;
#357 = DIRECTION ( 'NONE',  ( 1.000000000000000000, 0.000000000000000000, 0.000000000000000000 ) ) ;
#358 = EDGE_CURVE ( 'NONE', #1115, #2573, #1896, .T. ) ;
#359 = DIRECTION ( 'NONE',  ( 1.000000000000000000, 0.000000000000000000, 0.000000000000000000 ) ) ;
#360 = ORIENTED_EDGE ( 'NONE', *, *, #2733, .F. ) ;
#361 = EDGE_CURVE ( 'NONE', #1650, #1696, #1594, .T. ) ;
#362 = ORIENTED_EDGE ( 'NONE', *, *, #2422, .T. ) ;
#363 = DIRECTION ( 'NONE',  ( 0.000000000000000000, 1.000000000000000000, 0.000000000000000000 ) ) ;
#364 = CARTESIAN_POINT ( 'NONE',  ( 0.9978118690006217983, 150.7306254744347882, -4.234756348356501832 ) ) ;
#365 = LINE ( 'NONE', #353, #1852 ) ;
#366 = DIRECTION ( 'NONE',  ( 1.000000000000000000, 0.000000000000000000, 0.000000000000000000 ) ) ;
#367 = AXIS2_PLACEMENT_3D ( 'NONE', #1954, #2903, #1715 ) ;
#368 = CARTESIAN_POINT ( 'NONE',  ( -0.2078130131416057180, -0.2692079894535250317, -29.99000027993201556 ) ) ;
#369 = ORIENTED_EDGE ( 'NONE', *, *, #895, .T. ) ;
#370 = CARTESIAN_POINT ( 'NONE',  ( -9.868022242660984489, 0.000000000000000000, -54.56007414220329110 ) ) ;
#371 = AXIS2_PLACEMENT_3D ( 'NONE', #2138, #748, #1215 ) ;
#372 = CARTESIAN_POINT ( 'NONE',  ( 0.05943624268407978611, -0.7232715237597282520, -30.19960052657643246 ) ) ;
#373 = ORIENTED_EDGE ( 'NONE', *, *, #73, .T. ) ;
#374 = CIRCLE ( 'NONE', #727, 0.7500000000000000000 ) ;
#375 = CARTESIAN_POINT ( 'NONE',  ( -16.15613846605344506, 0.000000000000000000, -57.73606154046820649 ) ) ;
#376 = AXIS2_PLACEMENT_3D ( 'NONE', #2939, #1931, #112 ) ;
#377 = CONICAL_SURFACE ( 'NONE', #968, 0.7500000000000000000, 0.3366748193867271088 ) ;
#378 = AXIS2_PLACEMENT_3D ( 'NONE', #2737, #1536, #411 ) ;
#379 = ORIENTED_EDGE ( 'NONE', *, *, #1636, .F. ) ;
#380 =( NAMED_UNIT ( * ) PLANE_ANGLE_UNIT ( ) SI_UNIT ( $, .RADIAN. ) );
#381 = COLOUR_RGB ( '',0.7921568627450980005, 0.8196078431372548767, 0.9333333333333333481 ) ;
#382 = AXIS2_PLACEMENT_3D ( 'NONE', #2509, #697, #2264 ) ;
#383 = ADVANCED_FACE ( 'NONE', ( #94 ), #2462, .F. ) ;
#384 = AXIS2_PLACEMENT_3D ( 'NONE', #110, #2418, #1232 ) ;
#385 = CARTESIAN_POINT ( 'NONE',  ( 2.020667218593130536E-16, 0.000000000000000000, 1.649999999999998357 ) ) ;
#386 = DIRECTION ( 'NONE',  ( -0.000000000000000000, -0.000000000000000000, -1.000000000000000000 ) ) ;
#387 = ADVANCED_FACE ( 'NONE', ( #347 ), #2583, .T. ) ;
#388 = LINE ( 'NONE', #3017, #675 ) ;
#389 = EDGE_CURVE ( 'NONE', #2751, #1219, #430, .T. ) ;
#390 = CARTESIAN_POINT ( 'NONE',  ( 1.466526016947866662, 144.0277008748414858, 2.917350827698774740 ) ) ;
#391 = EDGE_LOOP ( 'NONE', ( #76, #2048, #1965, #379 ) ) ;
#392 = CARTESIAN_POINT ( 'NONE',  ( 0.000000000000000000, 0.000000000000000000, 0.000000000000000000 ) ) ;
#393 = CARTESIAN_POINT ( 'NONE',  ( 0.8991234560946437249, 0.7609634848302815335, -29.86732458828178949 ) ) ;
#394 = EDGE_LOOP ( 'NONE', ( #505, #1885 ) ) ;
#395 = CARTESIAN_POINT ( 'NONE',  ( 0.000000000000000000, 76.00000000000000000, -3.000000000000000444 ) ) ;
#396 = ORIENTED_EDGE ( 'NONE', *, *, #422, .T. ) ;
#397 =( LENGTH_UNIT ( ) NAMED_UNIT ( * ) SI_UNIT ( .MILLI., .METRE. ) );
#398 = DIRECTION ( 'NONE',  ( 0.000000000000000000, 0.000000000000000000, 1.000000000000000000 ) ) ;
#399 = CARTESIAN_POINT ( 'NONE',  ( 0.000000000000000000, -1.040949779275237937E-16, -1.649999999999999467 ) ) ;
#400 = CYLINDRICAL_SURFACE ( 'NONE', #2983, 25.00000000000000000 ) ;
#401 = DIRECTION ( 'NONE',  ( 0.000000000000000000, 0.000000000000000000, 1.000000000000000000 ) ) ;
#402 = FACE_OUTER_BOUND ( 'NONE', #2892, .T. ) ;
#403 = ORIENTED_EDGE ( 'NONE', *, *, #103, .T. ) ;
#404 = DIRECTION ( 'NONE',  ( -1.000000000000000000, 0.000000000000000000, 0.000000000000000000 ) ) ;
#405 = CARTESIAN_POINT ( 'NONE',  ( 0.1300373690079796862, 0.4332498731833453465, -29.98582532451345628 ) ) ;
#406 = ORIENTED_EDGE ( 'NONE', *, *, #2794, .F. ) ;
#407 = VERTEX_POINT ( 'NONE', #1740 ) ;
#408 = CARTESIAN_POINT ( 'NONE',  ( 5.500000000000000888, 5.817072295949928412E-16, -35.00000000000000000 ) ) ;
#409 = ORIENTED_EDGE ( 'NONE', *, *, #3022, .F. ) ;
#410 = DIRECTION ( 'NONE',  ( 0.000000000000000000, 0.000000000000000000, 1.000000000000000000 ) ) ;
#411 = DIRECTION ( 'NONE',  ( -1.000000000000000000, 0.000000000000000000, 0.000000000000000000 ) ) ;
#412 = CARTESIAN_POINT ( 'NONE',  ( 1.500000000000000000, 9.184850993605150903E-17, -28.00000000000000355 ) ) ;
#413 = ADVANCED_FACE ( 'NONE', ( #132 ), #2416, .T. ) ;
#414 = DIRECTION ( 'NONE',  ( -0.000000000000000000, -0.000000000000000000, -1.000000000000000000 ) ) ;
#415 = DIRECTION ( 'NONE',  ( -0.000000000000000000, -1.000000000000000000, -0.000000000000000000 ) ) ;
#416 = PRODUCT ( 'Ti_new', 'Ti_new', '', ( #1886 ) ) ;
#417 = FACE_OUTER_BOUND ( 'NONE', #538, .T. ) ;
#418 = APPLICATION_CONTEXT ( 'automotive_design' ) ;
#419 = ORIENTED_EDGE ( 'NONE', *, *, #1201, .F. ) ;
#420 = DIRECTION ( 'NONE',  ( 0.000000000000000000, 0.000000000000000000, 1.000000000000000000 ) ) ;
#421 = AXIS2_PLACEMENT_3D ( 'NONE', #2715, #1058, #105 ) ;
#422 = EDGE_CURVE ( 'NONE', #2550, #1450, #1154, .T. ) ;
#423 = EDGE_CURVE ( 'NONE', #1441, #1509, #560, .T. ) ;
#424 = DIRECTION ( 'NONE',  ( 0.000000000000000000, 0.000000000000000000, 1.000000000000000000 ) ) ;
#425 = ORIENTED_EDGE ( 'NONE', *, *, #740, .T. ) ;
#426 = VERTEX_POINT ( 'NONE', #1472 ) ;
#427 = AXIS2_PLACEMENT_3D ( 'NONE', #454, #2042, #2316 ) ;
#428 = DIRECTION ( 'NONE',  ( 0.000000000000000000, 0.000000000000000000, 1.000000000000000000 ) ) ;
#429 = VECTOR ( 'NONE', #2769, 1000.000000000000000 ) ;
#430 = CIRCLE ( 'NONE', #616, 0.2499999999999999722 ) ;
#431 = ORIENTED_EDGE ( 'NONE', *, *, #1619, .F. ) ;
#432 = CARTESIAN_POINT ( 'NONE',  ( 4.898587196589412829E-16, 165.0000000000000284, 4.000000000000000000 ) ) ;
#433 = CIRCLE ( 'NONE', #93, 1.649999999999999467 ) ;
#434 = STYLED_ITEM ( 'NONE', ( #448 ), #315 ) ;
#435 = DIRECTION ( 'NONE',  ( 0.000000000000000000, 0.000000000000000000, -1.000000000000000000 ) ) ;
#436 = VECTOR ( 'NONE', #451, 1000.000000000000000 ) ;
#437 = CARTESIAN_POINT ( 'NONE',  ( 0.7429301550332852999, 0.7637013001110349864, -30.10048248494790357 ) ) ;
#438 = CARTESIAN_POINT ( 'NONE',  ( 19.25000000000000711, 0.000000000000000000, -60.00000000000000000 ) ) ;
#439 = CARTESIAN_POINT ( 'NONE',  ( 5.000000000000000000, 0.000000000000000000, 0.000000000000000000 ) ) ;
#440 = ORIENTED_EDGE ( 'NONE', *, *, #2159, .F. ) ;
#441 = CARTESIAN_POINT ( 'NONE',  ( 9.000000000000000000, 0.000000000000000000, -9.000000000000001776 ) ) ;
#442 = B_SPLINE_CURVE_WITH_KNOTS ( 'NONE', 3,
 ( #2877, #2401, #69, #1455, #296, #1933 ),
 .UNSPECIFIED., .F., .F.,
 ( 4, 2, 4 ),
 ( 0.001735867245082411275, 0.002039325397118665027, 0.002342783549154918779 ),
 .UNSPECIFIED. ) ;
#443 = CARTESIAN_POINT ( 'NONE',  ( -0.2353390760082297584, -0.1443965907255018721, -29.99393366232215996 ) ) ;
#444 = ORIENTED_EDGE ( 'NONE', *, *, #2595, .T. ) ;
#445 = ORIENTED_EDGE ( 'NONE', *, *, #106, .T. ) ;
#446 = DIRECTION ( 'NONE',  ( 1.000000000000000000, 0.000000000000000000, 0.000000000000000000 ) ) ;
#447 = ORIENTED_EDGE ( 'NONE', *, *, #2801, .T. ) ;
#448 = PRESENTATION_STYLE_ASSIGNMENT (( #606 ) ) ;
#449 = CARTESIAN_POINT ( 'NONE',  ( 1.668998497264486680, -0.1073746795364378392, -29.71369188248037219 ) ) ;
#450 = CARTESIAN_POINT ( 'NONE',  ( 0.7500000000000000000, 0.000000000000000000, -26.37867965644035451 ) ) ;
#451 = DIRECTION ( 'NONE',  ( -0.000000000000000000, -1.000000000000000000, -0.000000000000000000 ) ) ;
#452 = DIRECTION ( 'NONE',  ( 1.224646799147353207E-16, 1.000000000000000000, -0.000000000000000000 ) ) ;
#453 = CARTESIAN_POINT ( 'NONE',  ( 0.7500000000000000000, 0.000000000000000000, -71.29999999999999716 ) ) ;
#454 = CARTESIAN_POINT ( 'NONE',  ( 0.000000000000000000, 165.0000000000000284, 0.000000000000000000 ) ) ;
#455 = CARTESIAN_POINT ( 'NONE',  ( 18.25000000000000711, 0.000000000000000000, -59.00000000000000000 ) ) ;
#456 = ORIENTED_EDGE ( 'NONE', *, *, #2663, .T. ) ;
#457 = ORIENTED_EDGE ( 'NONE', *, *, #1170, .F. ) ;
#458 = EDGE_CURVE ( 'NONE', #174, #589, #326, .T. ) ;
#459 = SURFACE_STYLE_USAGE ( .BOTH. , #2114 ) ;
#460 = VERTEX_POINT ( 'NONE', #1485 ) ;
#461 = ADVANCED_FACE ( 'NONE', ( #1508 ), #108, .T. ) ;
#462 = CARTESIAN_POINT ( 'NONE',  ( 1.347343517555284809, -0.4647180073535422395, -29.79708709293063507 ) ) ;
#463 = DIRECTION ( 'NONE',  ( 0.000000000000000000, 0.000000000000000000, 1.000000000000000000 ) ) ;
#464 = CARTESIAN_POINT ( 'NONE',  ( 18.25000000000000355, 0.000000000000000000, -70.00000000000000000 ) ) ;
#465 = CARTESIAN_POINT ( 'NONE',  ( 1.538389862757078674, 143.0000000000000284, 2.575530359006910075 ) ) ;
#466 = DIRECTION ( 'NONE',  ( 0.000000000000000000, 0.000000000000000000, -1.000000000000000000 ) ) ;
#467 = CYLINDRICAL_SURFACE ( 'NONE', #2137, 5.000000000000000000 ) ;
#468 = DIRECTION ( 'NONE',  ( 0.000000000000000000, 0.000000000000000000, -1.000000000000000000 ) ) ;
#469 = ORIENTED_EDGE ( 'NONE', *, *, #2756, .T. ) ;
#470 = CONICAL_SURFACE ( 'NONE', #1243, 10.75000000000000000, 0.2914567944778669872 ) ;
#471 = CARTESIAN_POINT ( 'NONE',  ( 0.000000000000000000, 0.000000000000000000, -10.00000000000000000 ) ) ;
#472 =( LENGTH_UNIT ( ) NAMED_UNIT ( * ) SI_UNIT ( .MILLI., .METRE. ) );
#473 = AXIS2_PLACEMENT_3D ( 'NONE', #911, #2061, #667 ) ;
#474 = ORIENTED_EDGE ( 'NONE', *, *, #1237, .F. ) ;
#475 = CARTESIAN_POINT ( 'NONE',  ( 1.253517817817499491, 0.5562114596521716692, -29.81183805401864362 ) ) ;
#476 = AXIS2_PLACEMENT_3D ( 'NONE', #2932, #2449, #359 ) ;
#477 = EDGE_CURVE ( 'NONE', #2258, #1926, #2533, .T. ) ;
#478 = CARTESIAN_POINT ( 'NONE',  ( -16.75000000000000355, 2.143131898507868643E-15, -58.64987308908846586 ) ) ;
#479 = CIRCLE ( 'NONE', #2981, 10.75000000000000000 ) ;
#480 = CIRCLE ( 'NONE', #1853, 4.000000000000000000 ) ;
#481 = LINE ( 'NONE', #2554, #2546 ) ;
#482 = CARTESIAN_POINT ( 'NONE',  ( 0.2385667226653264417, -0.8625621742413379645, -29.92575414233561304 ) ) ;
#483 = CIRCLE ( 'NONE', #2485, 1.000000000000000888 ) ;
#484 = CIRCLE ( 'NONE', #287, 22.50000000000000355 ) ;
#485 = CARTESIAN_POINT ( 'NONE',  ( 0.000000000000000000, 0.000000000000000000, -35.00000000000000000 ) ) ;
#486 = EDGE_CURVE ( 'NONE', #2633, #1031, #1252, .T. ) ;
#487 = AXIS2_PLACEMENT_3D ( 'NONE', #1834, #665, #930 ) ;
#488 = CARTESIAN_POINT ( 'NONE',  ( 1.124418723245975915, 0.6795103210498463220, -30.02513566424136471 ) ) ;
#489 = ORIENTED_EDGE ( 'NONE', *, *, #1274, .T. ) ;
#490 = ORIENTED_EDGE ( 'NONE', *, *, #1415, .F. ) ;
#491 = LINE ( 'NONE', #902, #2691 ) ;
#492 = ORIENTED_EDGE ( 'NONE', *, *, #1996, .F. ) ;
#493 = SHAPE_DEFINITION_REPRESENTATION ( #1343, #1808 ) ;
#494 = CARTESIAN_POINT ( 'NONE',  ( 0.1467908897465694529, -0.7749365952499973620, -29.93899206251111167 ) ) ;
#495 = ORIENTED_EDGE ( 'NONE', *, *, #1809, .F. ) ;
#496 = FACE_OUTER_BOUND ( 'NONE', #2688, .T. ) ;
#497 = DIRECTION ( 'NONE',  ( -0.000000000000000000, -1.000000000000000000, -0.000000000000000000 ) ) ;
#498 = DIRECTION ( 'NONE',  ( -1.000000000000000000, 0.000000000000000000, 0.000000000000000000 ) ) ;
#499 = EDGE_CURVE ( 'NONE', #1263, #834, #2191, .T. ) ;
#500 = CARTESIAN_POINT ( 'NONE',  ( -20.00000000000000000, 0.000000000000000000, -9.999999999999998224 ) ) ;
#501 = CARTESIAN_POINT ( 'NONE',  ( 0.9449225775600339494, 0.9572715190120297812, -29.82230607631946384 ) ) ;
#502 = ORIENTED_EDGE ( 'NONE', *, *, #1902, .F. ) ;
#503 = FACE_OUTER_BOUND ( 'NONE', #1841, .T. ) ;
#504 = CARTESIAN_POINT ( 'NONE',  ( -0.03440481722395734993, -0.6019349463831626945, -29.96512806228783532 ) ) ;
#505 = ORIENTED_EDGE ( 'NONE', *, *, #1733, .T. ) ;
#506 = DIRECTION ( 'NONE',  ( 0.5445901143579845449, -0.000000000000000000, -0.8387023353631234412 ) ) ;
#507 = ORIENTED_EDGE ( 'NONE', *, *, #2921, .T. ) ;
#508 = DIRECTION ( 'NONE',  ( 0.000000000000000000, -0.000000000000000000, 1.000000000000000000 ) ) ;
#509 = LINE ( 'NONE', #247, #436 ) ;
#510 = DIRECTION ( 'NONE',  ( -0.000000000000000000, -1.000000000000000000, -0.000000000000000000 ) ) ;
#511 = LINE ( 'NONE', #236, #1942 ) ;
#512 = DIRECTION ( 'NONE',  ( -0.000000000000000000, -0.000000000000000000, -1.000000000000000000 ) ) ;
#513 = EDGE_LOOP ( 'NONE', ( #1784, #2811, #1152, #1997 ) ) ;
#514 = EDGE_CURVE ( 'NONE', #2524, #2374, #177, .T. ) ;
#515 = ORIENTED_EDGE ( 'NONE', *, *, #1503, .F. ) ;
#516 = CARTESIAN_POINT ( 'NONE',  ( 0.000000000000000000, 0.000000000000000000, -19.00000000000000000 ) ) ;
#517 = ORIENTED_EDGE ( 'NONE', *, *, #1106, .F. ) ;
#518 = ADVANCED_FACE ( 'NONE', ( #2513 ), #1307, .T. ) ;
#519 = CIRCLE ( 'NONE', #1535, 2.600000000000000089 ) ;
#520 = DIRECTION ( 'NONE',  ( 1.000000000000000000, 0.000000000000000000, 0.000000000000000000 ) ) ;
#521 = ORIENTED_EDGE ( 'NONE', *, *, #70, .F. ) ;
#522 = DIRECTION ( 'NONE',  ( 1.000000000000000000, 0.000000000000000000, 0.000000000000000000 ) ) ;
#523 = DIRECTION ( 'NONE',  ( 0.000000000000000000, 0.000000000000000000, 1.000000000000000000 ) ) ;
#524 = AXIS2_PLACEMENT_3D ( 'NONE', #1663, #1688, #2865 ) ;
#525 = CARTESIAN_POINT ( 'NONE',  ( 0.7500000000000000000, 0.000000000000000000, -70.00000000000000000 ) ) ;
#526 = AXIS2_PLACEMENT_3D ( 'NONE', #261, #1458, #1195 ) ;
#527 = FACE_OUTER_BOUND ( 'NONE', #2305, .T. ) ;
#528 = TOROIDAL_SURFACE ( 'NONE', #1943, 6.238146849277414141, 1.000000000000000000 ) ;
#529 = DIRECTION ( 'NONE',  ( 1.000000000000000000, 0.000000000000000000, 0.000000000000000000 ) ) ;
#530 =( GEOMETRIC_REPRESENTATION_CONTEXT ( 3 ) GLOBAL_UNCERTAINTY_ASSIGNED_CONTEXT ( ( #794 ) ) GLOBAL_UNIT_ASSIGNED_CONTEXT ( ( #2551, #1079, #3012 ) ) REPRESENTATION_CONTEXT ( 'NONE', 'WORKASPACE' ) );
#531 = AXIS2_PLACEMENT_3D ( 'NONE', #838, #1583, #3 ) ;
#532 = CIRCLE ( 'NONE', #1858, 3.000000000000000888 ) ;
#533 = ORIENTED_EDGE ( 'NONE', *, *, #389, .F. ) ;
#534 = AXIS2_PLACEMENT_3D ( 'NONE', #1641, #1673, #2085 ) ;
#535 = EDGE_LOOP ( 'NONE', ( #1174, #219 ) ) ;
#536 = AXIS2_PLACEMENT_3D ( 'NONE', #2166, #2194, #64 ) ;
#537 = ADVANCED_FACE ( 'NONE', ( #2267 ), #724, .T. ) ;
#538 = EDGE_LOOP ( 'NONE', ( #2822, #1593, #1582, #2466 ) ) ;
#539 = DIRECTION ( 'NONE',  ( 0.000000000000000000, 0.000000000000000000, 1.000000000000000000 ) ) ;
#540 = ORIENTED_EDGE ( 'NONE', *, *, #1828, .F. ) ;
#541 = CARTESIAN_POINT ( 'NONE',  ( 0.000000000000000000, 72.53589838486223584, 0.000000000000000000 ) ) ;
#542 = CARTESIAN_POINT ( 'NONE',  ( 1.048902179152555014, 150.0000000000000284, 4.888742600973077224 ) ) ;
#543 = DIRECTION ( 'NONE',  ( 0.000000000000000000, 0.000000000000000000, -1.000000000000000000 ) ) ;
#544 = CARTESIAN_POINT ( 'NONE',  ( -5.000000000000000000, 6.123233995736766282E-16, -25.00000000000000000 ) ) ;
#545 = ORIENTED_EDGE ( 'NONE', *, *, #1181, .T. ) ;
#546 = CARTESIAN_POINT ( 'NONE',  ( 3.000000000000000000, 46.00000000000000000, -3.100000000000000533 ) ) ;
#547 = CARTESIAN_POINT ( 'NONE',  ( 6.123233995736767268E-16, 143.0000000000000284, -5.000000000000000888 ) ) ;
#548 = ORIENTED_EDGE ( 'NONE', *, *, #2079, .T. ) ;
#549 = EDGE_CURVE ( 'NONE', #2027, #98, #2340, .T. ) ;
#550 = DIRECTION ( 'NONE',  ( -1.000000000000000000, 0.000000000000000000, 0.000000000000000000 ) ) ;
#551 = EDGE_LOOP ( 'NONE', ( #1811, #1066 ) ) ;
#552 = CARTESIAN_POINT ( 'NONE',  ( 13.75000000000000000, 1.592040838891559095E-15, -70.00000000000000000 ) ) ;
#553 = EDGE_CURVE ( 'NONE', #1894, #53, #2035, .T. ) ;
#554 = EDGE_CURVE ( 'NONE', #1602, #558, #769, .T. ) ;
#555 = CARTESIAN_POINT ( 'NONE',  ( 1.398536238870072390, 145.0000000000000284, -4.800426688177537038 ) ) ;
#556 = CYLINDRICAL_SURFACE ( 'NONE', #1204, 5.000000000000000000 ) ;
#557 = CARTESIAN_POINT ( 'NONE',  ( 1.372071198533067360, 0.6887290724018594323, -29.75847379849721719 ) ) ;
#558 = VERTEX_POINT ( 'NONE', #668 ) ;
#559 = CARTESIAN_POINT ( 'NONE',  ( 1.538389862757080007, 143.0000000000000284, -2.575530359006910075 ) ) ;
#560 = LINE ( 'NONE', #1311, #2882 ) ;
#561 = ORIENTED_EDGE ( 'NONE', *, *, #13, .T. ) ;
#562 = CYLINDRICAL_SURFACE ( 'NONE', #927, 0.7500000000000001110 ) ;
#563 = ORIENTED_EDGE ( 'NONE', *, *, #2115, .T. ) ;
#564 = SURFACE_SIDE_STYLE ('',( #2674 ) ) ;
#565 = CARTESIAN_POINT ( 'NONE',  ( 0.1005789091918497802, -0.3885779945382472622, -30.22483495183364610 ) ) ;
#566 = ADVANCED_FACE ( 'NONE', ( #2062 ), #1467, .T. ) ;
#567 = CARTESIAN_POINT ( 'NONE',  ( -18.00000000000001066, 0.000000000000000000, -9.999999999999998224 ) ) ;
#568 = CARTESIAN_POINT ( 'NONE',  ( 1.398536238870072390, 145.0000000000000284, -4.800426688177537038 ) ) ;
#569 = AXIS2_PLACEMENT_3D ( 'NONE', #953, #510, #943 ) ;
#570 = ADVANCED_FACE ( 'NONE', ( #1992 ), #2836, .T. ) ;
#571 = AXIS2_PLACEMENT_3D ( 'NONE', #1042, #824, #1956 ) ;
#572 = EDGE_LOOP ( 'NONE', ( #2547, #1015, #2575, #1881 ) ) ;
#573 = DIRECTION ( 'NONE',  ( 1.000000000000000000, 0.000000000000000000, 0.000000000000000000 ) ) ;
#574 = VECTOR ( 'NONE', #680, 1000.000000000000114 ) ;
#575 = CIRCLE ( 'NONE', #1604, 10.75000000000000000 ) ;
#576 = CIRCLE ( 'NONE', #378, 8.099999999999999645 ) ;
#577 = CARTESIAN_POINT ( 'NONE',  ( 0.000000000000000000, 0.000000000000000000, 0.000000000000000000 ) ) ;
#578 = ORIENTED_EDGE ( 'NONE', *, *, #2156, .F. ) ;
#579 = CARTESIAN_POINT ( 'NONE',  ( 7.500000000000000000, 0.000000000000000000, -29.50000000000000000 ) ) ;
#580 = ORIENTED_EDGE ( 'NONE', *, *, #1503, .T. ) ;
#581 = DIRECTION ( 'NONE',  ( 0.000000000000000000, 0.000000000000000000, 1.000000000000000000 ) ) ;
#582 = DIRECTION ( 'NONE',  ( 1.000000000000000000, 0.000000000000000000, 0.000000000000000000 ) ) ;
#583 = EDGE_CURVE ( 'NONE', #313, #1670, #23, .T. ) ;
#584 = FILL_AREA_STYLE ('',( #1459 ) ) ;
#585 = LINE ( 'NONE', #1119, #136 ) ;
#586 = ORIENTED_EDGE ( 'NONE', *, *, #2209, .F. ) ;
#587 = CYLINDRICAL_SURFACE ( 'NONE', #421, 1.649999999999998357 ) ;
#588 = DIRECTION ( 'NONE',  ( 0.000000000000000000, -1.000000000000000000, 0.000000000000000000 ) ) ;
#589 = VERTEX_POINT ( 'NONE', #759 ) ;
#590 = EDGE_CURVE ( 'NONE', #2446, #2642, #2782, .T. ) ;
#591 = DIRECTION ( 'NONE',  ( 0.000000000000000000, 0.000000000000000000, 1.000000000000000000 ) ) ;
#592 = VERTEX_POINT ( 'NONE', #2161 ) ;
#593 = DIRECTION ( 'NONE',  ( 0.000000000000000000, -1.000000000000000000, 0.000000000000000000 ) ) ;
#594 = FACE_OUTER_BOUND ( 'NONE', #1377, .T. ) ;
#595 = FACE_OUTER_BOUND ( 'NONE', #2272, .T. ) ;
#596 = CARTESIAN_POINT ( 'NONE',  ( 0.8199158526288898852, 0.9547276596765987833, -29.84068217539035217 ) ) ;
#597 = ORIENTED_EDGE ( 'NONE', *, *, #1033, .T. ) ;
#598 = DIRECTION ( 'NONE',  ( 0.000000000000000000, 0.000000000000000000, -1.000000000000000000 ) ) ;
#599 = ADVANCED_FACE ( 'NONE', ( #1428 ), #280, .T. ) ;
#600 = EDGE_CURVE ( 'NONE', #2053, #2077, #1793, .T. ) ;
#601 = CARTESIAN_POINT ( 'NONE',  ( 0.000000000000000000, 0.000000000000000000, 0.000000000000000000 ) ) ;
#602 = UNCERTAINTY_MEASURE_WITH_UNIT (LENGTH_MEASURE( 1.000000000000000082E-05 ), #626, 'distance_accuracy_value', 'NONE');
#603 = EDGE_LOOP ( 'NONE', ( #849, #204, #1741, #980 ) ) ;
#604 = CARTESIAN_POINT ( 'NONE',  ( -21.75000000000000355, 2.755455298081545172E-15, -65.00000000000000000 ) ) ;
#605 = VERTEX_POINT ( 'NONE', #455 ) ;
#606 = SURFACE_STYLE_USAGE ( .BOTH. , #2309 ) ;
#607 = CARTESIAN_POINT ( 'NONE',  ( 0.7499999999999997780, 0.000000000000000000, -65.00000000000000000 ) ) ;
#608 = CARTESIAN_POINT ( 'NONE',  ( 6.123233995736766282E-16, 72.53589838486223584, 5.000000000000000000 ) ) ;
#609 = CARTESIAN_POINT ( 'NONE',  ( 0.7500000000000000000, 0.000000000000000000, -60.00000000000000000 ) ) ;
#610 = FACE_OUTER_BOUND ( 'NONE', #1371, .T. ) ;
#611 = ORIENTED_EDGE ( 'NONE', *, *, #1924, .T. ) ;
#612 = AXIS2_PLACEMENT_3D ( 'NONE', #2266, #161, #2525 ) ;
#613 = CARTESIAN_POINT ( 'NONE',  ( 1.166483650707910602, 148.3185066173136590, -4.863514956196316241 ) ) ;
#614 = CARTESIAN_POINT ( 'NONE',  ( 0.6051372883077441589, 0.7432277821908755966, -29.91284396500883602 ) ) ;
#615 = AXIS2_PLACEMENT_3D ( 'NONE', #3037, #215, #1686 ) ;
#616 = AXIS2_PLACEMENT_3D ( 'NONE', #372, #2668, #150 ) ;
#617 = CIRCLE ( 'NONE', #2736, 11.16971006182868642 ) ;
#618 = ORIENTED_EDGE ( 'NONE', *, *, #2542, .F. ) ;
#619 = VERTEX_POINT ( 'NONE', #2809 ) ;
#620 = ADVANCED_FACE ( 'NONE', ( #2603 ), #2373, .T. ) ;
#621 = DIRECTION ( 'NONE',  ( 1.000000000000000000, 0.000000000000000000, 0.000000000000000000 ) ) ;
#622 =( GEOMETRIC_REPRESENTATION_CONTEXT ( 3 ) GLOBAL_UNCERTAINTY_ASSIGNED_CONTEXT ( ( #2363 ) ) GLOBAL_UNIT_ASSIGNED_CONTEXT ( ( #2689, #317, #2898 ) ) REPRESENTATION_CONTEXT ( 'NONE', 'WORKASPACE' ) );
#623 = AXIS2_PLACEMENT_3D ( 'NONE', #2870, #2855, #117 ) ;
#624 = CIRCLE ( 'NONE', #2349, 1.000000000000000888 ) ;
#625 = EDGE_LOOP ( 'NONE', ( #2528, #914, #1241, #403 ) ) ;
#626 =( LENGTH_UNIT ( ) NAMED_UNIT ( * ) SI_UNIT ( .MILLI., .METRE. ) );
#627 = AXIS2_PLACEMENT_3D ( 'NONE', #2517, #410, #1341 ) ;
#628 = CIRCLE ( 'NONE', #534, 6.945253630463965600 ) ;
#629 = CIRCLE ( 'NONE', #536, 1.000000000000000000 ) ;
#630 = EDGE_CURVE ( 'NONE', #1516, #242, #817, .T. ) ;
#631 = CARTESIAN_POINT ( 'NONE',  ( 1.048902179152555680, 150.0000000000000284, -4.888742600973076335 ) ) ;
#632 = EDGE_CURVE ( 'NONE', #3008, #1925, #1206, .T. ) ;
#633 = DIRECTION ( 'NONE',  ( -1.000000000000000000, 0.000000000000000000, 0.000000000000000000 ) ) ;
#634 = CARTESIAN_POINT ( 'NONE',  ( 0.5931622410671476553, 0.7477680779549170653, -30.12975190246479329 ) ) ;
#635 = CYLINDRICAL_SURFACE ( 'NONE', #224, 5.000000000000000000 ) ;
#636 = DIRECTION ( 'NONE',  ( 1.000000000000000000, 0.000000000000000000, 0.000000000000000000 ) ) ;
#637 = VERTEX_POINT ( 'NONE', #40 ) ;
#638 = FACE_OUTER_BOUND ( 'NONE', #2854, .T. ) ;
#639 = CARTESIAN_POINT ( 'NONE',  ( 0.01598377494194551385, 0.1826054513190321915, -30.24099983935936820 ) ) ;
#640 = ORIENTED_EDGE ( 'NONE', *, *, #2728, .F. ) ;
#641 = CARTESIAN_POINT ( 'NONE',  ( 0.7500000000000000000, 0.000000000000000000, -60.00000000000000711 ) ) ;
#642 = ADVANCED_FACE ( 'NONE', ( #2329 ), #2193, .T. ) ;
#643 = ORIENTED_EDGE ( 'NONE', *, *, #1679, .T. ) ;
#644 = CARTESIAN_POINT ( 'NONE',  ( -6.000000000000000000, 8.266365894244634333E-16, -29.50000000000000000 ) ) ;
#645 = ADVANCED_FACE ( 'NONE', ( #2571 ), #218, .T. ) ;
#646 = EDGE_CURVE ( 'NONE', #761, #2524, #1439, .T. ) ;
#647 = CARTESIAN_POINT ( 'NONE',  ( 2.052413201017106559, 46.00000000000000000, 4.559342063531834910 ) ) ;
#648 = DIRECTION ( 'NONE',  ( 1.000000000000000000, 0.000000000000000000, 0.000000000000000000 ) ) ;
#649 = CARTESIAN_POINT ( 'NONE',  ( 1.538389862757078674, 143.0000000000000284, 2.575530359006910075 ) ) ;
#650 = EDGE_CURVE ( 'NONE', #2027, #3020, #3032, .T. ) ;
#651 = DIRECTION ( 'NONE',  ( 0.000000000000000000, -0.000000000000000000, 1.000000000000000000 ) ) ;
#652 = ORIENTED_EDGE ( 'NONE', *, *, #196, .T. ) ;
#653 = CARTESIAN_POINT ( 'NONE',  ( -18.00000000000001421, 0.000000000000000000, -13.50000000000000355 ) ) ;
#654 = CARTESIAN_POINT ( 'NONE',  ( -0.1067641218652247842, -0.4986142382548673369, -29.97551477212472903 ) ) ;
#655 = VERTEX_POINT ( 'NONE', #1150 ) ;
#656 = EDGE_LOOP ( 'NONE', ( #111, #109, #2361, #419 ) ) ;
#657 = CARTESIAN_POINT ( 'NONE',  ( 0.000000000000000000, 0.000000000000000000, -10.00000000000000000 ) ) ;
#658 = VERTEX_POINT ( 'NONE', #715 ) ;
#659 = CARTESIAN_POINT ( 'NONE',  ( 0.000000000000000000, 0.000000000000000000, 0.000000000000000000 ) ) ;
#660 = LINE ( 'NONE', #385, #2303 ) ;
#661 = CARTESIAN_POINT ( 'NONE',  ( 0.7500000000000000000, 0.000000000000000000, -55.18653780525720265 ) ) ;
#662 = CARTESIAN_POINT ( 'NONE',  ( 0.7500000000000000000, 0.000000000000000000, -54.27272625663694328 ) ) ;
#663 = DIRECTION ( 'NONE',  ( 0.000000000000000000, 0.000000000000000000, 1.000000000000000000 ) ) ;
#664 = ADVANCED_FACE ( 'NONE', ( #934 ), #1643, .T. ) ;
#665 = DIRECTION ( 'NONE',  ( -0.000000000000000000, -0.000000000000000000, 1.000000000000000000 ) ) ;
#666 = EDGE_LOOP ( 'NONE', ( #2883, #1183, #750, #74 ) ) ;
#667 = DIRECTION ( 'NONE',  ( 1.000000000000000000, 0.000000000000000000, 0.000000000000000000 ) ) ;
#668 = CARTESIAN_POINT ( 'NONE',  ( 17.65613846605344861, 2.070404835839429842E-15, -57.73606154046820649 ) ) ;
#669 = ADVANCED_FACE ( 'NONE', ( #1870 ), #2297, .F. ) ;
#670 = VECTOR ( 'NONE', #2747, 1000.000000000000000 ) ;
#671 = ORIENTED_EDGE ( 'NONE', *, *, #1782, .F. ) ;
#672 = AXIS2_PLACEMENT_3D ( 'NONE', #972, #59, #1910 ) ;
#673 = PRESENTATION_STYLE_ASSIGNMENT (( #459 ) ) ;
#674 = VECTOR ( 'NONE', #1891, 1000.000000000000114 ) ;
#675 = VECTOR ( 'NONE', #1525, 1000.000000000000000 ) ;
#676 = EDGE_LOOP ( 'NONE', ( #2417, #1020, #2666, #689 ) ) ;
#677 = CARTESIAN_POINT ( 'NONE',  ( 0.3030971633252053654, -0.6102619603441482576, -30.18594178644577397 ) ) ;
#678 = AXIS2_PLACEMENT_3D ( 'NONE', #1586, #143, #1116 ) ;
#679 = TOROIDAL_SURFACE ( 'NONE', #2044, 11.57584852788213325, 1.000000000000000000 ) ;
#680 = DIRECTION ( 'NONE',  ( 0.5445901143579845449, -0.000000000000000000, -0.8387023353631234412 ) ) ;
#681 = CIRCLE ( 'NONE', #2896, 8.099999999999999645 ) ;
#682 = CARTESIAN_POINT ( 'NONE',  ( 0.9055948593114367950, 152.0493901531919505, 3.896138851579689089 ) ) ;
#683 = CARTESIAN_POINT ( 'NONE',  ( 1.451214211134554066, 144.2466698995652621, 3.092983448973437799 ) ) ;
#684 = ORIENTED_EDGE ( 'NONE', *, *, #2376, .F. ) ;
#685 = EDGE_CURVE ( 'NONE', #75, #2713, #1157, .T. ) ;
#686 = DIRECTION ( 'NONE',  ( 0.8571673007021111124, 0.000000000000000000, 0.5150380749100562650 ) ) ;
#687 = CARTESIAN_POINT ( 'NONE',  ( 0.1034232491315070918, -0.3926587147145589873, -30.22429050926693606 ) ) ;
#688 = VERTEX_POINT ( 'NONE', #322 ) ;
#689 = ORIENTED_EDGE ( 'NONE', *, *, #2576, .F. ) ;
#690 = DIRECTION ( 'NONE',  ( 0.000000000000000000, -1.000000000000000000, 0.000000000000000000 ) ) ;
#691 = EDGE_LOOP ( 'NONE', ( #2014, #2330, #1610, #1418 ) ) ;
#692 = APPLICATION_PROTOCOL_DEFINITION ( 'draft international standard', 'automotive_design', 1998, #2719 ) ;
#693 = CARTESIAN_POINT ( 'NONE',  ( 0.5699843108123371360, -0.7346411464496811483, -30.13423273899991628 ) ) ;
#694 = LINE ( 'NONE', #34, #2345 ) ;
#695 = CARTESIAN_POINT ( 'NONE',  ( 0.7500000000000000000, 0.000000000000000000, -35.00000000000000000 ) ) ;
#696 = CARTESIAN_POINT ( 'NONE',  ( 1.554881900051636068, -0.4648550558847448499, -29.73095790090420110 ) ) ;
#697 = DIRECTION ( 'NONE',  ( -0.000000000000000000, -1.000000000000000000, -0.000000000000000000 ) ) ;
#698 = DIRECTION ( 'NONE',  ( -1.000000000000000000, 0.000000000000000000, 0.000000000000000000 ) ) ;
#699 = MANIFOLD_SOLID_BREP ( 'Fillet3', #1843 ) ;
#700 = DIRECTION ( 'NONE',  ( -0.000000000000000000, -1.000000000000000000, -0.000000000000000000 ) ) ;
#701 = ORIENTED_EDGE ( 'NONE', *, *, #1236, .F. ) ;
#702 = AXIS2_PLACEMENT_3D ( 'NONE', #2287, #2050, #2718 ) ;
#703 = ORIENTED_EDGE ( 'NONE', *, *, #1271, .T. ) ;
#704 = CARTESIAN_POINT ( 'NONE',  ( 13.00000000000000178, 46.00000000000000000, 8.314084001783523803 ) ) ;
#705 = ADVANCED_FACE ( 'NONE', ( #2424 ), #998, .T. ) ;
#706 = EDGE_CURVE ( 'NONE', #1650, #2701, #309, .T. ) ;
#707 = ORIENTED_EDGE ( 'NONE', *, *, #2904, .F. ) ;
#708 = CARTESIAN_POINT ( 'NONE',  ( 0.9814259410115041549, -0.9224670506677495885, -29.81678543414560423 ) ) ;
#709 = EDGE_CURVE ( 'NONE', #2299, #104, #575, .T. ) ;
#710 = ADVANCED_FACE ( 'NONE', ( #2629 ), #528, .T. ) ;
#711 = CARTESIAN_POINT ( 'NONE',  ( -9.999999999999998224, 1.224646799147353059E-15, -9.000000000000001776 ) ) ;
#712 = CARTESIAN_POINT ( 'NONE',  ( 1.268006068844788725, 0.5423741445164657060, -29.99639748842207965 ) ) ;
#713 = CARTESIAN_POINT ( 'NONE',  ( 1.313310571703979246, -0.7507389051759894016, -29.76730368344184186 ) ) ;
#714 = DIRECTION ( 'NONE',  ( -0.000000000000000000, -0.000000000000000000, -1.000000000000000000 ) ) ;
#715 = CARTESIAN_POINT ( 'NONE',  ( 2.020667218593129304E-16, 8.000000000000000000, 1.649999999999997247 ) ) ;
#716 = ORIENTED_EDGE ( 'NONE', *, *, #2830, .F. ) ;
#717 = EDGE_LOOP ( 'NONE', ( #2868, #1125, #1400, #490 ) ) ;
#718 = DIRECTION ( 'NONE',  ( 0.000000000000000000, 0.000000000000000000, -1.000000000000000000 ) ) ;
#719 = ORIENTED_EDGE ( 'NONE', *, *, #2604, .F. ) ;
#720 = AXIS2_PLACEMENT_3D ( 'NONE', #1851, #420, #1336 ) ;
#721 = EDGE_CURVE ( 'NONE', #558, #1602, #134, .T. ) ;
#722 = CARTESIAN_POINT ( 'NONE',  ( 0.2814860103438334149, -0.5938829569482735327, -29.96263717827333295 ) ) ;
#723 = CIRCLE ( 'NONE', #1402, 1.000000000000000888 ) ;
#724 = CONICAL_SURFACE ( 'NONE', #2835, 4.750000000000000000, 1.324231699133356921 ) ;
#725 = FACE_OUTER_BOUND ( 'NONE', #170, .T. ) ;
#726 = AXIS2_PLACEMENT_3D ( 'NONE', #1009, #2944, #841 ) ;
#727 = AXIS2_PLACEMENT_3D ( 'NONE', #2106, #2355, #1614 ) ;
#728 = CARTESIAN_POINT ( 'NONE',  ( 0.7500000000000000000, 0.000000000000000000, -54.56007414220329110 ) ) ;
#729 = FACE_OUTER_BOUND ( 'NONE', #2593, .T. ) ;
#730 = CONICAL_SURFACE ( 'NONE', #1305, 17.49999999999999645, 1.152571997215668054 ) ;
#731 = AXIS2_PLACEMENT_3D ( 'NONE', #1347, #2724, #1099 ) ;
#732 = CIRCLE ( 'NONE', #2440, 5.000000000000000000 ) ;
#733 = DIRECTION ( 'NONE',  ( -1.000000000000000000, 0.000000000000000000, 0.000000000000000000 ) ) ;
#734 = CARTESIAN_POINT ( 'NONE',  ( 0.7500000000000000000, 0.000000000000000000, -60.00000000000000000 ) ) ;
#735 = VERTEX_POINT ( 'NONE', #557 ) ;
#736 = DIRECTION ( 'NONE',  ( 0.000000000000000000, 0.000000000000000000, 1.000000000000000000 ) ) ;
#737 = CYLINDRICAL_SURFACE ( 'NONE', #2396, 4.000000000000000000 ) ;
#738 = VERTEX_POINT ( 'NONE', #1239 ) ;
#739 = CARTESIAN_POINT ( 'NONE',  ( 0.6100920827065630103, -0.9547092728436508136, -29.87154448627460468 ) ) ;
#740 = EDGE_CURVE ( 'NONE', #75, #1670, #480, .T. ) ;
#741 = ORIENTED_EDGE ( 'NONE', *, *, #2008, .T. ) ;
#742 = DIRECTION ( 'NONE',  ( 0.9975640502598247528, 0.06975647374411844681, 0.000000000000000000 ) ) ;
#743 = DIRECTION ( 'NONE',  ( -0.000000000000000000, -0.000000000000000000, -1.000000000000000000 ) ) ;
#744 = LINE ( 'NONE', #21, #1695 ) ;
#745 = EDGE_CURVE ( 'NONE', #267, #1926, #2652, .T. ) ;
#746 = ADVANCED_FACE ( 'NONE', ( #1974, #2697 ), #2925, .F. ) ;
#747 = FACE_OUTER_BOUND ( 'NONE', #1719, .T. ) ;
#748 = DIRECTION ( 'NONE',  ( -0.000000000000000000, -1.000000000000000000, -0.000000000000000000 ) ) ;
#749 = EDGE_CURVE ( 'NONE', #1202, #658, #2243, .T. ) ;
#750 = ORIENTED_EDGE ( 'NONE', *, *, #1955, .T. ) ;
#751 = ORIENTED_EDGE ( 'NONE', *, *, #1463, .F. ) ;
#752 = DIRECTION ( 'NONE',  ( 1.000000000000000000, 0.000000000000000000, 0.000000000000000000 ) ) ;
#753 = ORIENTED_EDGE ( 'NONE', *, *, #1314, .T. ) ;
#754 = ITEM_DEFINED_TRANSFORMATION ( 'NONE', 'NONE', #2149,  #920 ) ;
#755 = LINE ( 'NONE', #1433, #1162 ) ;
#756 = ORIENTED_EDGE ( 'NONE', *, *, #2115, .F. ) ;
#757 = LINE ( 'NONE', #941, #2244 ) ;
#758 = DIRECTION ( 'NONE',  ( 0.3303504247281060513, 4.045625902402436693E-17, -0.9438583563660173370 ) ) ;
#759 = CARTESIAN_POINT ( 'NONE',  ( 22.25000000000000355, 0.000000000000000000, -60.00000000000000000 ) ) ;
#760 = VERTEX_POINT ( 'NONE', #2276 ) ;
#761 = VERTEX_POINT ( 'NONE', #201 ) ;
#762 = DIRECTION ( 'NONE',  ( 0.000000000000000000, 0.000000000000000000, 1.000000000000000000 ) ) ;
#763 = VERTEX_POINT ( 'NONE', #2770 ) ;
#764 = DIRECTION ( 'NONE',  ( 0.000000000000000000, 0.000000000000000000, -1.000000000000000000 ) ) ;
#765 = ORIENTED_EDGE ( 'NONE', *, *, #832, .T. ) ;
#766 = CARTESIAN_POINT ( 'NONE',  ( -20.00000000000000000, 0.000000000000000000, -10.00000000000000000 ) ) ;
#767 = AXIS2_PLACEMENT_3D ( 'NONE', #2602, #2160, #249 ) ;
#768 = LINE ( 'NONE', #982, #1609 ) ;
#769 = CIRCLE ( 'NONE', #86, 16.90613846605345216 ) ;
#770 = DIRECTION ( 'NONE',  ( 0.000000000000000000, 0.000000000000000000, -1.000000000000000000 ) ) ;
#771 = AXIS2_PLACEMENT_3D ( 'NONE', #2172, #954, #2582 ) ;
#772 = CARTESIAN_POINT ( 'NONE',  ( 25.00000000000000000, 0.000000000000000000, -10.00000000000000000 ) ) ;
#773 = AXIS2_PLACEMENT_3D ( 'NONE', #2520, #2294, #186 ) ;
#774 = AXIS2_PLACEMENT_3D ( 'NONE', #124, #2197, #1047 ) ;
#775 = MECHANICAL_DESIGN_GEOMETRIC_PRESENTATION_REPRESENTATION (  '', ( #2088 ), #233 ) ;
#776 = CIRCLE ( 'NONE', #2488, 2.999999999999999112 ) ;
#777 = ADVANCED_FACE ( 'NONE', ( #1560 ), #400, .T. ) ;
#778 = PRODUCT_DEFINITION_FORMATION_WITH_SPECIFIED_SOURCE ( 'ANY', '', #2286, .NOT_KNOWN. ) ;
#779 = EDGE_LOOP ( 'NONE', ( #1777, #78, #1358, #2029, #2846 ) ) ;
#780 = VERTEX_POINT ( 'NONE', #2956 ) ;
#781 = CIRCLE ( 'NONE', #2493, 17.50000000000000000 ) ;
#782 = ADVANCED_FACE ( 'NONE', ( #2068 ), #2195, .F. ) ;
#783 = DIRECTION ( 'NONE',  ( 0.000000000000000000, 0.000000000000000000, 1.000000000000000000 ) ) ;
#784 = ORIENTED_EDGE ( 'NONE', *, *, #423, .F. ) ;
#785 = CYLINDRICAL_SURFACE ( 'NONE', #384, 4.750000000000000888 ) ;
#786 = ADVANCED_FACE ( 'NONE', ( #882 ), #2507, .T. ) ;
#787 = ORIENTED_EDGE ( 'NONE', *, *, #958, .T. ) ;
#788 = CARTESIAN_POINT ( 'NONE',  ( -21.99999999999999289, 2.449293598294693595E-16, -9.999999999999998224 ) ) ;
#789 = CARTESIAN_POINT ( 'NONE',  ( 18.25000000000000711, 0.000000000000000000, -60.00000000000000711 ) ) ;
#790 = DIRECTION ( 'NONE',  ( -0.000000000000000000, -0.000000000000000000, -1.000000000000000000 ) ) ;
#791 = ORIENTED_EDGE ( 'NONE', *, *, #2850, .F. ) ;
#792 = CARTESIAN_POINT ( 'NONE',  ( -16.75000000000000000, 0.000000000000000000, -71.29999999999999716 ) ) ;
#793 = FACE_OUTER_BOUND ( 'NONE', #656, .T. ) ;
#794 = UNCERTAINTY_MEASURE_WITH_UNIT (LENGTH_MEASURE( 1.000000000000000082E-05 ), #2551, 'distance_accuracy_value', 'NONE');
#795 = ORIENTED_EDGE ( 'NONE', *, *, #749, .T. ) ;
#796 = ADVANCED_FACE ( 'NONE', ( #145 ), #2687, .F. ) ;
#797 = ORIENTED_EDGE ( 'NONE', *, *, #2376, .T. ) ;
#798 = DIRECTION ( 'NONE',  ( 1.000000000000000000, 0.000000000000000000, 0.000000000000000000 ) ) ;
#799 = CARTESIAN_POINT ( 'NONE',  ( 0.1587346934923077602, -0.4724278464487288720, -30.21370593489498546 ) ) ;
#800 = CYLINDRICAL_SURFACE ( 'NONE', #2482, 8.099999999999999645 ) ;
#801 = DIRECTION ( 'NONE',  ( -0.000000000000000000, -1.000000000000000000, -0.000000000000000000 ) ) ;
#802 = ORIENTED_EDGE ( 'NONE', *, *, #423, .T. ) ;
#803 = DIRECTION ( 'NONE',  ( -1.000000000000000000, 0.000000000000000000, 0.000000000000000000 ) ) ;
#804 = CARTESIAN_POINT ( 'NONE',  ( 0.7500000000000000000, 0.000000000000000000, -35.00000000000000000 ) ) ;
#805 = VERTEX_POINT ( 'NONE', #2723 ) ;
#806 = DIRECTION ( 'NONE',  ( 0.000000000000000000, 0.000000000000000000, -1.000000000000000000 ) ) ;
#807 = ADVANCED_FACE ( 'NONE', ( #595 ), #330, .F. ) ;
#808 = ORIENTED_EDGE ( 'NONE', *, *, #875, .F. ) ;
#809 = DIRECTION ( 'NONE',  ( -0.000000000000000000, -0.000000000000000000, 1.000000000000000000 ) ) ;
#810 = AXIS2_PLACEMENT_3D ( 'NONE', #957, #736, #1665 ) ;
#811 = CARTESIAN_POINT ( 'NONE',  ( 0.000000000000000000, 0.000000000000000000, 0.000000000000000000 ) ) ;
#812 = ADVANCED_FACE ( 'NONE', ( #896 ), #1988, .T. ) ;
#813 = DIRECTION ( 'NONE',  ( -0.000000000000000000, -0.000000000000000000, 1.000000000000000000 ) ) ;
#814 = CARTESIAN_POINT ( 'NONE',  ( 0.000000000000000000, 0.000000000000000000, -20.00000000000000000 ) ) ;
#815 = FACE_OUTER_BOUND ( 'NONE', #989, .T. ) ;
#816 = CIRCLE ( 'NONE', #2585, 4.000000000000000000 ) ;
#817 = CIRCLE ( 'NONE', #2536, 4.000000000000000000 ) ;
#818 = ORIENTED_EDGE ( 'NONE', *, *, #1762, .T. ) ;
#819 = FACE_OUTER_BOUND ( 'NONE', #2634, .T. ) ;
#820 = COLOUR_RGB ( '',0.6862745098039215730, 0.6588235294117646967, 0.6392156862745097534 ) ;
#821 = AXIS2_PLACEMENT_3D ( 'NONE', #1330, #2489, #2312 ) ;
#822 = CIRCLE ( 'NONE', #921, 17.50000000000000355 ) ;
#823 = AXIS2_PLACEMENT_3D ( 'NONE', #2017, #1790, #940 ) ;
#824 = DIRECTION ( 'NONE',  ( 0.000000000000000000, 0.000000000000000000, -1.000000000000000000 ) ) ;
#825 = ORIENTED_EDGE ( 'NONE', *, *, #1902, .T. ) ;
#826 = CARTESIAN_POINT ( 'NONE',  ( 0.000000000000000000, 0.000000000000000000, -19.00000000000000000 ) ) ;
#827 = ORIENTED_EDGE ( 'NONE', *, *, #880, .T. ) ;
#828 = CARTESIAN_POINT ( 'NONE',  ( 12.32584852788213503, 1.417632584708545528E-15, -54.27272625663694328 ) ) ;
#829 = DIRECTION ( 'NONE',  ( 0.000000000000000000, 1.000000000000000000, 0.000000000000000000 ) ) ;
#830 = DIRECTION ( 'NONE',  ( -1.000000000000000000, 0.000000000000000000, 0.000000000000000000 ) ) ;
#831 = CARTESIAN_POINT ( 'NONE',  ( 0.7500000000000000000, 0.000000000000000000, -59.00000000000000000 ) ) ;
#832 = EDGE_CURVE ( 'NONE', #65, #890, #388, .T. ) ;
#833 = DIRECTION ( 'NONE',  ( -0.000000000000000000, -0.000000000000000000, -1.000000000000000000 ) ) ;
#834 = VERTEX_POINT ( 'NONE', #859 ) ;
#835 = DIRECTION ( 'NONE',  ( 1.000000000000000000, 0.000000000000000000, 0.000000000000000000 ) ) ;
#836 = EDGE_CURVE ( 'NONE', #174, #837, #3035, .T. ) ;
#837 = VERTEX_POINT ( 'NONE', #843 ) ;
#838 = CARTESIAN_POINT ( 'NONE',  ( 0.000000000000000000, 0.000000000000000000, -5.000000000000000000 ) ) ;
#839 = EDGE_LOOP ( 'NONE', ( #791, #1171, #765, #1095 ) ) ;
#840 = LINE ( 'NONE', #1050, #1362 ) ;
#841 = DIRECTION ( 'NONE',  ( 0.000000000000000000, 0.000000000000000000, -1.000000000000000000 ) ) ;
#842 =( BOUNDED_CURVE ( )  B_SPLINE_CURVE ( 3, ( #2992, #2726, #613, #1323 ),
 .UNSPECIFIED., .F., .T. ) 
 B_SPLINE_CURVE_WITH_KNOTS ( ( 4, 4 ),
 ( 1.287307154266182918, 1.359445933432372300 ),
 .UNSPECIFIED. ) 
 CURVE ( )  GEOMETRIC_REPRESENTATION_ITEM ( )  RATIONAL_B_SPLINE_CURVE ( ( 1.000000000000000000, 0.9995663800597522908, 0.9995663800597522908, 1.000000000000000000 ) ) 
 REPRESENTATION_ITEM ( '' )  );
#843 = CARTESIAN_POINT ( 'NONE',  ( -21.75000000000000355, 2.755455298081545172E-15, -61.00000000000000000 ) ) ;
#844 = CARTESIAN_POINT ( 'NONE',  ( -17.75000000000000711, 2.265596578422604580E-15, -60.00000000000000000 ) ) ;
#845 = VERTEX_POINT ( 'NONE', #1575 ) ;
#846 = ADVANCED_FACE ( 'NONE', ( #1098 ), #1300, .T. ) ;
#847 = DIRECTION ( 'NONE',  ( 0.000000000000000000, 0.000000000000000000, 1.000000000000000000 ) ) ;
#848 = CARTESIAN_POINT ( 'NONE',  ( -0.001856339049801836519, 0.08301526829703782806, -30.24439823347005074 ) ) ;
#849 = ORIENTED_EDGE ( 'NONE', *, *, #2281, .T. ) ;
#850 = EDGE_CURVE ( 'NONE', #986, #735, #2391, .T. ) ;
#851 = ORIENTED_EDGE ( 'NONE', *, *, #2413, .T. ) ;
#852 = CARTESIAN_POINT ( 'NONE',  ( 0.9055948593114367950, 152.0493901531919505, 3.896138851579689089 ) ) ;
#853 = ORIENTED_EDGE ( 'NONE', *, *, #1170, .T. ) ;
#854 = PRESENTATION_STYLE_ASSIGNMENT (( #2437 ) ) ;
#855 = DIRECTION ( 'NONE',  ( -1.000000000000000000, 1.224646799147352714E-16, 0.000000000000000000 ) ) ;
#856 = PRODUCT_DEFINITION_SHAPE ( 'NONE', 'NONE',  #2636 ) ;
#857 = CIRCLE ( 'NONE', #2425, 17.50000000000000355 ) ;
#858 = LINE ( 'NONE', #3016, #574 ) ;
#859 = CARTESIAN_POINT ( 'NONE',  ( -16.75000000000000000, 2.143131898507868643E-15, -71.29999999999999716 ) ) ;
#860 = CARTESIAN_POINT ( 'NONE',  ( 0.000000000000000000, 8.000000000000000000, 0.000000000000000000 ) ) ;
#861 = DIRECTION ( 'NONE',  ( 0.000000000000000000, 0.000000000000000000, 1.000000000000000000 ) ) ;
#862 = ORIENTED_EDGE ( 'NONE', *, *, #1415, .T. ) ;
#863 = AXIS2_PLACEMENT_3D ( 'NONE', #2341, #2808, #698 ) ;
#864 = DIRECTION ( 'NONE',  ( -0.000000000000000000, -0.000000000000000000, -1.000000000000000000 ) ) ;
#865 = CARTESIAN_POINT ( 'NONE',  ( -0.001687965611048489840, 0.07926206475728382606, -30.00593610007764411 ) ) ;
#866 = CIRCLE ( 'NONE', #615, 5.000000000000000000 ) ;
#867 = AXIS2_PLACEMENT_3D ( 'NONE', #120, #335, #2891 ) ;
#868 = EDGE_CURVE ( 'NONE', #2077, #2053, #2435, .T. ) ;
#869 = AXIS2_PLACEMENT_3D ( 'NONE', #1167, #1642, #1226 ) ;
#870 = VERTEX_POINT ( 'NONE', #3002 ) ;
#871 = PRESENTATION_LAYER_ASSIGNMENT (  '', '', ( #2937 ) ) ;
#872 = DIRECTION ( 'NONE',  ( -0.000000000000000000, -0.000000000000000000, -1.000000000000000000 ) ) ;
#873 = CIRCLE ( 'NONE', #91, 22.50000000000000355 ) ;
#874 = VECTOR ( 'NONE', #1332, 1000.000000000000000 ) ;
#875 = EDGE_CURVE ( 'NONE', #986, #761, #888, .T. ) ;
#876 = EDGE_CURVE ( 'NONE', #2446, #2510, #1210, .T. ) ;
#877 = CIRCLE ( 'NONE', #2987, 1.649999999999999467 ) ;
#878 = ORIENTED_EDGE ( 'NONE', *, *, #1148, .T. ) ;
#879 = CARTESIAN_POINT ( 'NONE',  ( 18.25000000000000711, 0.000000000000000000, -65.00000000000000000 ) ) ;
#880 = EDGE_CURVE ( 'NONE', #2374, #2524, #374, .T. ) ;
#881 = DIRECTION ( 'NONE',  ( 1.000000000000000000, 0.000000000000000000, 0.000000000000000000 ) ) ;
#882 = FACE_OUTER_BOUND ( 'NONE', #2670, .T. ) ;
#883 = DIRECTION ( 'NONE',  ( 1.000000000000000000, 0.000000000000000000, 0.000000000000000000 ) ) ;
#884 = CARTESIAN_POINT ( 'NONE',  ( 0.000000000000000000, 0.000000000000000000, 0.000000000000000000 ) ) ;
#885 = ORIENTED_EDGE ( 'NONE', *, *, #290, .T. ) ;
#886 = DIRECTION ( 'NONE',  ( 0.000000000000000000, 0.000000000000000000, 1.000000000000000000 ) ) ;
#887 = CARTESIAN_POINT ( 'NONE',  ( 0.001972877357192507394, -0.1085297515321106548, -30.00537762252147544 ) ) ;
#888 = B_SPLINE_CURVE_WITH_KNOTS ( 'NONE', 3,
 ( #1540, #1083, #2742, #437, #634, #1589, #1132, #2537, #1367, #259 ),
 .UNSPECIFIED., .F., .F.,
 ( 4, 2, 2, 2, 4 ),
 ( 0.002342783549154918779, 0.002784410475366112109, 0.003226037401577305438, 0.003667664327788498768, 0.004109291253999692098 ),
 .UNSPECIFIED. ) ;
#889 = EDGE_LOOP ( 'NONE', ( #1199, #310 ) ) ;
#890 = VERTEX_POINT ( 'NONE', #1145 ) ;
#891 = CARTESIAN_POINT ( 'NONE',  ( 9.000000000000000000, 0.000000000000000000, -10.00000000000000000 ) ) ;
#892 = ORIENTED_EDGE ( 'NONE', *, *, #2827, .T. ) ;
#893 = DIRECTION ( 'NONE',  ( 0.000000000000000000, 0.000000000000000000, -1.000000000000000000 ) ) ;
#894 = CARTESIAN_POINT ( 'NONE',  ( -8.099999999999999645, 0.000000000000000000, -10.00000000000000000 ) ) ;
#895 = EDGE_CURVE ( 'NONE', #2510, #2606, #2094, .T. ) ;
#896 = FACE_OUTER_BOUND ( 'NONE', #2352, .T. ) ;
#897 = CARTESIAN_POINT ( 'NONE',  ( -16.75000000000000355, 2.143131898507868643E-15, -65.00000000000000000 ) ) ;
#898 = ORIENTED_EDGE ( 'NONE', *, *, #1507, .T. ) ;
#899 = CARTESIAN_POINT ( 'NONE',  ( 0.08764808405146869152, 0.3652595090332538819, -30.22730816929352926 ) ) ;
#900 = ORIENTED_EDGE ( 'NONE', *, *, #1181, .F. ) ;
#901 = VERTEX_POINT ( 'NONE', #274 ) ;
#902 = CARTESIAN_POINT ( 'NONE',  ( 0.000000000000000000, 150.0000000000000284, -5.000000000000000000 ) ) ;
#903 = VERTEX_POINT ( 'NONE', #2121 ) ;
#904 = CARTESIAN_POINT ( 'NONE',  ( 1.501967159558475595, -0.08756105567291813663, -29.77265945732230179 ) ) ;
#905 = ADVANCED_FACE ( 'NONE', ( #2083 ), #1381, .T. ) ;
#906 = CARTESIAN_POINT ( 'NONE',  ( 17.35000000000000142, 2.032913686584606063E-15, -70.00000000000000000 ) ) ;
#907 = DIRECTION ( 'NONE',  ( -0.000000000000000000, -1.000000000000000000, -0.000000000000000000 ) ) ;
#908 = FACE_OUTER_BOUND ( 'NONE', #1286, .T. ) ;
#909 = DIRECTION ( 'NONE',  ( 0.000000000000000000, 0.000000000000000000, 1.000000000000000000 ) ) ;
#910 = VERTEX_POINT ( 'NONE', #2612 ) ;
#911 = CARTESIAN_POINT ( 'NONE',  ( 0.7500000000000000000, 0.000000000000000000, -58.64987308908846586 ) ) ;
#912 = DIRECTION ( 'NONE',  ( 0.000000000000000000, -1.000000000000000000, 0.000000000000000000 ) ) ;
#913 = AXIS2_PLACEMENT_3D ( 'NONE', #1168, #3041, #931 ) ;
#914 = ORIENTED_EDGE ( 'NONE', *, *, #2619, .F. ) ;
#915 = ORIENTED_EDGE ( 'NONE', *, *, #2845, .F. ) ;
#916 = FACE_OUTER_BOUND ( 'NONE', #2129, .T. ) ;
#917 = CIRCLE ( 'NONE', #2393, 9.871320343559647270 ) ;
#918 = VECTOR ( 'NONE', #1038, 1000.000000000000000 ) ;
#919 = ORIENTED_EDGE ( 'NONE', *, *, #2443, .F. ) ;
#920 = AXIS2_PLACEMENT_3D ( 'NONE', #1720, #2661, #1477 ) ;
#921 = AXIS2_PLACEMENT_3D ( 'NONE', #2492, #2295, #883 ) ;
#922 = FACE_OUTER_BOUND ( 'NONE', #139, .T. ) ;
#923 = B_SPLINE_CURVE_WITH_KNOTS ( 'NONE', 3,
 ( #1023, #352, #1685, #2911, #2662, #1281, #1224, #2454, #55, #2214, #100, #555 ),
 .UNSPECIFIED., .F., .F.,
 ( 4, 2, 2, 2, 2, 4 ),
 ( 1.974100011091170301E-07, 0.0004092680839700698421, 0.0008183387579390304914, 0.001636480105876952007, 0.002454621453814872980, 0.003272762801752795905 ),
 .UNSPECIFIED. ) ;
#924 = AXIS2_PLACEMENT_3D ( 'NONE', #2943, #829, #1773 ) ;
#925 = CIRCLE ( 'NONE', #2351, 5.000000000000000000 ) ;
#926 = FACE_OUTER_BOUND ( 'NONE', #551, .T. ) ;
#927 = AXIS2_PLACEMENT_3D ( 'NONE', #2872, #764, #1958 ) ;
#928 = CARTESIAN_POINT ( 'NONE',  ( 6.123233995736766282E-16, 0.000000000000000000, 5.000000000000000000 ) ) ;
#929 = CARTESIAN_POINT ( 'NONE',  ( -20.00000000000000000, 0.000000000000000000, -13.50000000000000355 ) ) ;
#930 = DIRECTION ( 'NONE',  ( 1.000000000000000000, 0.000000000000000000, 0.000000000000000000 ) ) ;
#931 = DIRECTION ( 'NONE',  ( -1.000000000000000000, 0.000000000000000000, 0.000000000000000000 ) ) ;
#932 = ADVANCED_FACE ( 'NONE', ( #20 ), #2484, .F. ) ;
#933 = ADVANCED_FACE ( 'NONE', ( #942 ), #42, .F. ) ;
#934 = FACE_OUTER_BOUND ( 'NONE', #1984, .T. ) ;
#935 = ORIENTED_EDGE ( 'NONE', *, *, #1082, .T. ) ;
#936 = ORIENTED_EDGE ( 'NONE', *, *, #1728, .T. ) ;
#937 = FACE_OUTER_BOUND ( 'NONE', #1664, .T. ) ;
#938 = EDGE_CURVE ( 'NONE', #2027, #1602, #952, .T. ) ;
#939 = ORIENTED_EDGE ( 'NONE', *, *, #2209, .T. ) ;
#940 = DIRECTION ( 'NONE',  ( 0.000000000000000000, 0.000000000000000000, -1.000000000000000000 ) ) ;
#941 = CARTESIAN_POINT ( 'NONE',  ( 3.000000000000000000, 0.000000000000000000, 0.000000000000000000 ) ) ;
#942 = FACE_OUTER_BOUND ( 'NONE', #1292, .T. ) ;
#943 = DIRECTION ( 'NONE',  ( 0.000000000000000000, 0.000000000000000000, -1.000000000000000000 ) ) ;
#944 = CARTESIAN_POINT ( 'NONE',  ( 18.25000000000000711, 0.000000000000000000, -75.00000000000000000 ) ) ;
#945 = DIRECTION ( 'NONE',  ( 1.000000000000000000, 0.000000000000000000, 0.000000000000000000 ) ) ;
#946 = ORIENTED_EDGE ( 'NONE', *, *, #2813, .T. ) ;
#947 = VECTOR ( 'NONE', #2257, 1000.000000000000000 ) ;
#948 = ORIENTED_EDGE ( 'NONE', *, *, #1691, .T. ) ;
#949 = VERTEX_POINT ( 'NONE', #928 ) ;
#950 = CARTESIAN_POINT ( 'NONE',  ( 1.646363037032696042, -0.2322350761631329363, -29.71712576232302538 ) ) ;
#951 = CARTESIAN_POINT ( 'NONE',  ( 0.7500000000000000000, 0.000000000000000000, -71.29999999999999716 ) ) ;
#952 = LINE ( 'NONE', #2579, #1497 ) ;
#953 = CARTESIAN_POINT ( 'NONE',  ( 0.000000000000000000, 165.0000000000000284, 0.000000000000000000 ) ) ;
#954 = DIRECTION ( 'NONE',  ( -0.8387023353631235523, 0.000000000000000000, -0.5445901143579846559 ) ) ;
#955 = CARTESIAN_POINT ( 'NONE',  ( 0.000000000000000000, 0.000000000000000000, -3.700000000000000178 ) ) ;
#956 = ORIENTED_EDGE ( 'NONE', *, *, #2079, .F. ) ;
#957 = CARTESIAN_POINT ( 'NONE',  ( 0.000000000000000000, 0.000000000000000000, -10.00000000000000000 ) ) ;
#958 = EDGE_CURVE ( 'NONE', #1976, #1635, #1780, .T. ) ;
#959 = ORIENTED_EDGE ( 'NONE', *, *, #1788, .F. ) ;
#960 = EDGE_CURVE ( 'NONE', #300, #1696, #2157, .T. ) ;
#961 = CARTESIAN_POINT ( 'NONE',  ( 0.6679475151052154391, -0.7518335555004524995, -30.11512170977025349 ) ) ;
#962 = VECTOR ( 'NONE', #2324, 1000.000000000000000 ) ;
#963 = EDGE_LOOP ( 'NONE', ( #2497, #2284, #652, #2760 ) ) ;
#964 = CARTESIAN_POINT ( 'NONE',  ( 5.500000000000000000, 0.000000000000000000, -30.00337151423845938 ) ) ;
#965 = VECTOR ( 'NONE', #127, 1000.000000000000000 ) ;
#966 = DIRECTION ( 'NONE',  ( 1.000000000000000000, 0.000000000000000000, 0.000000000000000000 ) ) ;
#967 = VECTOR ( 'NONE', #1876, 1000.000000000000000 ) ;
#968 = AXIS2_PLACEMENT_3D ( 'NONE', #2472, #1270, #288 ) ;
#969 = AXIS2_PLACEMENT_3D ( 'NONE', #1558, #1812, #2004 ) ;
#970 = DIRECTION ( 'NONE',  ( -0.000000000000000000, -1.000000000000000000, -0.000000000000000000 ) ) ;
#971 =( GEOMETRIC_REPRESENTATION_CONTEXT ( 3 ) GLOBAL_UNCERTAINTY_ASSIGNED_CONTEXT ( ( #1551 ) ) GLOBAL_UNIT_ASSIGNED_CONTEXT ( ( #1585, #1651, #1432 ) ) REPRESENTATION_CONTEXT ( 'NONE', 'WORKASPACE' ) );
#972 = CARTESIAN_POINT ( 'NONE',  ( 0.7500000000000000000, 0.000000000000000000, -55.00000000000000711 ) ) ;
#973 = ORIENTED_EDGE ( 'NONE', *, *, #1114, .F. ) ;
#974 = ORIENTED_EDGE ( 'NONE', *, *, #554, .F. ) ;
#975 = CARTESIAN_POINT ( 'NONE',  ( -0.2177983810273891874, 0.2318799381796148307, -29.99142841838386886 ) ) ;
#976 = ORIENTED_EDGE ( 'NONE', *, *, #1255, .T. ) ;
#977 = APPLICATION_PROTOCOL_DEFINITION ( 'draft international standard', 'automotive_design', 1998, #418 ) ;
#978 = FACE_OUTER_BOUND ( 'NONE', #1387, .T. ) ;
#979 = EDGE_CURVE ( 'NONE', #292, #2705, #433, .T. ) ;
#980 = ORIENTED_EDGE ( 'NONE', *, *, #1823, .F. ) ;
#981 = DIRECTION ( 'NONE',  ( 1.000000000000000000, 0.000000000000000000, 0.000000000000000000 ) ) ;
#982 = CARTESIAN_POINT ( 'NONE',  ( 2.020667218593129304E-16, 8.000000000000000000, 1.649999999999997247 ) ) ;
#983 = CARTESIAN_POINT ( 'NONE',  ( 0.000000000000000000, 0.000000000000000000, -25.00000000000000000 ) ) ;
#984 = CARTESIAN_POINT ( 'NONE',  ( -21.99999999999998934, 2.449293598294691130E-16, -13.50000000000000355 ) ) ;
#985 = CARTESIAN_POINT ( 'NONE',  ( -1.084202172485504434E-16, 0.000000000000000000, -28.00000000000000355 ) ) ;
#986 = VERTEX_POINT ( 'NONE', #712 ) ;
#987 = FACE_OUTER_BOUND ( 'NONE', #118, .T. ) ;
#988 = DIRECTION ( 'NONE',  ( -0.000000000000000000, -1.000000000000000000, -0.000000000000000000 ) ) ;
#989 = EDGE_LOOP ( 'NONE', ( #2950, #1419, #3009, #2154 ) ) ;
#990 = DIRECTION ( 'NONE',  ( 0.000000000000000000, -1.000000000000000000, 0.000000000000000000 ) ) ;
#991 = ORIENTED_EDGE ( 'NONE', *, *, #2357, .F. ) ;
#992 = CARTESIAN_POINT ( 'NONE',  ( 3.000000000000000000, 0.000000000000000000, -3.100000000000000533 ) ) ;
#993 = DIRECTION ( 'NONE',  ( 0.000000000000000000, 0.000000000000000000, -1.000000000000000000 ) ) ;
#994 = DIRECTION ( 'NONE',  ( 0.000000000000000000, 0.000000000000000000, 1.000000000000000000 ) ) ;
#995 = EDGE_CURVE ( 'NONE', #2541, #2299, #2831, .T. ) ;
#996 = PRODUCT_RELATED_PRODUCT_CATEGORY ( 'part', '', ( #416 ) ) ;
#997 = DIRECTION ( 'NONE',  ( -1.000000000000000000, 0.000000000000000000, 0.000000000000000000 ) ) ;
#998 = CYLINDRICAL_SURFACE ( 'NONE', #2888, 16.60000000000000142 ) ;
#999 = ORIENTED_EDGE ( 'NONE', *, *, #868, .T. ) ;
#1000 = ORIENTED_EDGE ( 'NONE', *, *, #2714, .T. ) ;
#1001 = EDGE_LOOP ( 'NONE', ( #189, #373, #46, #2315 ) ) ;
#1002 = AXIS2_PLACEMENT_3D ( 'NONE', #792, #2679, #2474 ) ;
#1003 = CARTESIAN_POINT ( 'NONE',  ( 0.7500000000000000000, 0.000000000000000000, -24.25735931288071257 ) ) ;
#1004 = ORIENTED_EDGE ( 'NONE', *, *, #1088, .T. ) ;
#1005 = TOROIDAL_SURFACE ( 'NONE', #2490, 5.000000000000000888, 2.000000000000000000 ) ;
#1006 = CARTESIAN_POINT ( 'NONE',  ( 1.500000000000000000, 9.184850993605149670E-17, -35.00000000000000000 ) ) ;
#1007 = AXIS2_PLACEMENT_3D ( 'NONE', #1417, #700, #468 ) ;
#1008 = VECTOR ( 'NONE', #1238, 999.9999999999998863 ) ;
#1009 = CARTESIAN_POINT ( 'NONE',  ( 0.000000000000000000, 161.0000000000000284, 0.000000000000000000 ) ) ;
#1010 = CARTESIAN_POINT ( 'NONE',  ( 0.000000000000000000, 8.000000000000000000, 0.000000000000000000 ) ) ;
#1011 = AXIS2_PLACEMENT_3D ( 'NONE', #2566, #742, #2597 ) ;
#1012 = AXIS2_PLACEMENT_3D ( 'NONE', #1648, #428, #1606 ) ;
#1013 = AXIS2_PLACEMENT_3D ( 'NONE', #811, #523, #295 ) ;
#1014 = PRODUCT_DEFINITION_FORMATION_WITH_SPECIFIED_SOURCE ( 'ANY', '', #1320, .NOT_KNOWN. ) ;
#1015 = ORIENTED_EDGE ( 'NONE', *, *, #324, .T. ) ;
#1016 = TOROIDAL_SURFACE ( 'NONE', #2643, 11.75000000000000000, 1.000000000000000000 ) ;
#1017 = EDGE_CURVE ( 'NONE', #75, #1450, #481, .T. ) ;
#1018 = CYLINDRICAL_SURFACE ( 'NONE', #367, 10.75000000000000000 ) ;
#1019 = DIRECTION ( 'NONE',  ( 0.000000000000000000, 0.000000000000000000, -1.000000000000000000 ) ) ;
#1020 = ORIENTED_EDGE ( 'NONE', *, *, #2795, .F. ) ;
#1021 = DIRECTION ( 'NONE',  ( 0.000000000000000000, -0.000000000000000000, -1.000000000000000000 ) ) ;
#1022 = ORIENTED_EDGE ( 'NONE', *, *, #960, .T. ) ;
#1023 = CARTESIAN_POINT ( 'NONE',  ( 1.538389862757080007, 143.0000000000000284, -2.575530359006910075 ) ) ;
#1024 = DIRECTION ( 'NONE',  ( 0.000000000000000000, 0.000000000000000000, 1.000000000000000000 ) ) ;
#1025 = CARTESIAN_POINT ( 'NONE',  ( 0.7500000000000000000, 0.000000000000000000, -57.73606154046820649 ) ) ;
#1026 = B_SPLINE_CURVE_WITH_KNOTS ( 'NONE', 3,
 ( #1998, #1470, #1506, #346, #1517, #311, #1041, #1287, #2253, #88 ),
 .UNSPECIFIED., .F., .F.,
 ( 4, 2, 2, 2, 4 ),
 ( 0.004716649100155451482, 0.005158250755676698808, 0.005599852411197946134, 0.006041454066719193459, 0.006483055722240440785 ),
 .UNSPECIFIED. ) ;
#1027 = ORIENTED_EDGE ( 'NONE', *, *, #1314, .F. ) ;
#1028 = FACE_OUTER_BOUND ( 'NONE', #302, .T. ) ;
#1029 = EDGE_CURVE ( 'NONE', #98, #2701, #1258, .T. ) ;
#1030 = CARTESIAN_POINT ( 'NONE',  ( -16.75000000000000355, 2.143131898507868643E-15, -75.00000000000000000 ) ) ;
#1031 = VERTEX_POINT ( 'NONE', #2567 ) ;
#1032 = DIRECTION ( 'NONE',  ( -0.000000000000000000, -0.000000000000000000, -1.000000000000000000 ) ) ;
#1033 = EDGE_CURVE ( 'NONE', #763, #426, #509, .T. ) ;
#1034 = VERTEX_POINT ( 'NONE', #464 ) ;
#1035 = DIRECTION ( 'NONE',  ( 0.000000000000000000, 0.000000000000000000, -1.000000000000000000 ) ) ;
#1036 = LINE ( 'NONE', #1492, #1504 ) ;
#1037 = LINE ( 'NONE', #1973, #1447 ) ;
#1038 = DIRECTION ( 'NONE',  ( -0.000000000000000000, -0.000000000000000000, 1.000000000000000000 ) ) ;
#1039 = FACE_OUTER_BOUND ( 'NONE', #2763, .T. ) ;
#1040 = ORIENTED_EDGE ( 'NONE', *, *, #2885, .F. ) ;
#1041 = CARTESIAN_POINT ( 'NONE',  ( 1.292503508266414913, -0.5382894933469951626, -29.99151892492564286 ) ) ;
#1042 = CARTESIAN_POINT ( 'NONE',  ( 0.7500000000000000000, 0.000000000000000000, -69.99999999999998579 ) ) ;
#1043 = VERTEX_POINT ( 'NONE', #1393 ) ;
#1044 = B_SPLINE_CURVE_WITH_KNOTS ( 'NONE', 3,
 ( #276, #1179, #1166, #1426, #231, #1146, #2107, #696, #1627, #713, #56, #2370, #1194, #2122, #482, #1211 ),
 .UNSPECIFIED., .F., .F.,
 ( 4, 2, 2, 2, 2, 2, 2, 4 ),
 ( 0.003074774433737035174, 0.003454114028126749076, 0.003833453622516462978, 0.004212793216906176447, 0.004592132811295890349, 0.004971472405685604251, 0.005350812000075318153, 0.006109491188854745090 ),
 .UNSPECIFIED. ) ;
#1045 = FACE_OUTER_BOUND ( 'NONE', #1730, .T. ) ;
#1046 = ORIENTED_EDGE ( 'NONE', *, *, #2728, .T. ) ;
#1047 = DIRECTION ( 'NONE',  ( 1.000000000000000000, 0.000000000000000000, 0.000000000000000000 ) ) ;
#1048 = EDGE_CURVE ( 'NONE', #2705, #292, #877, .T. ) ;
#1049 = EDGE_CURVE ( 'NONE', #1450, #949, #2046, .T. ) ;
#1050 = CARTESIAN_POINT ( 'NONE',  ( -4.000000000000000000, 5.817072295949927426E-16, -30.00337151423845938 ) ) ;
#1051 = CIRCLE ( 'NONE', #612, 6.482220780244687397 ) ;
#1052 = DIRECTION ( 'NONE',  ( 0.000000000000000000, 0.000000000000000000, -1.000000000000000000 ) ) ;
#1053 = CARTESIAN_POINT ( 'NONE',  ( 0.000000000000000000, 72.53589838486223584, 0.000000000000000000 ) ) ;
#1054 = CARTESIAN_POINT ( 'NONE',  ( 0.000000000000000000, 0.000000000000000000, -9.000000000000001776 ) ) ;
#1055 = CIRCLE ( 'NONE', #37, 4.750000000000000000 ) ;
#1056 = AXIS2_PLACEMENT_3D ( 'NONE', #1831, #1775, #1318 ) ;
#1057 = ORIENTED_EDGE ( 'NONE', *, *, #600, .F. ) ;
#1058 = DIRECTION ( 'NONE',  ( -0.000000000000000000, -1.000000000000000000, -0.000000000000000000 ) ) ;
#1059 = AXIS2_PLACEMENT_3D ( 'NONE', #1791, #1329, #2274 ) ;
#1060 = AXIS2_PLACEMENT_3D ( 'NONE', #1378, #3030, #256 ) ;
#1061 = CIRCLE ( 'NONE', #1212, 5.000000000000000000 ) ;
#1062 = AXIS2_PLACEMENT_3D ( 'NONE', #641, #1770, #1569 ) ;
#1063 = DIRECTION ( 'NONE',  ( 0.000000000000000000, 0.000000000000000000, 1.000000000000000000 ) ) ;
#1064 = ORIENTED_EDGE ( 'NONE', *, *, #646, .T. ) ;
#1065 = CARTESIAN_POINT ( 'NONE',  ( 0.000000000000000000, 0.000000000000000000, -20.00000000000000000 ) ) ;
#1066 = ORIENTED_EDGE ( 'NONE', *, *, #486, .T. ) ;
#1067 = CARTESIAN_POINT ( 'NONE',  ( 0.9055948593114367950, 152.0493901531919505, -3.896138851579689089 ) ) ;
#1068 = CIRCLE ( 'NONE', #2116, 1.999999999999988010 ) ;
#1069 = DIRECTION ( 'NONE',  ( -0.000000000000000000, -0.000000000000000000, -1.000000000000000000 ) ) ;
#1070 = CARTESIAN_POINT ( 'NONE',  ( 0.000000000000000000, 152.0493901531919505, 0.000000000000000000 ) ) ;
#1071 = CARTESIAN_POINT ( 'NONE',  ( -10.41971006182868464, 0.000000000000000000, -55.18653780525720265 ) ) ;
#1072 = ORIENTED_EDGE ( 'NONE', *, *, #2205, .T. ) ;
#1073 = DIRECTION ( 'NONE',  ( 0.000000000000000000, 0.000000000000000000, 1.000000000000000000 ) ) ;
#1074 = CARTESIAN_POINT ( 'NONE',  ( -0.2177983808202781923, 0.2318799380998486093, -29.99142841839658757 ) ) ;
#1075 = DIRECTION ( 'NONE',  ( -0.000000000000000000, -0.000000000000000000, -1.000000000000000000 ) ) ;
#1076 = ORIENTED_EDGE ( 'NONE', *, *, #958, .F. ) ;
#1077 = DIRECTION ( 'NONE',  ( 0.000000000000000000, 1.000000000000000000, 0.000000000000000000 ) ) ;
#1078 = ORIENTED_EDGE ( 'NONE', *, *, #499, .F. ) ;
#1079 =( NAMED_UNIT ( * ) PLANE_ANGLE_UNIT ( ) SI_UNIT ( $, .RADIAN. ) );
#1080 = CARTESIAN_POINT ( 'NONE',  ( 0.9601940617747801721, 151.2685851808809332, -3.998409212374811172 ) ) ;
#1081 = DIRECTION ( 'NONE',  ( -0.000000000000000000, -1.000000000000000000, -0.000000000000000000 ) ) ;
#1082 = EDGE_CURVE ( 'NONE', #2374, #3008, #1235, .T. ) ;
#1083 = CARTESIAN_POINT ( 'NONE',  ( 1.162081380962066479, 0.6435397913647135093, -30.01759770080071377 ) ) ;
#1084 = CARTESIAN_POINT ( 'NONE',  ( 0.000000000000000000, 143.0000000000000284, 0.000000000000000000 ) ) ;
#1085 = CARTESIAN_POINT ( 'NONE',  ( -16.75000000000000000, 0.000000000000000000, -70.00000000000000000 ) ) ;
#1086 = EDGE_LOOP ( 'NONE', ( #2256, #1325, #2003, #1979 ) ) ;
#1087 = CARTESIAN_POINT ( 'NONE',  ( 23.25000000000000355, 0.000000000000000000, -61.00000000000000000 ) ) ;
#1088 = EDGE_CURVE ( 'NONE', #121, #1936, #923, .T. ) ;
#1089 = EDGE_CURVE ( 'NONE', #619, #1683, #2200, .T. ) ;
#1090 = CARTESIAN_POINT ( 'NONE',  ( -10.82584852788213325, 0.000000000000000000, -54.27272625663694328 ) ) ;
#1091 = ORIENTED_EDGE ( 'NONE', *, *, #192, .T. ) ;
#1092 = ORIENTED_EDGE ( 'NONE', *, *, #1033, .F. ) ;
#1093 = EDGE_CURVE ( 'NONE', #1678, #658, #768, .T. ) ;
#1094 = DIRECTION ( 'NONE',  ( 1.000000000000000000, 0.000000000000000000, 0.000000000000000000 ) ) ;
#1095 = ORIENTED_EDGE ( 'NONE', *, *, #1983, .T. ) ;
#1096 = DIRECTION ( 'NONE',  ( 1.224646799147353207E-16, 1.000000000000000000, -0.000000000000000000 ) ) ;
#1097 = DIRECTION ( 'NONE',  ( -0.000000000000000000, -0.000000000000000000, -1.000000000000000000 ) ) ;
#1098 = FACE_OUTER_BOUND ( 'NONE', #2346, .T. ) ;
#1099 = DIRECTION ( 'NONE',  ( 1.000000000000000000, 0.000000000000000000, -0.000000000000000000 ) ) ;
#1100 = DIRECTION ( 'NONE',  ( 1.000000000000000000, 0.000000000000000000, 0.000000000000000000 ) ) ;
#1101 = ORIENTED_EDGE ( 'NONE', *, *, #1921, .F. ) ;
#1102 = CIRCLE ( 'NONE', #82, 22.50000000000000355 ) ;
#1103 = CARTESIAN_POINT ( 'NONE',  ( -5.000000000000000000, 6.123233995736766282E-16, -25.00000000000000000 ) ) ;
#1104 = CARTESIAN_POINT ( 'NONE',  ( 0.09458360264498921754, -0.3770098903632411735, -29.99123999050922507 ) ) ;
#1105 = CIRCLE ( 'NONE', #1153, 1.000000000000000888 ) ;
#1106 = EDGE_CURVE ( 'NONE', #1550, #2477, #1267, .T. ) ;
#1107 = ORIENTED_EDGE ( 'NONE', *, *, #192, .F. ) ;
#1108 = ORIENTED_EDGE ( 'NONE', *, *, #2601, .F. ) ;
#1109 = VECTOR ( 'NONE', #2786, 1000.000000000000000 ) ;
#1110 = CARTESIAN_POINT ( 'NONE',  ( 0.7500000000000000000, 0.000000000000000000, -20.00000000000000000 ) ) ;
#1111 = VECTOR ( 'NONE', #2335, 1000.000000000000000 ) ;
#1112 = AXIS2_PLACEMENT_3D ( 'NONE', #1634, #1173, #1882 ) ;
#1113 = CIRCLE ( 'NONE', #2841, 9.000000000000000000 ) ;
#1114 = EDGE_CURVE ( 'NONE', #1635, #780, #2967, .T. ) ;
#1115 = VERTEX_POINT ( 'NONE', #788 ) ;
#1116 = DIRECTION ( 'NONE',  ( -5.329070518200751394E-15, 0.000000000000000000, 1.000000000000000000 ) ) ;
#1117 = DIRECTION ( 'NONE',  ( 1.000000000000000000, 0.000000000000000000, 0.000000000000000000 ) ) ;
#1118 = DIRECTION ( 'NONE',  ( 1.000000000000000000, 0.000000000000000000, 0.000000000000000000 ) ) ;
#1119 = CARTESIAN_POINT ( 'NONE',  ( 23.25000000000000355, 0.000000000000000000, -65.00000000000000000 ) ) ;
#1120 = CYLINDRICAL_SURFACE ( 'NONE', #2429, 17.50000000000000355 ) ;
#1121 = EDGE_LOOP ( 'NONE', ( #2791, #350, #2991, #492 ) ) ;
#1122 = FACE_OUTER_BOUND ( 'NONE', #2204, .T. ) ;
#1123 = DIRECTION ( 'NONE',  ( 1.000000000000000000, 0.000000000000000000, 0.000000000000000000 ) ) ;
#1124 = ORIENTED_EDGE ( 'NONE', *, *, #3022, .T. ) ;
#1125 = ORIENTED_EDGE ( 'NONE', *, *, #650, .F. ) ;
#1126 = EDGE_CURVE ( 'NONE', #1552, #426, #732, .T. ) ;
#1127 = CARTESIAN_POINT ( 'NONE',  ( 0.000000000000000000, 0.000000000000000000, -25.00000000000000000 ) ) ;
#1128 = ORIENTED_EDGE ( 'NONE', *, *, #1788, .T. ) ;
#1129 = CARTESIAN_POINT ( 'NONE',  ( 1.117217669650177436, -0.6617859017948058975, -29.83323146676133319 ) ) ;
#1130 = LINE ( 'NONE', #647, #1986 ) ;
#1131 = EDGE_CURVE ( 'NONE', #160, #1405, #1113, .T. ) ;
#1132 = CARTESIAN_POINT ( 'NONE',  ( 0.2079879296618396545, 0.5388177491476147107, -30.20425487046471247 ) ) ;
#1133 = DIRECTION ( 'NONE',  ( 1.000000000000000000, 0.000000000000000000, 0.000000000000000000 ) ) ;
#1134 = FACE_BOUND ( 'NONE', #1222, .T. ) ;
#1135 = EDGE_LOOP ( 'NONE', ( #1158, #362, #2450, #457 ) ) ;
#1136 = DIRECTION ( 'NONE',  ( 1.000000000000000000, 0.000000000000000000, 0.000000000000000000 ) ) ;
#1137 = CARTESIAN_POINT ( 'NONE',  ( 0.2578377989911093127, 0.5743486792236615068, -29.96626191133634265 ) ) ;
#1138 = EDGE_LOOP ( 'NONE', ( #2431, #1189, #221, #1229 ) ) ;
#1139 = ORIENTED_EDGE ( 'NONE', *, *, #389, .T. ) ;
#1140 = ORIENTED_EDGE ( 'NONE', *, *, #2827, .F. ) ;
#1141 = DIRECTION ( 'NONE',  ( -1.000000000000000000, 0.000000000000000000, 0.000000000000000000 ) ) ;
#1142 = EDGE_CURVE ( 'NONE', #761, #2751, #2271, .T. ) ;
#1143 = EDGE_CURVE ( 'NONE', #1031, #1900, #1036, .T. ) ;
#1144 = CARTESIAN_POINT ( 'NONE',  ( -6.195253630463967376, 1.029718174495634907E-15, -29.30474636953603707 ) ) ;
#1145 = CARTESIAN_POINT ( 'NONE',  ( 3.000000000000000000, 46.00000000000000000, 3.099999999999999645 ) ) ;
#1146 = CARTESIAN_POINT ( 'NONE',  ( 1.669026249873044376, -0.1070843282601434826, -29.71368767939161515 ) ) ;
#1147 = DIRECTION ( 'NONE',  ( 1.000000000000000000, 0.000000000000000000, 0.000000000000000000 ) ) ;
#1148 = EDGE_CURVE ( 'NONE', #1900, #2000, #1947, .T. ) ;
#1149 = AXIS2_PLACEMENT_3D ( 'NONE', #1739, #1528, #2219 ) ;
#1150 = CARTESIAN_POINT ( 'NONE',  ( 3.000000000000000000, 0.000000000000000000, -3.100000000000000533 ) ) ;
#1151 = VERTEX_POINT ( 'NONE', #2861 ) ;
#1152 = ORIENTED_EDGE ( 'NONE', *, *, #2220, .F. ) ;
#1153 = AXIS2_PLACEMENT_3D ( 'NONE', #1709, #2650, #770 ) ;
#1154 = CIRCLE ( 'NONE', #2432, 5.000000000000000000 ) ;
#1155 = FACE_OUTER_BOUND ( 'NONE', #2873, .T. ) ;
#1156 = TOROIDAL_SURFACE ( 'NONE', #1599, 6.238146849277414141, 1.000000000000000000 ) ;
#1157 = CIRCLE ( 'NONE', #1797, 5.000000000000000000 ) ;
#1158 = ORIENTED_EDGE ( 'NONE', *, *, #1089, .F. ) ;
#1159 = VECTOR ( 'NONE', #293, 1000.000000000000000 ) ;
#1160 = CIRCLE ( 'NONE', #531, 9.000000000000001776 ) ;
#1161 = CARTESIAN_POINT ( 'NONE',  ( 0.8326560679739600790, -0.7523237516570757677, -29.87760267336226150 ) ) ;
#1162 = VECTOR ( 'NONE', #2895, 1000.000000000000000 ) ;
#1163 = LINE ( 'NONE', #2105, #1256 ) ;
#1164 = CIRCLE ( 'NONE', #1549, 11.75000000000000000 ) ;
#1165 = DIRECTION ( 'NONE',  ( 0.000000000000000000, 1.000000000000000000, 0.000000000000000000 ) ) ;
#1166 = CARTESIAN_POINT ( 'NONE',  ( 1.535355376284939233, 0.4985698554852292519, -29.73390621383531141 ) ) ;
#1167 = CARTESIAN_POINT ( 'NONE',  ( 0.000000000000000000, 143.0000000000000284, 0.000000000000000000 ) ) ;
#1168 = CARTESIAN_POINT ( 'NONE',  ( 0.7500000000000000000, 0.000000000000000000, -29.56739621566491039 ) ) ;
#1169 = DIRECTION ( 'NONE',  ( 0.000000000000000000, 1.000000000000000000, 0.000000000000000000 ) ) ;
#1170 = EDGE_CURVE ( 'NONE', #1683, #1550, #624, .T. ) ;
#1171 = ORIENTED_EDGE ( 'NONE', *, *, #103, .F. ) ;
#1172 = VERTEX_POINT ( 'NONE', #1932 ) ;
#1173 = DIRECTION ( 'NONE',  ( -0.000000000000000000, -0.000000000000000000, -1.000000000000000000 ) ) ;
#1174 = ORIENTED_EDGE ( 'NONE', *, *, #1414, .T. ) ;
#1175 = SHAPE_DEFINITION_REPRESENTATION ( #2771, #2203 ) ;
#1176 = CARTESIAN_POINT ( 'NONE',  ( 0.9326315220702393605, -0.7347903926215061388, -29.86205187574762476 ) ) ;
#1177 = DIRECTION ( 'NONE',  ( -1.000000000000000000, 1.224646799147351482E-16, 0.000000000000000000 ) ) ;
#1178 = DIRECTION ( 'NONE',  ( 0.000000000000000000, 0.000000000000000000, -1.000000000000000000 ) ) ;
#1179 = CARTESIAN_POINT ( 'NONE',  ( 1.462456714590584461, 0.6024044451555339297, -29.74490619559926685 ) ) ;
#1180 = LINE ( 'NONE', #944, #2881 ) ;
#1181 = EDGE_CURVE ( 'NONE', #1678, #1202, #2875, .T. ) ;
#1182 = CARTESIAN_POINT ( 'NONE',  ( 1.372071198533118208, 0.6887290724019013988, -29.75847379849729180 ) ) ;
#1183 = ORIENTED_EDGE ( 'NONE', *, *, #1220, .T. ) ;
#1184 = EDGE_CURVE ( 'NONE', #1516, #1727, #24, .T. ) ;
#1185 = EDGE_CURVE ( 'NONE', #637, #2322, #532, .T. ) ;
#1186 = CYLINDRICAL_SURFACE ( 'NONE', #810, 9.000000000000000000 ) ;
#1187 = CARTESIAN_POINT ( 'NONE',  ( -20.00000000000000000, 0.000000000000000000, -14.70172123805512321 ) ) ;
#1188 = PRODUCT_DEFINITION_CONTEXT ( 'detailed design', #418, 'design' ) ;
#1189 = ORIENTED_EDGE ( 'NONE', *, *, #2159, .T. ) ;
#1190 = CARTESIAN_POINT ( 'NONE',  ( 1.312891958463787923, -0.7510790418461058549, -29.76736643279073391 ) ) ;
#1191 = ORIENTED_EDGE ( 'NONE', *, *, #2443, .T. ) ;
#1192 = DIRECTION ( 'NONE',  ( 0.000000000000000000, 0.000000000000000000, 1.000000000000000000 ) ) ;
#1193 = DIRECTION ( 'NONE',  ( -0.000000000000000000, -0.000000000000000000, 1.000000000000000000 ) ) ;
#1194 = CARTESIAN_POINT ( 'NONE',  ( 0.8580925683321629638, -0.9495440358283322446, -29.83504488233122842 ) ) ;
#1195 = DIRECTION ( 'NONE',  ( -1.224646799147352961E-16, 0.000000000000000000, -1.000000000000000000 ) ) ;
#1196 = DIRECTION ( 'NONE',  ( 1.000000000000000000, 0.000000000000000000, 0.000000000000000000 ) ) ;
#1197 = ORIENTED_EDGE ( 'NONE', *, *, #2500, .T. ) ;
#1198 = CIRCLE ( 'NONE', #80, 4.000000000000000000 ) ;
#1199 = ORIENTED_EDGE ( 'NONE', *, *, #1728, .F. ) ;
#1200 = CARTESIAN_POINT ( 'NONE',  ( 0.000000000000000000, 150.0000000000000284, 0.000000000000000000 ) ) ;
#1201 = EDGE_CURVE ( 'NONE', #2814, #29, #2291, .T. ) ;
#1202 = VERTEX_POINT ( 'NONE', #166 ) ;
#1203 = CARTESIAN_POINT ( 'NONE',  ( 25.00000000000000000, 0.000000000000000000, -19.00000000000000000 ) ) ;
#1204 = AXIS2_PLACEMENT_3D ( 'NONE', #1480, #321, #1052 ) ;
#1205 = EDGE_CURVE ( 'NONE', #2764, #637, #1572, .T. ) ;
#1206 = CIRCLE ( 'NONE', #2631, 13.00000000000000000 ) ;
#1207 = ORIENTED_EDGE ( 'NONE', *, *, #2595, .F. ) ;
#1208 = CARTESIAN_POINT ( 'NONE',  ( 0.000000000000000000, 143.0000000000000284, 0.000000000000000000 ) ) ;
#1209 = PRESENTATION_LAYER_ASSIGNMENT (  '', '', ( #2539 ) ) ;
#1210 = LINE ( 'NONE', #1845, #1109 ) ;
#1211 = CARTESIAN_POINT ( 'NONE',  ( 0.05660594541340931152, -0.6888300226283124994, -29.95200050150135951 ) ) ;
#1212 = AXIS2_PLACEMENT_3D ( 'NONE', #2592, #2574, #2306 ) ;
#1213 = AXIS2_PLACEMENT_3D ( 'NONE', #2923, #2626, #1479 ) ;
#1214 = PLANE ( 'NONE',  #2390 ) ;
#1215 = DIRECTION ( 'NONE',  ( 0.000000000000000000, 0.000000000000000000, -1.000000000000000000 ) ) ;
#1216 = ORIENTED_EDGE ( 'NONE', *, *, #2512, .F. ) ;
#1217 = ORIENTED_EDGE ( 'NONE', *, *, #358, .F. ) ;
#1218 = DIRECTION ( 'NONE',  ( 0.000000000000000000, 0.000000000000000000, 1.000000000000000000 ) ) ;
#1219 = VERTEX_POINT ( 'NONE', #2227 ) ;
#1220 = EDGE_CURVE ( 'NONE', #845, #1151, #484, .T. ) ;
#1221 = CARTESIAN_POINT ( 'NONE',  ( 0.000000000000000000, 0.000000000000000000, -25.00000000000000000 ) ) ;
#1222 = EDGE_LOOP ( 'NONE', ( #257, #440 ) ) ;
#1223 = PLANE ( 'NONE',  #1011 ) ;
#1224 = CARTESIAN_POINT ( 'NONE',  ( 1.451228418586325564, 144.2464667235391289, -3.092728394767287892 ) ) ;
#1225 = DIRECTION ( 'NONE',  ( 1.000000000000000000, 0.000000000000000000, 0.000000000000000000 ) ) ;
#1226 = DIRECTION ( 'NONE',  ( 0.000000000000000000, 0.000000000000000000, 1.000000000000000000 ) ) ;
#1227 = EDGE_CURVE ( 'NONE', #1670, #1509, #2591, .T. ) ;
#1228 = DIRECTION ( 'NONE',  ( 0.000000000000000000, 0.000000000000000000, 1.000000000000000000 ) ) ;
#1229 = ORIENTED_EDGE ( 'NONE', *, *, #2884, .F. ) ;
#1230 = ORIENTED_EDGE ( 'NONE', *, *, #875, .T. ) ;
#1231 = ORIENTED_EDGE ( 'NONE', *, *, #1274, .F. ) ;
#1232 = DIRECTION ( 'NONE',  ( -1.000000000000000000, 0.000000000000000000, 0.000000000000000000 ) ) ;
#1233 = ORIENTED_EDGE ( 'NONE', *, *, #1049, .T. ) ;
#1234 = DIRECTION ( 'NONE',  ( -0.000000000000000000, -0.000000000000000000, -1.000000000000000000 ) ) ;
#1235 = LINE ( 'NONE', #1006, #2247 ) ;
#1236 = EDGE_CURVE ( 'NONE', #300, #1849, #840, .T. ) ;
#1237 = EDGE_CURVE ( 'NONE', #460, #104, #185, .T. ) ;
#1238 = DIRECTION ( 'NONE',  ( 0.9138115486202574855, 1.119096388041684101E-16, -0.4061384660534471669 ) ) ;
#1239 = CARTESIAN_POINT ( 'NONE',  ( 4.898587196589412829E-16, 152.0493901531919505, 4.000000000000000000 ) ) ;
#1240 = EDGE_CURVE ( 'NONE', #2642, #2446, #576, .T. ) ;
#1241 = ORIENTED_EDGE ( 'NONE', *, *, #2504, .F. ) ;
#1242 = FACE_OUTER_BOUND ( 'NONE', #666, .T. ) ;
#1243 = AXIS2_PLACEMENT_3D ( 'NONE', #2028, #122, #2732 ) ;
#1244 = CARTESIAN_POINT ( 'NONE',  ( 0.000000000000000000, 145.0000000000000284, 0.000000000000000000 ) ) ;
#1245 = UNCERTAINTY_MEASURE_WITH_UNIT (LENGTH_MEASURE( 1.000000000000000082E-05 ), #1713, 'distance_accuracy_value', 'NONE');
#1246 = ORIENTED_EDGE ( 'NONE', *, *, #2205, .F. ) ;
#1247 = CIRCLE ( 'NONE', #1892, 9.999999999999998224 ) ;
#1248 = FACE_OUTER_BOUND ( 'NONE', #241, .T. ) ;
#1249 = ORIENTED_EDGE ( 'NONE', *, *, #2372, .F. ) ;
#1250 = CIRCLE ( 'NONE', #325, 25.00000000000000000 ) ;
#1251 = CARTESIAN_POINT ( 'NONE',  ( 0.000000000000000000, 145.0000000000000284, 0.000000000000000000 ) ) ;
#1252 = CIRCLE ( 'NONE', #2978, 9.000000000000001776 ) ;
#1253 = VECTOR ( 'NONE', #57, 999.9999999999998863 ) ;
#1254 = FACE_OUTER_BOUND ( 'NONE', #2994, .T. ) ;
#1255 = EDGE_CURVE ( 'NONE', #658, #292, #660, .T. ) ;
#1256 = VECTOR ( 'NONE', #2816, 1000.000000000000000 ) ;
#1257 = VECTOR ( 'NONE', #833, 1000.000000000000000 ) ;
#1258 = CIRCLE ( 'NONE', #334, 10.61802224266098449 ) ;
#1259 =( GEOMETRIC_REPRESENTATION_CONTEXT ( 3 ) GLOBAL_UNCERTAINTY_ASSIGNED_CONTEXT ( ( #602 ) ) GLOBAL_UNIT_ASSIGNED_CONTEXT ( ( #626, #1555, #1787 ) ) REPRESENTATION_CONTEXT ( 'NONE', 'WORKASPACE' ) );
#1260 = ORIENTED_EDGE ( 'NONE', *, *, #1185, .T. ) ;
#1261 = FACE_OUTER_BOUND ( 'NONE', #1631, .T. ) ;
#1262 = DIRECTION ( 'NONE',  ( -1.000000000000000000, 0.000000000000000000, 0.000000000000000000 ) ) ;
#1263 = VERTEX_POINT ( 'NONE', #2259 ) ;
#1264 = SPHERICAL_SURFACE ( 'NONE', #1950, 5.000000000000000000 ) ;
#1265 = ORIENTED_EDGE ( 'NONE', *, *, #1501, .T. ) ;
#1266 = CARTESIAN_POINT ( 'NONE',  ( 0.7500000000000000000, 0.000000000000000000, -58.64987308908846586 ) ) ;
#1267 = LINE ( 'NONE', #1948, #1752 ) ;
#1268 = DIRECTION ( 'NONE',  ( -0.000000000000000000, -1.000000000000000000, -0.000000000000000000 ) ) ;
#1269 = PRESENTATION_STYLE_ASSIGNMENT (( #2444 ) ) ;
#1270 = DIRECTION ( 'NONE',  ( 0.000000000000000000, 0.000000000000000000, -1.000000000000000000 ) ) ;
#1271 = EDGE_CURVE ( 'NONE', #2952, #1441, #1990, .T. ) ;
#1272 = ORIENTED_EDGE ( 'NONE', *, *, #113, .T. ) ;
#1273 = CARTESIAN_POINT ( 'NONE',  ( 0.7499999999999997780, 0.000000000000000000, -65.00000000000000000 ) ) ;
#1274 = EDGE_CURVE ( 'NONE', #2618, #2299, #2741, .T. ) ;
#1275 = ADVANCED_FACE ( 'NONE', ( #1826, #2709 ), #2767, .F. ) ;
#1276 = DIRECTION ( 'NONE',  ( 1.000000000000000000, -0.000000000000000000, 1.224646799147353207E-16 ) ) ;
#1277 = ORIENTED_EDGE ( 'NONE', *, *, #297, .T. ) ;
#1278 = CARTESIAN_POINT ( 'NONE',  ( 1.048902179152555014, 150.0000000000000284, 4.888742600973077224 ) ) ;
#1279 = VERTEX_POINT ( 'NONE', #879 ) ;
#1280 = EDGE_CURVE ( 'NONE', #805, #738, #1328, .T. ) ;
#1281 = CARTESIAN_POINT ( 'NONE',  ( 1.466479444275710753, 144.0283668950826268, -2.917474641320017437 ) ) ;
#1282 = CARTESIAN_POINT ( 'NONE',  ( 11.50000000000000000, 0.000000000000000000, -24.25735931288071257 ) ) ;
#1283 = CARTESIAN_POINT ( 'NONE',  ( 11.50000000000000000, 1.316495309083404618E-15, -55.00000000000000711 ) ) ;
#1284 = CARTESIAN_POINT ( 'NONE',  ( 0.1150934749638066745, 0.7506459790846091717, -29.94357261617249932 ) ) ;
#1285 = SHAPE_REPRESENTATION ( 'Assem L 1d0', ( #283, #627, #2149 ), #971 ) ;
#1286 = EDGE_LOOP ( 'NONE', ( #1543, #409 ) ) ;
#1287 = CARTESIAN_POINT ( 'NONE',  ( 1.455455762467460890, -0.2939350307986214883, -29.95876563970194439 ) ) ;
#1288 = CARTESIAN_POINT ( 'NONE',  ( 0.000000000000000000, 76.00000000000000000, 0.000000000000000000 ) ) ;
#1289 = EDGE_LOOP ( 'NONE', ( #818, #2212, #1277, #919 ) ) ;
#1290 = CYLINDRICAL_SURFACE ( 'NONE', #1062, 17.50000000000000355 ) ;
#1291 =( REPRESENTATION_RELATIONSHIP ('NONE','NONE', #1285, #2203 ) REPRESENTATION_RELATIONSHIP_WITH_TRANSFORMATION ( #3028 )SHAPE_REPRESENTATION_RELATIONSHIP( ) );
#1292 = EDGE_LOOP ( 'NONE', ( #2798, #2660, #2588 ) ) ;
#1293 = CARTESIAN_POINT ( 'NONE',  ( 0.7499999999999997780, 0.000000000000000000, -75.00000000000000000 ) ) ;
#1294 = AXIS2_PLACEMENT_3D ( 'NONE', #2377, #265, #357 ) ;
#1295 = CARTESIAN_POINT ( 'NONE',  ( 0.9331587393953786336, 151.6552083033714382, -3.912666542139096926 ) ) ;
#1296 = AXIS2_PLACEMENT_3D ( 'NONE', #392, #2328, #886 ) ;
#1297 = DIRECTION ( 'NONE',  ( -0.000000000000000000, -1.000000000000000000, -0.000000000000000000 ) ) ;
#1298 = AXIS2_PLACEMENT_3D ( 'NONE', #72, #2402, #1879 ) ;
#1299 = AXIS2_PLACEMENT_3D ( 'NONE', #239, #2342, #2111 ) ;
#1300 = CYLINDRICAL_SURFACE ( 'NONE', #773, 16.60000000000000142 ) ;
#1301 = CARTESIAN_POINT ( 'NONE',  ( 0.05660594541340931152, -0.6888300226283124994, -29.95200050150135951 ) ) ;
#1302 = AXIS2_PLACEMENT_3D ( 'NONE', #1010, #354, #2229 ) ;
#1303 = ORIENTED_EDGE ( 'NONE', *, *, #1089, .T. ) ;
#1304 = DIRECTION ( 'NONE',  ( -0.000000000000000000, -1.000000000000000000, -0.000000000000000000 ) ) ;
#1305 = AXIS2_PLACEMENT_3D ( 'NONE', #1392, #2847, #54 ) ;
#1306 = AXIS2_PLACEMENT_3D ( 'NONE', #860, #415, #3018 ) ;
#1307 = CYLINDRICAL_SURFACE ( 'NONE', #1940, 9.000000000000000000 ) ;
#1308 = TOROIDAL_SURFACE ( 'NONE', #3039, 1.000000000000000000, 4.000000000000000000 ) ;
#1309 = CIRCLE ( 'NONE', #1491, 4.000000000000000000 ) ;
#1310 = CIRCLE ( 'NONE', #2645, 17.50000000000000355 ) ;
#1311 = CARTESIAN_POINT ( 'NONE',  ( 3.673940397442060361E-16, 145.0000000000000284, 3.000000000000000444 ) ) ;
#1312 = ORIENTED_EDGE ( 'NONE', *, *, #1205, .T. ) ;
#1313 = LINE ( 'NONE', #891, #2797 ) ;
#1314 = EDGE_CURVE ( 'NONE', #2131, #1516, #2082, .T. ) ;
#1315 = ORIENTED_EDGE ( 'NONE', *, *, #2657, .F. ) ;
#1316 = DIRECTION ( 'NONE',  ( 1.000000000000000000, 0.000000000000000000, -0.000000000000000000 ) ) ;
#1317 = DIRECTION ( 'NONE',  ( -0.000000000000000000, -1.000000000000000000, -0.000000000000000000 ) ) ;
#1318 = DIRECTION ( 'NONE',  ( -0.6906747584597269229, -0.7231655260219460590, 0.000000000000000000 ) ) ;
#1319 = CARTESIAN_POINT ( 'NONE',  ( -9.000000000000000000, 1.102182119232617714E-15, 0.000000000000000000 ) ) ;
#1320 = PRODUCT ( 'Assem L 1d0', 'Assem L 1d0', '', ( #1390 ) ) ;
#1321 = CYLINDRICAL_SURFACE ( 'NONE', #382, 1.649999999999998357 ) ;
#1322 = ORIENTED_EDGE ( 'NONE', *, *, #630, .T. ) ;
#1323 = CARTESIAN_POINT ( 'NONE',  ( 1.048902179152555680, 150.0000000000000284, -4.888742600973076335 ) ) ;
#1324 = CARTESIAN_POINT ( 'NONE',  ( 0.7500000000000000000, 0.000000000000000000, -57.73606154046820649 ) ) ;
#1325 = ORIENTED_EDGE ( 'NONE', *, *, #836, .F. ) ;
#1326 = DIRECTION ( 'NONE',  ( -1.000000000000000000, 0.000000000000000000, 0.000000000000000000 ) ) ;
#1327 = ORIENTED_EDGE ( 'NONE', *, *, #1143, .F. ) ;
#1328 = LINE ( 'NONE', #432, #282 ) ;
#1329 = DIRECTION ( 'NONE',  ( -0.000000000000000000, -0.000000000000000000, -1.000000000000000000 ) ) ;
#1330 = CARTESIAN_POINT ( 'NONE',  ( 0.000000000000000000, 0.000000000000000000, -10.00000000000000000 ) ) ;
#1331 = EDGE_CURVE ( 'NONE', #1405, #160, #2153, .T. ) ;
#1332 = DIRECTION ( 'NONE',  ( -0.000000000000000000, -1.000000000000000000, -0.000000000000000000 ) ) ;
#1333 = EDGE_CURVE ( 'NONE', #29, #1872, #2394, .T. ) ;
#1334 = DIRECTION ( 'NONE',  ( 0.000000000000000000, 1.000000000000000000, 0.000000000000000000 ) ) ;
#1335 = ORIENTED_EDGE ( 'NONE', *, *, #2422, .F. ) ;
#1336 = DIRECTION ( 'NONE',  ( 1.000000000000000000, 0.000000000000000000, 0.000000000000000000 ) ) ;
#1337 = CARTESIAN_POINT ( 'NONE',  ( 0.2320771820130598240, -0.5424536428197961335, -30.19960052657643246 ) ) ;
#1338 = ORIENTED_EDGE ( 'NONE', *, *, #2830, .T. ) ;
#1339 = CARTESIAN_POINT ( 'NONE',  ( 0.000000000000000000, 150.0000000000000284, 0.000000000000000000 ) ) ;
#1340 = ORIENTED_EDGE ( 'NONE', *, *, #1692, .F. ) ;
#1341 = DIRECTION ( 'NONE',  ( 1.000000000000000000, 0.000000000000000000, 0.000000000000000000 ) ) ;
#1342 = CARTESIAN_POINT ( 'NONE',  ( 0.9055948593114367950, 152.0493901531919505, -3.896138851579689089 ) ) ;
#1343 = PRODUCT_DEFINITION_SHAPE ( 'NONE', 'NONE',  #141 ) ;
#1344 = DIRECTION ( 'NONE',  ( -0.2873478855663452736, 0.000000000000000000, -0.9578262852211513190 ) ) ;
#1345 = DIRECTION ( 'NONE',  ( -1.000000000000000000, 0.000000000000000000, 0.000000000000000000 ) ) ;
#1346 = AXIS2_PLACEMENT_3D ( 'NONE', #1273, #129, #573 ) ;
#1347 = CARTESIAN_POINT ( 'NONE',  ( 0.7499999999999997780, 0.000000000000000000, -60.00000000000000000 ) ) ;
#1348 = FACE_OUTER_BOUND ( 'NONE', #1570, .T. ) ;
#1349 = ORIENTED_EDGE ( 'NONE', *, *, #1227, .F. ) ;
#1350 = EDGE_CURVE ( 'NONE', #2279, #2074, #2353, .T. ) ;
#1351 = DIRECTION ( 'NONE',  ( 1.000000000000000000, 0.000000000000000000, 0.000000000000000000 ) ) ;
#1352 = CARTESIAN_POINT ( 'NONE',  ( 0.1610895788986885790, -0.4746762392871823888, -30.21325303514769445 ) ) ;
#1353 = CIRCLE ( 'NONE', #726, 4.000000000000000000 ) ;
#1354 = PRODUCT_DEFINITION ( 'UNKNOWN', '', #1805, #2856 ) ;
#1355 = AXIS2_PLACEMENT_3D ( 'NONE', #734, #1630, #945 ) ;
#1356 = TOROIDAL_SURFACE ( 'NONE', #2936, 1.000000000000000000, 4.000000000000000000 ) ;
#1357 = ORIENTED_EDGE ( 'NONE', *, *, #1557, .F. ) ;
#1358 = ORIENTED_EDGE ( 'NONE', *, *, #2700, .T. ) ;
#1359 = AXIS2_PLACEMENT_3D ( 'NONE', #609, #1794, #2057 ) ;
#1360 = DIRECTION ( 'NONE',  ( 0.000000000000000000, 0.000000000000000000, 1.000000000000000000 ) ) ;
#1361 = VECTOR ( 'NONE', #1888, 1000.000000000000000 ) ;
#1362 = VECTOR ( 'NONE', #2055, 1000.000000000000000 ) ;
#1363 = ORIENTED_EDGE ( 'NONE', *, *, #2866, .T. ) ;
#1364 = MECHANICAL_DESIGN_GEOMETRIC_PRESENTATION_REPRESENTATION (  '', ( #434 ), #2695 ) ;
#1365 = CARTESIAN_POINT ( 'NONE',  ( 0.7500000000000000000, 0.000000000000000000, -54.56007414220329110 ) ) ;
#1366 = CYLINDRICAL_SURFACE ( 'NONE', #2296, 5.000000000000000000 ) ;
#1367 = CARTESIAN_POINT ( 'NONE',  ( 6.146071065277200105E-15, 0.1468687532399777229, -30.24404424085075860 ) ) ;
#1368 = PRODUCT_DEFINITION_SHAPE ( 'NONE', 'NONE',  #3044 ) ;
#1369 = CARTESIAN_POINT ( 'NONE',  ( 1.415937031605314145, 144.7511570704911321, 3.742232663334624565 ) ) ;
#1370 = PLANE ( 'NONE',  #85 ) ;
#1371 = EDGE_LOOP ( 'NONE', ( #1092, #671, #1128, #2481 ) ) ;
#1372 = CARTESIAN_POINT ( 'NONE',  ( 9.999999999999998224, 0.000000000000000000, -9.000000000000001776 ) ) ;
#1373 = CARTESIAN_POINT ( 'NONE',  ( 0.6362981445476129094, 0.7478414839577894879, -30.12130608374760499 ) ) ;
#1374 = ORIENTED_EDGE ( 'NONE', *, *, #158, .F. ) ;
#1375 = ORIENTED_EDGE ( 'NONE', *, *, #2151, .T. ) ;
#1376 = CARTESIAN_POINT ( 'NONE',  ( 0.2797072477740157881, 161.0000000000000284, -3.990208497753304329 ) ) ;
#1377 = EDGE_LOOP ( 'NONE', ( #1911, #1906, #49, #1895 ) ) ;
#1378 = CARTESIAN_POINT ( 'NONE',  ( 0.000000000000000000, 145.0000000000000284, 0.000000000000000000 ) ) ;
#1379 = ADVANCED_FACE ( 'NONE', ( #922 ), #1567, .T. ) ;
#1380 = CARTESIAN_POINT ( 'NONE',  ( 0.7500000000000000000, 0.000000000000000000, -30.00337151423845938 ) ) ;
#1381 = CYLINDRICAL_SURFACE ( 'NONE', #229, 4.750000000000000888 ) ;
#1382 = DIRECTION ( 'NONE',  ( -1.000000000000000000, 1.224646799147353454E-16, 0.000000000000000000 ) ) ;
#1383 = AXIS2_PLACEMENT_3D ( 'NONE', #1339, #1077, #2015 ) ;
#1384 = CARTESIAN_POINT ( 'NONE',  ( 0.000000000000000000, 152.0493901531919505, 0.000000000000000000 ) ) ;
#1385 = CARTESIAN_POINT ( 'NONE',  ( 0.000000000000000000, 152.0493901531919505, -4.000000000000000000 ) ) ;
#1386 = CARTESIAN_POINT ( 'NONE',  ( 0.7500000000000000000, 0.000000000000000000, -70.00000000000000000 ) ) ;
#1387 = EDGE_LOOP ( 'NONE', ( #2853, #425, #1771, #1483 ) ) ;
#1388 = FILL_AREA_STYLE_COLOUR ( '', #2199 ) ;
#1389 = ORIENTED_EDGE ( 'NONE', *, *, #361, .T. ) ;
#1390 = PRODUCT_CONTEXT ( 'NONE', #2404, 'mechanical' ) ;
#1391 = CARTESIAN_POINT ( 'NONE',  ( 0.8627021792348761320, -0.7478532772205859214, -30.07690464530946883 ) ) ;
#1392 = CARTESIAN_POINT ( 'NONE',  ( 0.7500000000000000000, 0.000000000000000000, -58.00000000000000000 ) ) ;
#1393 = CARTESIAN_POINT ( 'NONE',  ( 0.000000000000000000, 161.0000000000000284, -4.000000000000000000 ) ) ;
#1394 = DIRECTION ( 'NONE',  ( 1.000000000000000000, 0.000000000000000000, 0.000000000000000000 ) ) ;
#1395 = CARTESIAN_POINT ( 'NONE',  ( 5.500000000000000888, 5.817072295949928412E-16, -35.00000000000000000 ) ) ;
#1396 = FACE_BOUND ( 'NONE', #1862, .T. ) ;
#1397 = AXIS2_PLACEMENT_3D ( 'NONE', #2948, #1073, #835 ) ;
#1398 = CARTESIAN_POINT ( 'NONE',  ( 0.000000000000000000, 152.0493901531919505, 0.000000000000000000 ) ) ;
#1399 = CIRCLE ( 'NONE', #913, 6.482220780244687397 ) ;
#1400 = ORIENTED_EDGE ( 'NONE', *, *, #549, .T. ) ;
#1401 = ORIENTED_EDGE ( 'NONE', *, *, #113, .F. ) ;
#1402 = AXIS2_PLACEMENT_3D ( 'NONE', #1795, #452, #1382 ) ;
#1403 = AXIS2_PLACEMENT_3D ( 'NONE', #1288, #1726, #1768 ) ;
#1404 = CIRCLE ( 'NONE', #2093, 13.00000000000000178 ) ;
#1405 = VERTEX_POINT ( 'NONE', #1612 ) ;
#1406 = AXIS2_PLACEMENT_3D ( 'NONE', #19, #2383, #273 ) ;
#1407 = AXIS2_PLACEMENT_3D ( 'NONE', #146, #2277, #187 ) ;
#1408 = CARTESIAN_POINT ( 'NONE',  ( 1.268006068844839573, 0.5423741445165103370, -29.99639748842215425 ) ) ;
#1409 = AXIS2_PLACEMENT_3D ( 'NONE', #3000, #593, #893 ) ;
#1410 = EDGE_CURVE ( 'NONE', #426, #2859, #47, .T. ) ;
#1411 = AXIS2_PLACEMENT_3D ( 'NONE', #3019, #909, #636 ) ;
#1412 = DIRECTION ( 'NONE',  ( 0.000000000000000000, 0.000000000000000000, 1.000000000000000000 ) ) ;
#1413 = DIRECTION ( 'NONE',  ( -0.000000000000000000, -0.000000000000000000, -1.000000000000000000 ) ) ;
#1414 = EDGE_CURVE ( 'NONE', #1034, #901, #2641, .T. ) ;
#1415 = EDGE_CURVE ( 'NONE', #2701, #98, #1453, .T. ) ;
#1416 = CARTESIAN_POINT ( 'NONE',  ( 0.000000000000000000, 0.000000000000000000, -10.00000000000000000 ) ) ;
#1417 = CARTESIAN_POINT ( 'NONE',  ( 0.000000000000000000, 76.00000000000000000, 0.000000000000000000 ) ) ;
#1418 = ORIENTED_EDGE ( 'NONE', *, *, #2008, .F. ) ;
#1419 = ORIENTED_EDGE ( 'NONE', *, *, #1131, .F. ) ;
#1420 = CARTESIAN_POINT ( 'NONE',  ( 0.7500000000000000000, 0.000000000000000000, -54.27272625663694328 ) ) ;
#1421 = ORIENTED_EDGE ( 'NONE', *, *, #2125, .T. ) ;
#1422 = CARTESIAN_POINT ( 'NONE',  ( 0.2149655285777906655, -0.5261158121407703003, -29.97282407357905853 ) ) ;
#1423 = EDGE_LOOP ( 'NONE', ( #1968, #2103, #973, #1207 ) ) ;
#1424 = CYLINDRICAL_SURFACE ( 'NONE', #1406, 17.50000000000000355 ) ;
#1425 = CARTESIAN_POINT ( 'NONE',  ( 0.2797072477740157881, 161.0000000000000284, 3.990208497753304329 ) ) ;
#1426 = CARTESIAN_POINT ( 'NONE',  ( 1.636366129537656589, 0.2692489525752851942, -29.71864037253458335 ) ) ;
#1427 = PLANE ( 'NONE',  #771 ) ;
#1428 = FACE_OUTER_BOUND ( 'NONE', #2780, .T. ) ;
#1429 = EDGE_LOOP ( 'NONE', ( #2060, #2766 ) ) ;
#1430 = CARTESIAN_POINT ( 'NONE',  ( 7.695253630463966488, 0.000000000000000000, -29.30474636953603707 ) ) ;
#1431 = ORIENTED_EDGE ( 'NONE', *, *, #304, .F. ) ;
#1432 =( NAMED_UNIT ( * ) SI_UNIT ( $, .STERADIAN. ) SOLID_ANGLE_UNIT ( ) );
#1433 = CARTESIAN_POINT ( 'NONE',  ( 0.000000000000000000, 0.000000000000000000, -1.649999999999998357 ) ) ;
#1434 = ORIENTED_EDGE ( 'NONE', *, *, #514, .T. ) ;
#1435 = CARTESIAN_POINT ( 'NONE',  ( -9.999999999999998224, 1.316495309083404618E-15, -35.00000000000000000 ) ) ;
#1436 = DIRECTION ( 'NONE',  ( -0.000000000000000000, -1.000000000000000000, -0.000000000000000000 ) ) ;
#1437 = DIRECTION ( 'NONE',  ( -0.000000000000000000, -0.000000000000000000, -1.000000000000000000 ) ) ;
#1438 = CARTESIAN_POINT ( 'NONE',  ( 3.000000000000000000, 46.00000000000000000, -3.100000000000000533 ) ) ;
#1439 = LINE ( 'NONE', #985, #2238 ) ;
#1440 = ADVANCED_FACE ( 'NONE', ( #978 ), #1308, .T. ) ;
#1441 = VERTEX_POINT ( 'NONE', #77 ) ;
#1442 = EDGE_LOOP ( 'NONE', ( #784, #1363, #1765, #1554 ) ) ;
#1443 = CARTESIAN_POINT ( 'NONE',  ( 0.9432716025501102219, 0.9327637102818960857, -29.82244133484690352 ) ) ;
#1444 = CIRCLE ( 'NONE', #1296, 5.000000000000000000 ) ;
#1445 = ORIENTED_EDGE ( 'NONE', *, *, #1920, .F. ) ;
#1446 = CARTESIAN_POINT ( 'NONE',  ( -15.84999999999999964, 0.000000000000000000, -71.29999999999999716 ) ) ;
#1447 = VECTOR ( 'NONE', #1747, 1000.000000000000000 ) ;
#1448 = COLOUR_RGB ( '',0.6862745098039215730, 0.6588235294117646967, 0.6392156862745097534 ) ;
#1449 = ADVANCED_FACE ( 'NONE', ( #2671 ), #1707, .T. ) ;
#1450 = VERTEX_POINT ( 'NONE', #1941 ) ;
#1451 = CARTESIAN_POINT ( 'NONE',  ( -9.000000000000000000, 1.102182119232617714E-15, -10.00000000000000000 ) ) ;
#1452 = TOROIDAL_SURFACE ( 'NONE', #41, 9.999999999999998224, 1.000000000000000000 ) ;
#1453 = CIRCLE ( 'NONE', #137, 10.61802224266098449 ) ;
#1454 = CARTESIAN_POINT ( 'NONE',  ( 1.030809979027135226, 150.2587305158433537, 4.590317265365185584 ) ) ;
#1455 = CARTESIAN_POINT ( 'NONE',  ( 1.399262954577592089, 0.3888786056000078650, -29.97006427996405264 ) ) ;
#1456 = CIRCLE ( 'NONE', #2985, 3.000000000000000444 ) ;
#1457 = AXIS2_PLACEMENT_3D ( 'NONE', #2644, #550, #270 ) ;
#1458 = DIRECTION ( 'NONE',  ( 1.000000000000000000, 0.000000000000000000, -1.224646799147353207E-16 ) ) ;
#1459 = FILL_AREA_STYLE_COLOUR ( '', #1448 ) ;
#1460 = ORIENTED_EDGE ( 'NONE', *, *, #2561, .T. ) ;
#1461 = EDGE_LOOP ( 'NONE', ( #1272, #61, #1046, #1603 ) ) ;
#1462 = EDGE_LOOP ( 'NONE', ( #26, #1265, #1022, #1677 ) ) ;
#1463 = EDGE_CURVE ( 'NONE', #592, #2541, #776, .T. ) ;
#1464 = EDGE_CURVE ( 'NONE', #1202, #2705, #755, .T. ) ;
#1465 = CARTESIAN_POINT ( 'NONE',  ( 3.673940397442060361E-16, 76.00000000000000000, 3.000000000000000444 ) ) ;
#1466 = VERTEX_POINT ( 'NONE', #1446 ) ;
#1467 =( BOUNDED_SURFACE ( )  B_SPLINE_SURFACE ( 3, 2, ( 
 ( #1337, #2025, #1803 ),
 ( #1352, #2748, #149 ),
 ( #687, #1104, #654 ),
 ( #2496, #2973, #2302 ),
 ( #1598, #887, #443 ),
 ( #848, #865, #2796 ),
 ( #639, #2545, #1074 ),
 ( #899, #2073, #3023 ),
 ( #2762, #405, #2045 ),
 ( #2558, #1137, #2727 ),
 ( #2283, #2011, #1837 ),
 ( #2960, #2993, #2776 ),
 ( #1373, #614, #2317 ),
 ( #1779, #393, #501 ),
 ( #488, #2387, #2092 ),
 ( #2124, #1676, #1182 ) ),
 .UNSPECIFIED., .F., .F., .F. ) 
 B_SPLINE_SURFACE_WITH_KNOTS ( ( 4, 2, 2, 2, 2, 2, 2, 4 ),
 ( 3, 3 ),
 ( 0.000000000000000000, 0.0003927644040771888462, 0.0007855288081543776923, 0.001178293212231566484, 0.001571057616308755385, 0.001963822020385944285, 0.002356586424463132969, 0.003142115232617510769 ),
 ( 0.000000000000000000, 1.000000000000000000 ),
 .UNSPECIFIED. ) 
 GEOMETRIC_REPRESENTATION_ITEM ( )  RATIONAL_B_SPLINE_SURFACE ( (
 ( 1.000000000000000000, 0.7388586553412447300, 1.000000000000000000),
 ( 1.000000000000000000, 0.7342777682716059573, 1.000000000000000000),
 ( 1.000000000000000000, 0.7305245596196138225, 1.000000000000000000),
 ( 1.000000000000000000, 0.7253188713293438061, 1.000000000000000000),
 ( 1.000000000000000000, 0.7238896694320517966, 1.000000000000000000),
 ( 1.000000000000000000, 0.7236247279494851803, 1.000000000000000000),
 ( 1.000000000000000000, 0.7248015552764017766, 1.000000000000000000),
 ( 1.000000000000000000, 0.7294946652203555537, 1.000000000000000000),
 ( 1.000000000000000000, 0.7330528526122979116, 1.000000000000000000),
 ( 1.000000000000000000, 0.7418341831310082402, 1.000000000000000000),
 ( 1.000000000000000000, 0.7470869645802103998, 1.000000000000000000),
 ( 1.000000000000000000, 0.7584599570096534071, 1.000000000000000000),
 ( 1.000000000000000000, 0.7644909125996924848, 1.000000000000000000),
 ( 1.000000000000000000, 0.7827412686771573203, 1.000000000000000000),
 ( 1.000000000000000000, 0.7943537417772719156, 1.000000000000000000),
 ( 1.000000000000000000, 0.8028524189143668721, 1.000000000000000000) ) ) 
 REPRESENTATION_ITEM ( '' )  SURFACE ( )  );
#1468 = CARTESIAN_POINT ( 'NONE',  ( 0.7500000000000000000, 0.000000000000000000, -69.99999999999998579 ) ) ;
#1469 = ORIENTED_EDGE ( 'NONE', *, *, #1952, .T. ) ;
#1470 = CARTESIAN_POINT ( 'NONE',  ( 0.3387298400986066826, -0.6442832571151768661, -30.17908882427537165 ) ) ;
#1471 = CIRCLE ( 'NONE', #1383, 5.000000000000000000 ) ;
#1472 = CARTESIAN_POINT ( 'NONE',  ( 6.123233995736766282E-16, 145.0000000000000284, 5.000000000000000000 ) ) ;
#1473 = ORIENTED_EDGE ( 'NONE', *, *, #58, .T. ) ;
#1474 = DIRECTION ( 'NONE',  ( 0.000000000000000000, 1.000000000000000000, 0.000000000000000000 ) ) ;
#1475 = ADVANCED_FACE ( 'NONE', ( #52 ), #785, .T. ) ;
#1476 = ORIENTED_EDGE ( 'NONE', *, *, #1698, .T. ) ;
#1477 = DIRECTION ( 'NONE',  ( 1.000000000000000000, 0.000000000000000000, 0.000000000000000000 ) ) ;
#1478 = PRODUCT_RELATED_PRODUCT_CATEGORY ( 'part', '', ( #1320 ) ) ;
#1479 = DIRECTION ( 'NONE',  ( 1.000000000000000000, 0.000000000000000000, 0.000000000000000000 ) ) ;
#1480 = CARTESIAN_POINT ( 'NONE',  ( 0.000000000000000000, 150.0000000000000284, 0.000000000000000000 ) ) ;
#1481 =( BOUNDED_CURVE ( )  B_SPLINE_CURVE ( 3, ( #1278, #2237, #135, #2001 ),
 .UNSPECIFIED., .F., .T. ) 
 B_SPLINE_CURVE_WITH_KNOTS ( ( 4, 4 ),
 ( 4.923739373747213932, 4.995878152913403092 ),
 .UNSPECIFIED. ) 
 CURVE ( )  GEOMETRIC_REPRESENTATION_ITEM ( )  RATIONAL_B_SPLINE_CURVE ( ( 1.000000000000000000, 0.9995663800597522908, 0.9995663800597522908, 1.000000000000000000 ) ) 
 REPRESENTATION_ITEM ( '' )  );
#1482 = DIRECTION ( 'NONE',  ( 1.000000000000000000, 0.000000000000000000, -0.000000000000000000 ) ) ;
#1483 = ORIENTED_EDGE ( 'NONE', *, *, #58, .F. ) ;
#1484 = CYLINDRICAL_SURFACE ( 'NONE', #2475, 22.50000000000000355 ) ;
#1485 = CARTESIAN_POINT ( 'NONE',  ( -11.00000000000000000, 1.438959988998140357E-15, -20.00000000000000000 ) ) ;
#1486 = ORIENTED_EDGE ( 'NONE', *, *, #1017, .F. ) ;
#1487 = AXIS2_PLACEMENT_3D ( 'NONE', #2188, #1754, #119 ) ;
#1488 = CARTESIAN_POINT ( 'NONE',  ( 0.000000000000000000, 72.53589838486223584, 0.000000000000000000 ) ) ;
#1489 = ORIENTED_EDGE ( 'NONE', *, *, #1143, .T. ) ;
#1490 = CARTESIAN_POINT ( 'NONE',  ( 0.000000000000000000, 152.0493901531919505, 0.000000000000000000 ) ) ;
#1491 = AXIS2_PLACEMENT_3D ( 'NONE', #1384, #1334, #2040 ) ;
#1492 = CARTESIAN_POINT ( 'NONE',  ( 9.000000000000000000, 0.000000000000000000, -10.00000000000000000 ) ) ;
#1493 = AXIS2_PLACEMENT_3D ( 'NONE', #601, #2255, #1530 ) ;
#1494 = EDGE_CURVE ( 'NONE', #407, #1172, #1682, .T. ) ;
#1495 = CIRCLE ( 'NONE', #1898, 10.75000000000000000 ) ;
#1496 = DIRECTION ( 'NONE',  ( 0.000000000000000000, 0.000000000000000000, 1.000000000000000000 ) ) ;
#1497 = VECTOR ( 'NONE', #1877, 999.9999999999998863 ) ;
#1498 = SURFACE_SIDE_STYLE ('',( #1723 ) ) ;
#1499 = AXIS2_PLACEMENT_3D ( 'NONE', #2625, #2399, #522 ) ;
#1500 = CONICAL_SURFACE ( 'NONE', #2793, 6.750000000000000000, 0.7853981633974481680 ) ;
#1501 = EDGE_CURVE ( 'NONE', #2814, #300, #1861, .T. ) ;
#1502 = CARTESIAN_POINT ( 'NONE',  ( -0.05759279805017582937, 0.5715805173146008000, -29.96846101797175166 ) ) ;
#1503 = EDGE_CURVE ( 'NONE', #2606, #2510, #681, .T. ) ;
#1504 = VECTOR ( 'NONE', #2441, 1000.000000000000000 ) ;
#1505 = ORIENTED_EDGE ( 'NONE', *, *, #583, .F. ) ;
#1506 = CARTESIAN_POINT ( 'NONE',  ( 0.4734641777899413206, -0.7119663946486848305, -30.15304187223420485 ) ) ;
#1507 = EDGE_CURVE ( 'NONE', #2016, #2909, #1310, .T. ) ;
#1508 = FACE_OUTER_BOUND ( 'NONE', #1442, .T. ) ;
#1509 = VERTEX_POINT ( 'NONE', #1465 ) ;
#1510 = CARTESIAN_POINT ( 'NONE',  ( -2.202262749798279897E-15, 8.991420021395475359, 0.000000000000000000 ) ) ;
#1511 = EDGE_LOOP ( 'NONE', ( #356, #1375 ) ) ;
#1512 = CARTESIAN_POINT ( 'NONE',  ( 0.9730773349267526351, 151.0843457912405370, 4.062891256371707449 ) ) ;
#1513 = FACE_OUTER_BOUND ( 'NONE', #1724, .T. ) ;
#1514 = DIRECTION ( 'NONE',  ( 0.000000000000000000, 0.000000000000000000, 1.000000000000000000 ) ) ;
#1515 = LINE ( 'NONE', #2638, #1257 ) ;
#1516 = VERTEX_POINT ( 'NONE', #2177 ) ;
#1517 = CARTESIAN_POINT ( 'NONE',  ( 0.9085263832265789707, -0.7471539758581468016, -30.06790333296043727 ) ) ;
#1518 = DIRECTION ( 'NONE',  ( 1.224646799147352961E-16, 0.000000000000000000, -1.000000000000000000 ) ) ;
#1519 = ORIENTED_EDGE ( 'NONE', *, *, #706, .T. ) ;
#1520 = CARTESIAN_POINT ( 'NONE',  ( -18.00000000000001066, 0.000000000000000000, -10.00000000000000000 ) ) ;
#1521 = VERTEX_POINT ( 'NONE', #2659 ) ;
#1522 = FACE_OUTER_BOUND ( 'NONE', #2218, .T. ) ;
#1523 = DIRECTION ( 'NONE',  ( -0.000000000000000000, -1.000000000000000000, -0.000000000000000000 ) ) ;
#1524 = LINE ( 'NONE', #2664, #1542 ) ;
#1525 = DIRECTION ( 'NONE',  ( -0.000000000000000000, -0.000000000000000000, 1.000000000000000000 ) ) ;
#1526 = CARTESIAN_POINT ( 'NONE',  ( -5.732220780244695391, 7.938430929893124068E-16, -29.56739621566491039 ) ) ;
#1527 = EDGE_LOOP ( 'NONE', ( #208, #2777, #210, #2617 ) ) ;
#1528 = DIRECTION ( 'NONE',  ( 0.000000000000000000, 0.000000000000000000, 1.000000000000000000 ) ) ;
#1529 = ADVANCED_FACE ( 'NONE', ( #2381 ), #2211, .F. ) ;
#1530 = DIRECTION ( 'NONE',  ( 1.000000000000000000, 0.000000000000000000, 0.000000000000000000 ) ) ;
#1531 = ORIENTED_EDGE ( 'NONE', *, *, #106, .F. ) ;
#1532 = DIRECTION ( 'NONE',  ( -0.000000000000000000, -0.000000000000000000, 1.000000000000000000 ) ) ;
#1533 = EDGE_LOOP ( 'NONE', ( #2419, #2774, #2656, #1322 ) ) ;
#1534 = FILL_AREA_STYLE ('',( #1772 ) ) ;
#1535 = AXIS2_PLACEMENT_3D ( 'NONE', #2590, #286, #2886 ) ;
#1536 = DIRECTION ( 'NONE',  ( -0.000000000000000000, -0.000000000000000000, -1.000000000000000000 ) ) ;
#1537 = DIRECTION ( 'NONE',  ( 1.000000000000000000, 0.000000000000000000, 0.000000000000000000 ) ) ;
#1538 = AXIS2_PLACEMENT_3D ( 'NONE', #2171, #994, #1225 ) ;
#1539 = VECTOR ( 'NONE', #1967, 1000.000000000000000 ) ;
#1540 = CARTESIAN_POINT ( 'NONE',  ( 1.268006068844788725, 0.5423741445164657060, -29.99639748842207965 ) ) ;
#1541 = CARTESIAN_POINT ( 'NONE',  ( 1.519058608099062679, 143.2764498211878674, 2.587077109403310704 ) ) ;
#1542 = VECTOR ( 'NONE', #1268, 1000.000000000000000 ) ;
#1543 = ORIENTED_EDGE ( 'NONE', *, *, #1762, .F. ) ;
#1544 = CARTESIAN_POINT ( 'NONE',  ( 0.7499999999999997780, 0.000000000000000000, -65.00000000000000000 ) ) ;
#1545 = PRESENTATION_LAYER_ASSIGNMENT (  '', '', ( #2088 ) ) ;
#1546 = CARTESIAN_POINT ( 'NONE',  ( 0.7500000000000000000, 0.000000000000000000, -75.00000000000000000 ) ) ;
#1547 = VECTOR ( 'NONE', #1640, 1000.000000000000000 ) ;
#1548 = AXIS2_PLACEMENT_3D ( 'NONE', #2358, #1712, #997 ) ;
#1549 = AXIS2_PLACEMENT_3D ( 'NONE', #1110, #2750, #621 ) ;
#1550 = VERTEX_POINT ( 'NONE', #1203 ) ;
#1551 = UNCERTAINTY_MEASURE_WITH_UNIT (LENGTH_MEASURE( 1.000000000000000082E-05 ), #1585, 'distance_accuracy_value', 'NONE');
#1552 = VERTEX_POINT ( 'NONE', #291 ) ;
#1553 = CARTESIAN_POINT ( 'NONE',  ( 0.7500000000000000000, 0.000000000000000000, -70.00000000000000000 ) ) ;
#1554 = ORIENTED_EDGE ( 'NONE', *, *, #1227, .T. ) ;
#1555 =( NAMED_UNIT ( * ) PLANE_ANGLE_UNIT ( ) SI_UNIT ( $, .RADIAN. ) );
#1556 = ADVANCED_FACE ( 'NONE', ( #2152, #1248 ), #1264, .F. ) ;
#1557 = EDGE_CURVE ( 'NONE', #1849, #2764, #629, .T. ) ;
#1558 = CARTESIAN_POINT ( 'NONE',  ( 0.000000000000000000, 0.000000000000000000, -9.000000000000001776 ) ) ;
#1559 = DIRECTION ( 'NONE',  ( -0.000000000000000000, -0.000000000000000000, -1.000000000000000000 ) ) ;
#1560 = FACE_OUTER_BOUND ( 'NONE', #12, .T. ) ;
#1561 = ADVANCED_FACE ( 'NONE', ( #1929 ), #562, .F. ) ;
#1562 = CARTESIAN_POINT ( 'NONE',  ( 0.000000000000000000, 150.0000000000000284, 0.000000000000000000 ) ) ;
#1563 = FACE_BOUND ( 'NONE', #2867, .T. ) ;
#1564 = EDGE_LOOP ( 'NONE', ( #2192, #253, #2746, #1231 ) ) ;
#1565 = DIRECTION ( 'NONE',  ( -0.000000000000000000, -1.000000000000000000, -0.000000000000000000 ) ) ;
#1566 = DIRECTION ( 'NONE',  ( -0.000000000000000000, -0.000000000000000000, 1.000000000000000000 ) ) ;
#1567 =( BOUNDED_SURFACE ( )  B_SPLINE_SURFACE ( 3, 2, ( 
 ( #1408, #475, #1638 ),
 ( #1654, #2130, #2552 ),
 ( #2563, #2815, #2066 ),
 ( #1863, #904, #449 ),
 ( #2310, #198, #950 ),
 ( #2323, #1842, #2577 ),
 ( #30, #462, #2104 ),
 ( #2078, #1904, #1190 ),
 ( #2594, #1129, #2119 ),
 ( #245, #1176, #708 ),
 ( #1391, #1161, #2844 ),
 ( #961, #2781, #739 ),
 ( #693, #1669, #1887 ),
 ( #2332, #2828, #2609 ),
 ( #677, #722, #494 ),
 ( #1624, #1422, #2366 ) ),
 .UNSPECIFIED., .F., .F., .T. ) 
 B_SPLINE_SURFACE_WITH_KNOTS ( ( 4, 2, 2, 2, 2, 2, 2, 4 ),
 ( 3, 3 ),
 ( 0.003142115232617507734, 0.003927644040771886835, 0.004320408444849075519, 0.004713172848926265070, 0.005105937253003454621, 0.005498701657080643304, 0.005891466061157832855, 0.006284230465235022406 ),
 ( 0.000000000000000000, 1.000000000000000000 ),
 .UNSPECIFIED. ) 
 GEOMETRIC_REPRESENTATION_ITEM ( )  RATIONAL_B_SPLINE_SURFACE ( (
 ( 1.000000000000000000, 0.8028524189143669831, 1.000000000000000000),
 ( 1.000000000000000000, 0.8113733325034977462, 1.000000000000000000),
 ( 1.000000000000000000, 0.8162562764165405271, 1.000000000000000000),
 ( 1.000000000000000000, 0.8166036783078742811, 1.000000000000000000),
 ( 1.000000000000000000, 0.8155662817821041077, 1.000000000000000000),
 ( 1.000000000000000000, 0.8113399445279496636, 1.000000000000000000),
 ( 1.000000000000000000, 0.8081414811520565289, 1.000000000000000000),
 ( 1.000000000000000000, 0.8000935917544299558, 1.000000000000000000),
 ( 1.000000000000000000, 0.7951732876312082032, 1.000000000000000000),
 ( 1.000000000000000000, 0.7844122399397069900, 1.000000000000000000),
 ( 1.000000000000000000, 0.7784649452777798739, 1.000000000000000000),
 ( 1.000000000000000000, 0.7664591363422649239, 1.000000000000000000),
 ( 1.000000000000000000, 0.7603466190193770569, 1.000000000000000000),
 ( 1.000000000000000000, 0.7488162367426993704, 1.000000000000000000),
 ( 1.000000000000000000, 0.7434321749728833861, 1.000000000000000000),
 ( 1.000000000000000000, 0.7388586553412447300, 1.000000000000000000) ) ) 
 REPRESENTATION_ITEM ( '' )  SURFACE ( )  );
#1568 = ORIENTED_EDGE ( 'NONE', *, *, #2128, .T. ) ;
#1569 = DIRECTION ( 'NONE',  ( 1.000000000000000000, 0.000000000000000000, 0.000000000000000000 ) ) ;
#1570 = EDGE_LOOP ( 'NONE', ( #1579, #1460, #1531, #1374 ) ) ;
#1571 = DIRECTION ( 'NONE',  ( 1.000000000000000000, 0.000000000000000000, 0.000000000000000000 ) ) ;
#1572 = LINE ( 'NONE', #644, #1804 ) ;
#1573 = ADVANCED_FACE ( 'NONE', ( #2907 ), #2102, .T. ) ;
#1574 = DIRECTION ( 'NONE',  ( -0.000000000000000000, -1.000000000000000000, -0.000000000000000000 ) ) ;
#1575 = CARTESIAN_POINT ( 'NONE',  ( -21.75000000000000355, 2.755455298081545172E-15, -65.00000000000000000 ) ) ;
#1576 = DIRECTION ( 'NONE',  ( 0.000000000000000000, 0.000000000000000000, 1.000000000000000000 ) ) ;
#1577 = EDGE_CURVE ( 'NONE', #1855, #834, #781, .T. ) ;
#1578 = CARTESIAN_POINT ( 'NONE',  ( 0.7499999999999997780, 0.000000000000000000, -75.00000000000000000 ) ) ;
#1579 = ORIENTED_EDGE ( 'NONE', *, *, #1637, .F. ) ;
#1580 = FACE_OUTER_BOUND ( 'NONE', #194, .T. ) ;
#1581 = DIRECTION ( 'NONE',  ( 0.000000000000000000, 0.000000000000000000, 1.000000000000000000 ) ) ;
#1582 = ORIENTED_EDGE ( 'NONE', *, *, #2963, .F. ) ;
#1583 = DIRECTION ( 'NONE',  ( -0.000000000000000000, -0.000000000000000000, -1.000000000000000000 ) ) ;
#1584 = ORIENTED_EDGE ( 'NONE', *, *, #13, .F. ) ;
#1585 =( LENGTH_UNIT ( ) NAMED_UNIT ( * ) SI_UNIT ( .MILLI., .METRE. ) );
#1586 = CARTESIAN_POINT ( 'NONE',  ( 0.000000000000000000, 143.0000000000000284, 0.000000000000000000 ) ) ;
#1587 = CONICAL_SURFACE ( 'NONE', #269, 0.7500000000000000000, 0.3366748193867271088 ) ;
#1588 = CARTESIAN_POINT ( 'NONE',  ( 9.999999999999998224, 0.000000000000000000, -10.00000000000000178 ) ) ;
#1589 = CARTESIAN_POINT ( 'NONE',  ( 0.3244533798215444298, 0.6345591029133249572, -30.18186957606348386 ) ) ;
#1590 = CIRCLE ( 'NONE', #130, 2.000000000000000000 ) ;
#1591 = FACE_OUTER_BOUND ( 'NONE', #316, .T. ) ;
#1592 = DIRECTION ( 'NONE',  ( 0.000000000000000000, 1.000000000000000000, 0.000000000000000000 ) ) ;
#1593 = ORIENTED_EDGE ( 'NONE', *, *, #2241, .T. ) ;
#1594 = CIRCLE ( 'NONE', #867, 4.750000000000000888 ) ;
#1595 = FACE_OUTER_BOUND ( 'NONE', #2348, .T. ) ;
#1596 = EDGE_CURVE ( 'NONE', #460, #2618, #1164, .T. ) ;
#1597 = ADVANCED_FACE ( 'NONE', ( #2706 ), #1290, .T. ) ;
#1598 = CARTESIAN_POINT ( 'NONE',  ( 0.002170474840820738917, -0.1137123152521142683, -30.24363034471546285 ) ) ;
#1599 = AXIS2_PLACEMENT_3D ( 'NONE', #2710, #1024, #1963 ) ;
#1600 = AXIS2_PLACEMENT_3D ( 'NONE', #831, #2173, #529 ) ;
#1601 = CIRCLE ( 'NONE', #1746, 17.50000000000000355 ) ;
#1602 = VERTEX_POINT ( 'NONE', #375 ) ;
#1603 = ORIENTED_EDGE ( 'NONE', *, *, #995, .F. ) ;
#1604 = AXIS2_PLACEMENT_3D ( 'NONE', #299, #343, #2216 ) ;
#1605 = ADVANCED_FACE ( 'NONE', ( #1045 ), #470, .T. ) ;
#1606 = DIRECTION ( 'NONE',  ( 1.000000000000000000, 0.000000000000000000, 0.000000000000000000 ) ) ;
#1607 = AXIS2_PLACEMENT_3D ( 'NONE', #659, #2752, #1571 ) ;
#1608 = AXIS2_PLACEMENT_3D ( 'NONE', #516, #1218, #62 ) ;
#1609 = VECTOR ( 'NONE', #1918, 1000.000000000000000 ) ;
#1610 = ORIENTED_EDGE ( 'NONE', *, *, #1088, .F. ) ;
#1611 = CARTESIAN_POINT ( 'NONE',  ( -2.589696774293764658, 0.7470801277804682838, 174.3589924794932813 ) ) ;
#1612 = CARTESIAN_POINT ( 'NONE',  ( -9.000000000000000000, 1.102182119232617714E-15, -9.000000000000001776 ) ) ;
#1613 = DIRECTION ( 'NONE',  ( 0.000000000000000000, 0.000000000000000000, -1.000000000000000000 ) ) ;
#1614 = DIRECTION ( 'NONE',  ( 1.000000000000000000, 0.000000000000000000, 0.000000000000000000 ) ) ;
#1615 = PLANE ( 'NONE',  #731 ) ;
#1616 = CARTESIAN_POINT ( 'NONE',  ( 0.000000000000000000, 143.0000000000000284, 0.000000000000000000 ) ) ;
#1617 = DIRECTION ( 'NONE',  ( 0.000000000000000000, 0.000000000000000000, -1.000000000000000000 ) ) ;
#1618 = CARTESIAN_POINT ( 'NONE',  ( 0.7500000000000000000, 0.000000000000000000, -30.00337151423845938 ) ) ;
#1619 = EDGE_CURVE ( 'NONE', #160, #903, #1313, .T. ) ;
#1620 = ORIENTED_EDGE ( 'NONE', *, *, #850, .F. ) ;
#1621 = ORIENTED_EDGE ( 'NONE', *, *, #2047, .T. ) ;
#1622 = DIRECTION ( 'NONE',  ( 0.000000000000000000, 0.000000000000000000, -1.000000000000000000 ) ) ;
#1623 = EDGE_LOOP ( 'NONE', ( #2647, #999 ) ) ;
#1624 = CARTESIAN_POINT ( 'NONE',  ( 0.2320771820130598240, -0.5424536428197961335, -30.19960052657643246 ) ) ;
#1625 = CARTESIAN_POINT ( 'NONE',  ( -9.000000000000001776, 0.000000000000000000, -3.700000000000000178 ) ) ;
#1626 = CARTESIAN_POINT ( 'NONE',  ( 11.50000000000000000, 0.000000000000000000, -35.00000000000000000 ) ) ;
#1627 = CARTESIAN_POINT ( 'NONE',  ( 1.485736269580431701, -0.5721046445234378997, -29.74139873714712579 ) ) ;
#1628 = DIRECTION ( 'NONE',  ( -1.000000000000000000, 1.224646799147353454E-16, 0.000000000000000000 ) ) ;
#1629 = CARTESIAN_POINT ( 'NONE',  ( 0.000000000000000000, 143.0000000000000284, -3.000000000000000444 ) ) ;
#1630 = DIRECTION ( 'NONE',  ( -0.000000000000000000, -0.000000000000000000, -1.000000000000000000 ) ) ;
#1631 = EDGE_LOOP ( 'NONE', ( #2175, #976, #1928, #3027 ) ) ;
#1632 = ORIENTED_EDGE ( 'NONE', *, *, #1959, .F. ) ;
#1633 = EDGE_CURVE ( 'NONE', #1872, #592, #1981, .T. ) ;
#1634 = CARTESIAN_POINT ( 'NONE',  ( 0.000000000000000000, 0.000000000000000000, -10.00000000000000000 ) ) ;
#1635 = VERTEX_POINT ( 'NONE', #852 ) ;
#1636 = EDGE_CURVE ( 'NONE', #2364, #1279, #857, .T. ) ;
#1637 = EDGE_CURVE ( 'NONE', #901, #1034, #318, .T. ) ;
#1638 = CARTESIAN_POINT ( 'NONE',  ( 1.372071198533116210, 0.6887290724019029531, -29.75847379849729180 ) ) ;
#1639 = CARTESIAN_POINT ( 'NONE',  ( 0.7499999999999997780, 0.000000000000000000, -61.00000000000000000 ) ) ;
#1640 = DIRECTION ( 'NONE',  ( 0.000000000000000000, 0.000000000000000000, 1.000000000000000000 ) ) ;
#1641 = CARTESIAN_POINT ( 'NONE',  ( 0.7500000000000000000, 0.000000000000000000, -29.30474636953603707 ) ) ;
#1642 = DIRECTION ( 'NONE',  ( 0.000000000000000000, 1.000000000000000000, 0.000000000000000000 ) ) ;
#1643 = SPHERICAL_SURFACE ( 'NONE', #2480, 4.000000000000000000 ) ;
#1644 = AXIS2_PLACEMENT_3D ( 'NONE', #3021, #1836, #1351 ) ;
#1645 = ORIENTED_EDGE ( 'NONE', *, *, #1952, .F. ) ;
#1646 = EDGE_LOOP ( 'NONE', ( #289, #2407, #2063, #1327 ) ) ;
#1647 = AXIS2_PLACEMENT_3D ( 'NONE', #2089, #2540, #1628 ) ;
#1648 = CARTESIAN_POINT ( 'NONE',  ( 0.7499999999999997780, 0.000000000000000000, -75.00000000000000000 ) ) ;
#1649 = AXIS2_PLACEMENT_3D ( 'NONE', #2988, #156, #2711 ) ;
#1650 = VERTEX_POINT ( 'NONE', #408 ) ;
#1651 =( NAMED_UNIT ( * ) PLANE_ANGLE_UNIT ( ) SI_UNIT ( $, .RADIAN. ) );
#1652 = CIRCLE ( 'NONE', #332, 17.50000000000000355 ) ;
#1653 = AXIS2_PLACEMENT_3D ( 'NONE', #355, #988, #2946 ) ;
#1654 = CARTESIAN_POINT ( 'NONE',  ( 1.411505137709802904, 0.4053222785727570998, -29.96767698063957042 ) ) ;
#1655 = AXIS2_PLACEMENT_3D ( 'NONE', #230, #1165, #1721 ) ;
#1656 = EDGE_CURVE ( 'NONE', #763, #780, #1471, .T. ) ;
#1657 = ORIENTED_EDGE ( 'NONE', *, *, #2700, .F. ) ;
#1658 = CARTESIAN_POINT ( 'NONE',  ( 1.398536238870072390, 145.0000000000000284, 4.800426688177537038 ) ) ;
#1659 = DIRECTION ( 'NONE',  ( -0.000000000000000000, -1.000000000000000000, -0.000000000000000000 ) ) ;
#1660 = CYLINDRICAL_SURFACE ( 'NONE', #1538, 17.50000000000000355 ) ;
#1661 = DIRECTION ( 'NONE',  ( -0.8387023353631229972, 0.000000000000000000, 0.5445901143579854331 ) ) ;
#1662 = EDGE_CURVE ( 'NONE', #870, #2573, #175, .T. ) ;
#1663 = CARTESIAN_POINT ( 'NONE',  ( 0.000000000000000000, 0.000000000000000000, -20.00000000000000000 ) ) ;
#1664 = EDGE_LOOP ( 'NONE', ( #2367, #252, #515, #2026 ) ) ;
#1665 = DIRECTION ( 'NONE',  ( 1.000000000000000000, 0.000000000000000000, 0.000000000000000000 ) ) ;
#1666 = CARTESIAN_POINT ( 'NONE',  ( 1.281655507063773181, 0.7750825193230451715, -29.77204593097048502 ) ) ;
#1667 = EDGE_LOOP ( 'NONE', ( #272, #264, #2222, #431 ) ) ;
#1668 = APPLICATION_PROTOCOL_DEFINITION ( 'draft international standard', 'automotive_design', 1998, #1767 ) ;
#1669 = CARTESIAN_POINT ( 'NONE',  ( 0.5397056156952124706, -0.7269558634498567429, -29.92293742840065107 ) ) ;
#1670 = VERTEX_POINT ( 'NONE', #395 ) ;
#1671 = DIRECTION ( 'NONE',  ( 0.000000000000000000, 0.000000000000000000, 1.000000000000000000 ) ) ;
#1672 = DIRECTION ( 'NONE',  ( -1.000000000000000000, 0.000000000000000000, 0.000000000000000000 ) ) ;
#1673 = DIRECTION ( 'NONE',  ( 0.000000000000000000, 0.000000000000000000, 1.000000000000000000 ) ) ;
#1674 = ADVANCED_FACE ( 'NONE', ( #1810, #2270, #2478 ), #2935, .T. ) ;
#1675 = DIRECTION ( 'NONE',  ( -0.8571673007021111124, 1.049727191138617217E-16, 0.5150380749100562650 ) ) ;
#1676 = CARTESIAN_POINT ( 'NONE',  ( 1.253517817817501045, 0.5562114596521705590, -29.81183805401864362 ) ) ;
#1677 = ORIENTED_EDGE ( 'NONE', *, *, #361, .F. ) ;
#1678 = VERTEX_POINT ( 'NONE', #1510 ) ;
#1679 = EDGE_CURVE ( 'NONE', #845, #837, #2464, .T. ) ;
#1680 = CARTESIAN_POINT ( 'NONE',  ( -0.1267960837428786791, 0.4638215987756691971, -29.97838873271413362 ) ) ;
#1681 = ORIENTED_EDGE ( 'NONE', *, *, #1093, .F. ) ;
#1682 = LINE ( 'NONE', #2623, #1711 ) ;
#1683 = VERTEX_POINT ( 'NONE', #2451 ) ;
#1684 = FACE_OUTER_BOUND ( 'NONE', #1646, .T. ) ;
#1685 = CARTESIAN_POINT ( 'NONE',  ( 1.519325916666508069, 143.2726271305772627, -2.603340028832982878 ) ) ;
#1686 = DIRECTION ( 'NONE',  ( 1.000000000000000000, 0.000000000000000000, 0.000000000000000000 ) ) ;
#1687 = DIRECTION ( 'NONE',  ( 1.000000000000000000, 0.000000000000000000, 0.000000000000000000 ) ) ;
#1688 = DIRECTION ( 'NONE',  ( 0.000000000000000000, 0.000000000000000000, 1.000000000000000000 ) ) ;
#1689 = EDGE_LOOP ( 'NONE', ( #563, #1004, #885, #753, #2127, #2331, #787, #255, #128, #2927 ) ) ;
#1690 = CONICAL_SURFACE ( 'NONE', #2530, 1.649999999999997247, 1.029744258676652757 ) ;
#1691 = EDGE_CURVE ( 'NONE', #1683, #619, #294, .T. ) ;
#1692 = EDGE_CURVE ( 'NONE', #780, #2859, #1481, .T. ) ;
#1693 = ORIENTED_EDGE ( 'NONE', *, *, #721, .F. ) ;
#1694 = CARTESIAN_POINT ( 'NONE',  ( 9.000000000000000000, 0.000000000000000000, 0.000000000000000000 ) ) ;
#1695 = VECTOR ( 'NONE', #1437, 1000.000000000000000 ) ;
#1696 = VERTEX_POINT ( 'NONE', #2976 ) ;
#1697 = AXIS2_PLACEMENT_3D ( 'NONE', #2852, #512, #11 ) ;
#1698 = EDGE_CURVE ( 'NONE', #2409, #870, #1068, .T. ) ;
#1699 = MANIFOLD_SOLID_BREP ( 'Cut-Extrude5', #2779 ) ;
#1700 = DIRECTION ( 'NONE',  ( -1.000000000000000000, 0.000000000000000000, 0.000000000000000000 ) ) ;
#1701 = CIRCLE ( 'NONE', #2837, 5.000000000000000000 ) ;
#1702 = AXIS2_PLACEMENT_3D ( 'NONE', #2471, #414, #366 ) ;
#1703 = ORIENTED_EDGE ( 'NONE', *, *, #590, .F. ) ;
#1704 = CARTESIAN_POINT ( 'NONE',  ( 11.91971006182868642, 1.719149901650839906E-15, -55.18653780525720265 ) ) ;
#1705 = AXIS2_PLACEMENT_3D ( 'NONE', #1208, #2155, #1192 ) ;
#1706 = TOROIDAL_SURFACE ( 'NONE', #2098, 5.000000000000000888, 2.000000000000000000 ) ;
#1707 = TOROIDAL_SURFACE ( 'NONE', #2100, 7.750000000000000888, 3.000000000000000000 ) ;
#1708 = CARTESIAN_POINT ( 'NONE',  ( 0.000000000000000000, 8.000000000000000000, -1.649999999999997247 ) ) ;
#1709 = CARTESIAN_POINT ( 'NONE',  ( 17.25000000000000355, 0.000000000000000000, -58.64987308908846586 ) ) ;
#1710 = AXIS2_PLACEMENT_3D ( 'NONE', #1085, #169, #2790 ) ;
#1711 = VECTOR ( 'NONE', #506, 1000.000000000000114 ) ;
#1712 = DIRECTION ( 'NONE',  ( -0.000000000000000000, -0.000000000000000000, -1.000000000000000000 ) ) ;
#1713 =( LENGTH_UNIT ( ) NAMED_UNIT ( * ) SI_UNIT ( .MILLI., .METRE. ) );
#1714 = ORIENTED_EDGE ( 'NONE', *, *, #721, .T. ) ;
#1715 = DIRECTION ( 'NONE',  ( 1.000000000000000000, 0.000000000000000000, 0.000000000000000000 ) ) ;
#1716 = DIRECTION ( 'NONE',  ( 1.000000000000000000, 0.000000000000000000, 0.000000000000000000 ) ) ;
#1717 = EDGE_LOOP ( 'NONE', ( #1357, #2610, #2624, #2812 ) ) ;
#1718 = DIRECTION ( 'NONE',  ( 0.000000000000000000, -1.000000000000000000, 0.000000000000000000 ) ) ;
#1719 = EDGE_LOOP ( 'NONE', ( #1944, #456, #2825, #2707 ) ) ;
#1720 = CARTESIAN_POINT ( 'NONE',  ( 0.000000000000000000, 0.000000000000000000, 0.000000000000000000 ) ) ;
#1721 = DIRECTION ( 'NONE',  ( 0.000000000000000000, 0.000000000000000000, 1.000000000000000000 ) ) ;
#1722 = FACE_OUTER_BOUND ( 'NONE', #2871, .T. ) ;
#1723 = SURFACE_STYLE_FILL_AREA ( #584 ) ;
#1724 = EDGE_LOOP ( 'NONE', ( #2398, #123, #2605, #2527 ) ) ;
#1725 = LINE ( 'NONE', #546, #2080 ) ;
#1726 = DIRECTION ( 'NONE',  ( 0.000000000000000000, 1.000000000000000000, 0.000000000000000000 ) ) ;
#1727 = VERTEX_POINT ( 'NONE', #1376 ) ;
#1728 = EDGE_CURVE ( 'NONE', #903, #178, #1160, .T. ) ;
#1729 = CARTESIAN_POINT ( 'NONE',  ( 0.7500000000000000000, 0.000000000000000000, -71.29999999999999716 ) ) ;
#1730 = EDGE_LOOP ( 'NONE', ( #1469, #1519, #862, #3024 ) ) ;
#1731 = CARTESIAN_POINT ( 'NONE',  ( 0.000000000000000000, 0.000000000000000000, -9.000000000000001776 ) ) ;
#1732 = ADVANCED_FACE ( 'NONE', ( #2765 ), #195, .T. ) ;
#1733 = EDGE_CURVE ( 'NONE', #2477, #2074, #2544, .T. ) ;
#1734 = DIRECTION ( 'NONE',  ( 0.000000000000000000, 0.000000000000000000, 1.000000000000000000 ) ) ;
#1735 = DIRECTION ( 'NONE',  ( -1.000000000000000000, 0.000000000000000000, 0.000000000000000000 ) ) ;
#1736 = ADVANCED_FACE ( 'NONE', ( #916 ), #2362, .F. ) ;
#1737 =( NAMED_UNIT ( * ) PLANE_ANGLE_UNIT ( ) SI_UNIT ( $, .RADIAN. ) );
#1738 = ORIENTED_EDGE ( 'NONE', *, *, #1959, .T. ) ;
#1739 = CARTESIAN_POINT ( 'NONE',  ( 0.000000000000000000, 0.000000000000000000, -19.00000000000000000 ) ) ;
#1740 = CARTESIAN_POINT ( 'NONE',  ( 2.052413201017106559, 0.000000000000000000, 4.559342063531834910 ) ) ;
#1741 = ORIENTED_EDGE ( 'NONE', *, *, #2698, .F. ) ;
#1742 = DIRECTION ( 'NONE',  ( -0.000000000000000000, -0.000000000000000000, -1.000000000000000000 ) ) ;
#1743 = ORIENTED_EDGE ( 'NONE', *, *, #2657, .T. ) ;
#1744 = CARTESIAN_POINT ( 'NONE',  ( 24.00000000000000000, 0.000000000000000000, -19.00000000000000000 ) ) ;
#1745 = ADVANCED_FACE ( 'NONE', ( #16 ), #679, .F. ) ;
#1746 = AXIS2_PLACEMENT_3D ( 'NONE', #1293, #2648, #99 ) ;
#1747 = DIRECTION ( 'NONE',  ( -0.000000000000000000, -1.000000000000000000, -0.000000000000000000 ) ) ;
#1748 = VECTOR ( 'NONE', #1889, 1000.000000000000000 ) ;
#1749 = DIRECTION ( 'NONE',  ( 0.000000000000000000, 1.000000000000000000, 0.000000000000000000 ) ) ;
#1750 = CIRCLE ( 'NONE', #2739, 5.000000000000000000 ) ;
#1751 = CARTESIAN_POINT ( 'NONE',  ( 13.75000000000000178, 1.592040838891559293E-15, -75.00000000000000000 ) ) ;
#1752 = VECTOR ( 'NONE', #581, 1000.000000000000000 ) ;
#1753 = ORIENTED_EDGE ( 'NONE', *, *, #1240, .F. ) ;
#1754 = DIRECTION ( 'NONE',  ( -1.000000000000000000, 0.000000000000000000, 0.000000000000000000 ) ) ;
#1755 = CARTESIAN_POINT ( 'NONE',  ( 0.7499999999999997780, 0.000000000000000000, -61.00000000000000000 ) ) ;
#1756 = ORIENTED_EDGE ( 'NONE', *, *, #1577, .F. ) ;
#1757 = DIRECTION ( 'NONE',  ( 0.000000000000000000, 0.000000000000000000, 1.000000000000000000 ) ) ;
#1758 = ORIENTED_EDGE ( 'NONE', *, *, #10, .T. ) ;
#1759 = CYLINDRICAL_SURFACE ( 'NONE', #2788, 1.999999999999991340 ) ;
#1760 = CARTESIAN_POINT ( 'NONE',  ( 0.4906039717783709508, 157.9840363353795567, -3.975424973967762288 ) ) ;
#1761 = DIRECTION ( 'NONE',  ( 0.000000000000000000, 0.000000000000000000, 1.000000000000000000 ) ) ;
#1762 = EDGE_CURVE ( 'NONE', #2165, #1263, #2198, .T. ) ;
#1763 = DIRECTION ( 'NONE',  ( -0.000000000000000000, -0.000000000000000000, 1.000000000000000000 ) ) ;
#1764 = DIRECTION ( 'NONE',  ( 0.000000000000000000, 0.000000000000000000, 1.000000000000000000 ) ) ;
#1765 = ORIENTED_EDGE ( 'NONE', *, *, #583, .T. ) ;
#1766 = FACE_OUTER_BOUND ( 'NONE', #2072, .T. ) ;
#1767 = APPLICATION_CONTEXT ( 'automotive_design' ) ;
#1768 = DIRECTION ( 'NONE',  ( 0.000000000000000000, 0.000000000000000000, 1.000000000000000000 ) ) ;
#1769 = ORIENTED_EDGE ( 'NONE', *, *, #2810, .F. ) ;
#1770 = DIRECTION ( 'NONE',  ( 0.000000000000000000, 0.000000000000000000, 1.000000000000000000 ) ) ;
#1771 = ORIENTED_EDGE ( 'NONE', *, *, #331, .F. ) ;
#1772 = FILL_AREA_STYLE_COLOUR ( '', #381 ) ;
#1773 = DIRECTION ( 'NONE',  ( 0.000000000000000000, 0.000000000000000000, 1.000000000000000000 ) ) ;
#1774 = DIRECTION ( 'NONE',  ( -1.000000000000000000, 0.000000000000000000, 0.000000000000000000 ) ) ;
#1775 = DIRECTION ( 'NONE',  ( -0.7189420107309587582, 0.6866409995228199836, -0.1079190575404958136 ) ) ;
#1776 = CARTESIAN_POINT ( 'NONE',  ( 1.399432809893034646, 144.9871784370252499, 4.527878311709528703 ) ) ;
#1777 = ORIENTED_EDGE ( 'NONE', *, *, #1142, .T. ) ;
#1778 = CARTESIAN_POINT ( 'NONE',  ( 18.25000000000000711, 0.000000000000000000, -75.00000000000000000 ) ) ;
#1779 = CARTESIAN_POINT ( 'NONE',  ( 0.9316265305722477574, 0.7538513060533253984, -30.06342138408160380 ) ) ;
#1780 =( BOUNDED_CURVE ( )  B_SPLINE_CURVE ( 3, ( #1425, #2384, #35, #682 ),
 .UNSPECIFIED., .F., .T. ) 
 B_SPLINE_CURVE_WITH_KNOTS ( ( 4, 4 ),
 ( 4.782372905632632509, 4.940767778491721884 ),
 .UNSPECIFIED. ) 
 CURVE ( )  GEOMETRIC_REPRESENTATION_ITEM ( )  RATIONAL_B_SPLINE_CURVE ( ( 1.000000000000000000, 0.9979103479291711043, 0.9979103479291711043, 1.000000000000000000 ) ) 
 REPRESENTATION_ITEM ( '' )  );
#1781 = ADVANCED_FACE ( 'NONE', ( #937 ), #1873, .T. ) ;
#1782 = EDGE_CURVE ( 'NONE', #2947, #763, #1061, .T. ) ;
#1783 = VERTEX_POINT ( 'NONE', #1187 ) ;
#1784 = ORIENTED_EDGE ( 'NONE', *, *, #1782, .T. ) ;
#1785 = DIRECTION ( 'NONE',  ( 0.000000000000000000, 0.000000000000000000, 1.000000000000000000 ) ) ;
#1786 = ORIENTED_EDGE ( 'NONE', *, *, #2151, .F. ) ;
#1787 =( NAMED_UNIT ( * ) SI_UNIT ( $, .STERADIAN. ) SOLID_ANGLE_UNIT ( ) );
#1788 = EDGE_CURVE ( 'NONE', #2947, #1552, #491, .T. ) ;
#1789 = TOROIDAL_SURFACE ( 'NONE', #473, 16.50000000000000355, 1.000000000000000000 ) ;
#1790 = DIRECTION ( 'NONE',  ( 0.000000000000000000, -1.000000000000000000, 0.000000000000000000 ) ) ;
#1791 = CARTESIAN_POINT ( 'NONE',  ( 0.000000000000000000, 0.000000000000000000, -10.00000000000000000 ) ) ;
#1792 = AXIS2_PLACEMENT_3D ( 'NONE', #884, #1592, #651 ) ;
#1793 = CIRCLE ( 'NONE', #1355, 18.50000000000000711 ) ;
#1794 = DIRECTION ( 'NONE',  ( -0.000000000000000000, -0.000000000000000000, -1.000000000000000000 ) ) ;
#1795 = CARTESIAN_POINT ( 'NONE',  ( -17.75000000000000711, 2.265596578422604185E-15, -59.00000000000000000 ) ) ;
#1796 = CIRCLE ( 'NONE', #2784, 5.000000000000000000 ) ;
#1797 = AXIS2_PLACEMENT_3D ( 'NONE', #1053, #801, #1228 ) ;
#1798 = DIRECTION ( 'NONE',  ( 0.000000000000000000, 0.000000000000000000, 1.000000000000000000 ) ) ;
#1799 = EDGE_LOOP ( 'NONE', ( #1335, #2065, #853, #502 ) ) ;
#1800 = CARTESIAN_POINT ( 'NONE',  ( -16.75000000000000355, 2.143131898507868643E-15, -59.00000000000000000 ) ) ;
#1801 = AXIS2_PLACEMENT_3D ( 'NONE', #167, #1097, #2033 ) ;
#1802 = AXIS2_PLACEMENT_3D ( 'NONE', #2800, #690, #1622 ) ;
#1803 = CARTESIAN_POINT ( 'NONE',  ( 0.05660594541340931846, -0.6888300226283126104, -29.95200050150136306 ) ) ;
#1804 = VECTOR ( 'NONE', #2273, 1000.000000000000000 ) ;
#1805 = PRODUCT_DEFINITION_FORMATION_WITH_SPECIFIED_SOURCE ( 'ANY', '', #416, .NOT_KNOWN. ) ;
#1806 = CIRCLE ( 'NONE', #2479, 16.60000000000000142 ) ;
#1807 = EDGE_LOOP ( 'NONE', ( #2958, #2717, #2998, #2514 ) ) ;
#1808 = SHAPE_REPRESENTATION ( 'Needle', ( #920 ), #1259 ) ;
#1809 = EDGE_CURVE ( 'NONE', #207, #605, #2245, .T. ) ;
#1810 = FACE_BOUND ( 'NONE', #147, .T. ) ;
#1811 = ORIENTED_EDGE ( 'NONE', *, *, #2810, .T. ) ;
#1812 = DIRECTION ( 'NONE',  ( 0.000000000000000000, 0.000000000000000000, 1.000000000000000000 ) ) ;
#1813 = DIRECTION ( 'NONE',  ( 0.000000000000000000, 1.000000000000000000, 0.000000000000000000 ) ) ;
#1814 = DIRECTION ( 'NONE',  ( 0.000000000000000000, 0.000000000000000000, 1.000000000000000000 ) ) ;
#1815 = CARTESIAN_POINT ( 'NONE',  ( 1.405647627181428660, 144.8983024091375000, 4.124622553196515717 ) ) ;
#1816 = CARTESIAN_POINT ( 'NONE',  ( -9.999999999999998224, 1.316495309083404618E-15, -24.25735931288071257 ) ) ;
#1817 = ORIENTED_EDGE ( 'NONE', *, *, #2663, .F. ) ;
#1818 = CARTESIAN_POINT ( 'NONE',  ( 0.000000000000000000, 46.00000000000000000, 0.000000000000000000 ) ) ;
#1819 = DIRECTION ( 'NONE',  ( 1.000000000000000000, 0.000000000000000000, 0.000000000000000000 ) ) ;
#1820 = ORIENTED_EDGE ( 'NONE', *, *, #2601, .T. ) ;
#1821 = EDGE_LOOP ( 'NONE', ( #1091, #643, #2995, #153 ) ) ;
#1822 =( NAMED_UNIT ( * ) SI_UNIT ( $, .STERADIAN. ) SOLID_ANGLE_UNIT ( ) );
#1823 = EDGE_CURVE ( 'NONE', #1925, #53, #2076, .T. ) ;
#1824 = ORIENTED_EDGE ( 'NONE', *, *, #422, .F. ) ;
#1825 = DIRECTION ( 'NONE',  ( -0.08715574274765808260, -0.9961946980917453232, 6.123233995736764803E-17 ) ) ;
#1826 = FACE_BOUND ( 'NONE', #2608, .T. ) ;
#1827 = B_SPLINE_CURVE_WITH_KNOTS ( 'NONE', 3,
 ( #168, #2069, #1776, #2969, #1815, #1369, #2758, #683, #390, #1832, #1541, #649 ),
 .UNSPECIFIED., .F., .F.,
 ( 4, 2, 2, 2, 2, 4 ),
 ( 0.0001984179834602944241, 0.0006074872789434637927, 0.001016556574426633053, 0.001834695165392970923, 0.002652833756359308359, 0.003470972347325645795 ),
 .UNSPECIFIED. ) ;
#1828 = EDGE_CURVE ( 'NONE', #605, #2053, #92, .T. ) ;
#1829 = ADVANCED_FACE ( 'NONE', ( #1155 ), #2941, .F. ) ;
#1830 = DIRECTION ( 'NONE',  ( 0.000000000000000000, 0.000000000000000000, 1.000000000000000000 ) ) ;
#1831 = CARTESIAN_POINT ( 'NONE',  ( 1.440674758459773441, 0.7231655260219952419, -29.99639748842215425 ) ) ;
#1832 = CARTESIAN_POINT ( 'NONE',  ( 1.500185812954567321, 143.5463433658806025, 2.666144053045594209 ) ) ;
#1833 = ADVANCED_FACE ( 'NONE', ( #1039 ), #1500, .T. ) ;
#1834 = CARTESIAN_POINT ( 'NONE',  ( 0.7500000000000000000, 0.000000000000000000, -70.00000000000000000 ) ) ;
#1835 = EDGE_LOOP ( 'NONE', ( #956, #1632, #2897, #1957 ) ) ;
#1836 = DIRECTION ( 'NONE',  ( -0.000000000000000000, -0.000000000000000000, 1.000000000000000000 ) ) ;
#1837 = CARTESIAN_POINT ( 'NONE',  ( 0.2191990615084634386, 0.8230618134141329811, -29.92851992202793809 ) ) ;
#1838 = ORIENTED_EDGE ( 'NONE', *, *, #1410, .T. ) ;
#1839 = ORIENTED_EDGE ( 'NONE', *, *, #2632, .F. ) ;
#1840 = DIRECTION ( 'NONE',  ( -0.000000000000000000, -1.000000000000000000, -0.000000000000000000 ) ) ;
#1841 = EDGE_LOOP ( 'NONE', ( #684, #1260, #1401, #751 ) ) ;
#1842 = CARTESIAN_POINT ( 'NONE',  ( 1.405659645818504222, -0.3784462536710890279, -29.78788351623859754 ) ) ;
#1843 = CLOSED_SHELL ( 'NONE', ( #566, #28, #1573, #2646, #1745, #812, #2240, #1829, #2180, #3015, #2826, #1605, #1475, #323, #171, #125, #383, #199, #807, #2658, #1736, #2263, #846, #2893, #1781, #2333, #413, #599, #518, #1597, #2185, #71, #2863, #1556, #14, #777, #746, #1674, #51, #1275, #2012, #645, #307, #2522, #2908, #2282, #786, #83, #705, #2275, #2052, #2189, #2560, #1561, #933, #2980, #2600, #1868, #1833, #537, #905, #642, #2375, #1874, #2023, #669, #387, #138, #796, #710, #250, #1449, #1379 ) ) ;
#1844 = FACE_OUTER_BOUND ( 'NONE', #2426, .T. ) ;
#1845 = CARTESIAN_POINT ( 'NONE',  ( 8.099999999999999645, 9.919639073093559228E-16, -10.00000000000000000 ) ) ;
#1846 = CIRCLE ( 'NONE', #2084, 6.945253630463965600 ) ;
#1847 = PLANE ( 'NONE',  #2589 ) ;
#1848 = CARTESIAN_POINT ( 'NONE',  ( 11.50000000000000000, 0.000000000000000000, -21.00000000000000000 ) ) ;
#1849 = VERTEX_POINT ( 'NONE', #1526 ) ;
#1850 = AXIS2_PLACEMENT_3D ( 'NONE', #312, #588, #1999 ) ;
#1851 = CARTESIAN_POINT ( 'NONE',  ( 0.7500000000000000000, 0.000000000000000000, -29.50000000000000000 ) ) ;
#1852 = VECTOR ( 'NONE', #1297, 1000.000000000000000 ) ;
#1853 = AXIS2_PLACEMENT_3D ( 'NONE', #1935, #2880, #2182 ) ;
#1854 = CIRCLE ( 'NONE', #774, 21.50000000000000000 ) ;
#1855 = VERTEX_POINT ( 'NONE', #2231 ) ;
#1856 = AXIS2_PLACEMENT_3D ( 'NONE', #657, #1360, #2529 ) ;
#1857 = ORIENTED_EDGE ( 'NONE', *, *, #938, .F. ) ;
#1858 = AXIS2_PLACEMENT_3D ( 'NONE', #2411, #2754, #855 ) ;
#1859 = DIRECTION ( 'NONE',  ( 0.000000000000000000, 0.000000000000000000, -1.000000000000000000 ) ) ;
#1860 = AXIS2_PLACEMENT_3D ( 'NONE', #2445, #344, #2699 ) ;
#1861 = CIRCLE ( 'NONE', #3042, 4.750000000000000000 ) ;
#1862 = EDGE_LOOP ( 'NONE', ( #580, #369 ) ) ;
#1863 = CARTESIAN_POINT ( 'NONE',  ( 1.501836308888456761, -0.08455756029319928813, -29.94937647858121821 ) ) ;
#1864 = CARTESIAN_POINT ( 'NONE',  ( -9.000000000000000000, 1.102182119232617714E-15, -10.00000000000000000 ) ) ;
#1865 = DIRECTION ( 'NONE',  ( 0.000000000000000000, 0.000000000000000000, 1.000000000000000000 ) ) ;
#1866 = DIRECTION ( 'NONE',  ( -0.000000000000000000, -0.000000000000000000, 1.000000000000000000 ) ) ;
#1867 = FACE_BOUND ( 'NONE', #2916, .T. ) ;
#1868 = ADVANCED_FACE ( 'NONE', ( #2926 ), #377, .F. ) ;
#1869 = FACE_OUTER_BOUND ( 'NONE', #889, .T. ) ;
#1870 = FACE_OUTER_BOUND ( 'NONE', #1835, .T. ) ;
#1871 = EDGE_LOOP ( 'NONE', ( #719, #1912, #301, #1233 ) ) ;
#1872 = VERTEX_POINT ( 'NONE', #1430 ) ;
#1873 = CYLINDRICAL_SURFACE ( 'NONE', #1112, 8.099999999999999645 ) ;
#1874 = ADVANCED_FACE ( 'NONE', ( #815 ), #45, .F. ) ;
#1875 = EDGE_LOOP ( 'NONE', ( #2857, #2022, #1645, #2239 ) ) ;
#1876 = DIRECTION ( 'NONE',  ( 0.000000000000000000, 0.000000000000000000, 1.000000000000000000 ) ) ;
#1877 = DIRECTION ( 'NONE',  ( -0.9138115486202574855, 0.000000000000000000, -0.4061384660534471669 ) ) ;
#1878 = FACE_OUTER_BOUND ( 'NONE', #1461, .T. ) ;
#1879 = DIRECTION ( 'NONE',  ( -1.000000000000000000, 0.000000000000000000, 0.000000000000000000 ) ) ;
#1880 = ORIENTED_EDGE ( 'NONE', *, *, #2850, .T. ) ;
#1881 = ORIENTED_EDGE ( 'NONE', *, *, #2768, .F. ) ;
#1882 = DIRECTION ( 'NONE',  ( -1.000000000000000000, 0.000000000000000000, 0.000000000000000000 ) ) ;
#1883 = ADVANCED_FACE ( 'NONE', ( #2378 ), #737, .T. ) ;
#1884 = EDGE_CURVE ( 'NONE', #2713, #75, #183, .T. ) ;
#1885 = ORIENTED_EDGE ( 'NONE', *, *, #2372, .T. ) ;
#1886 = PRODUCT_CONTEXT ( 'NONE', #2677, 'mechanical' ) ;
#1887 = CARTESIAN_POINT ( 'NONE',  ( 0.4856943600501074099, -0.9328776532041784808, -29.88974546433493629 ) ) ;
#1888 = DIRECTION ( 'NONE',  ( -0.000000000000000000, -0.000000000000000000, 1.000000000000000000 ) ) ;
#1889 = DIRECTION ( 'NONE',  ( -0.000000000000000000, -0.000000000000000000, -1.000000000000000000 ) ) ;
#1890 = DIRECTION ( 'NONE',  ( 0.000000000000000000, 0.000000000000000000, 1.000000000000000000 ) ) ;
#1891 = DIRECTION ( 'NONE',  ( -0.3303504247281060513, 0.000000000000000000, -0.9438583563660173370 ) ) ;
#1892 = AXIS2_PLACEMENT_3D ( 'NONE', #471, #15, #2113 ) ;
#1893 = DIRECTION ( 'NONE',  ( -0.000000000000000000, -0.000000000000000000, -1.000000000000000000 ) ) ;
#1894 = VERTEX_POINT ( 'NONE', #1751 ) ;
#1895 = ORIENTED_EDGE ( 'NONE', *, *, #477, .T. ) ;
#1896 = CIRCLE ( 'NONE', #476, 1.999999999999991340 ) ;
#1897 = CARTESIAN_POINT ( 'NONE',  ( -0.1067641283879578601, -0.4986142402240740235, -29.97551477176718748 ) ) ;
#1898 = AXIS2_PLACEMENT_3D ( 'NONE', #2553, #2755, #1117 ) ;
#1899 = PRODUCT_DEFINITION_CONTEXT ( 'detailed design', #2719, 'design' ) ;
#1900 = VERTEX_POINT ( 'NONE', #1694 ) ;
#1901 = APPLICATION_PROTOCOL_DEFINITION ( 'draft international standard', 'automotive_design', 1998, #2876 ) ;
#1902 = EDGE_CURVE ( 'NONE', #2279, #1550, #2347, .T. ) ;
#1903 = AXIS2_PLACEMENT_3D ( 'NONE', #1625, #463, #227 ) ;
#1904 = CARTESIAN_POINT ( 'NONE',  ( 1.203975217856349200, -0.6058916766627238104, -29.81962870855220515 ) ) ;
#1905 = AXIS2_PLACEMENT_3D ( 'NONE', #2483, #1096, #2518 ) ;
#1906 = ORIENTED_EDGE ( 'NONE', *, *, #2125, .F. ) ;
#1907 = FACE_OUTER_BOUND ( 'NONE', #1689, .T. ) ;
#1908 = CARTESIAN_POINT ( 'NONE',  ( 3.721571393038729969, 111.7790495576214056, -1.271494348327226298 ) ) ;
#1909 = DIRECTION ( 'NONE',  ( 0.000000000000000000, 0.000000000000000000, -1.000000000000000000 ) ) ;
#1910 = DIRECTION ( 'NONE',  ( -1.000000000000000000, 0.000000000000000000, 0.000000000000000000 ) ) ;
#1911 = ORIENTED_EDGE ( 'NONE', *, *, #745, .F. ) ;
#1912 = ORIENTED_EDGE ( 'NONE', *, *, #1884, .T. ) ;
#1913 = CARTESIAN_POINT ( 'NONE',  ( -0.2353390795714405404, -0.1443965905897406088, -29.99393366215295842 ) ) ;
#1914 = ORIENTED_EDGE ( 'NONE', *, *, #553, .T. ) ;
#1915 = APPLICATION_PROTOCOL_DEFINITION ( 'draft international standard', 'automotive_design', 1998, #2677 ) ;
#1916 = ORIENTED_EDGE ( 'NONE', *, *, #1662, .T. ) ;
#1917 = LINE ( 'NONE', #2860, #1361 ) ;
#1918 = DIRECTION ( 'NONE',  ( 1.049727191138617586E-16, -0.5150380749100555988, 0.8571673007021114454 ) ) ;
#1919 = DIRECTION ( 'NONE',  ( 0.000000000000000000, 0.000000000000000000, 1.000000000000000000 ) ) ;
#1920 = EDGE_CURVE ( 'NONE', #1521, #1466, #1515, .T. ) ;
#1921 = EDGE_CURVE ( 'NONE', #1219, #735, #2230, .T. ) ;
#1922 = FACE_OUTER_BOUND ( 'NONE', #625, .T. ) ;
#1923 = DIRECTION ( 'NONE',  ( 0.000000000000000000, 0.000000000000000000, -1.000000000000000000 ) ) ;
#1924 = EDGE_CURVE ( 'NONE', #2131, #2947, #1750, .T. ) ;
#1925 = VERTEX_POINT ( 'NONE', #2164 ) ;
#1926 = VERTEX_POINT ( 'NONE', #1927 ) ;
#1927 = CARTESIAN_POINT ( 'NONE',  ( -5.000000000000000000, 6.123233995736766282E-16, 0.000000000000000000 ) ) ;
#1928 = ORIENTED_EDGE ( 'NONE', *, *, #979, .T. ) ;
#1929 = FACE_OUTER_BOUND ( 'NONE', #3025, .T. ) ;
#1930 = EDGE_LOOP ( 'NONE', ( #900, #60, #1621 ) ) ;
#1931 = DIRECTION ( 'NONE',  ( -0.9975640502598247528, -0.06975647374411844681, -0.000000000000000000 ) ) ;
#1932 = CARTESIAN_POINT ( 'NONE',  ( 3.000000000000000000, 0.000000000000000000, 3.099999999999999645 ) ) ;
#1933 = CARTESIAN_POINT ( 'NONE',  ( 1.268006068844788725, 0.5423741445164657060, -29.99639748842207965 ) ) ;
#1934 = CARTESIAN_POINT ( 'NONE',  ( 3.000000000000000000, 46.00000000000000000, -3.100000000000000533 ) ) ;
#1935 = CARTESIAN_POINT ( 'NONE',  ( 1.224646799147353207E-16, 72.53589838486223584, -1.000000000000000000 ) ) ;
#1936 = VERTEX_POINT ( 'NONE', #568 ) ;
#1937 = AXIS2_PLACEMENT_3D ( 'NONE', #2972, #864, #404 ) ;
#1938 = CIRCLE ( 'NONE', #2250, 9.000000000000001776 ) ;
#1939 = ORIENTED_EDGE ( 'NONE', *, *, #1501, .F. ) ;
#1940 = AXIS2_PLACEMENT_3D ( 'NONE', #3007, #1581, #2526 ) ;
#1941 = CARTESIAN_POINT ( 'NONE',  ( 0.000000000000000000, 0.000000000000000000, -5.000000000000000000 ) ) ;
#1942 = VECTOR ( 'NONE', #1675, 1000.000000000000000 ) ;
#1943 = AXIS2_PLACEMENT_3D ( 'NONE', #84, #102, #2665 ) ;
#1944 = ORIENTED_EDGE ( 'NONE', *, *, #2615, .F. ) ;
#1945 = FACE_OUTER_BOUND ( 'NONE', #2979, .T. ) ;
#1946 = TOROIDAL_SURFACE ( 'NONE', #43, 6.599999999999999645, 2.600000000000000089 ) ;
#1947 = CIRCLE ( 'NONE', #1013, 9.000000000000000000 ) ;
#1948 = CARTESIAN_POINT ( 'NONE',  ( 25.00000000000000000, 0.000000000000000000, -20.00000000000000000 ) ) ;
#1949 = CIRCLE ( 'NONE', #2977, 1.999999999999988010 ) ;
#1950 = AXIS2_PLACEMENT_3D ( 'NONE', #1221, #1021, #990 ) ;
#1951 = DIRECTION ( 'NONE',  ( 0.000000000000000000, 0.000000000000000000, -1.000000000000000000 ) ) ;
#1952 = EDGE_CURVE ( 'NONE', #1696, #1650, #333, .T. ) ;
#1953 = ORIENTED_EDGE ( 'NONE', *, *, #1205, .F. ) ;
#1954 = CARTESIAN_POINT ( 'NONE',  ( 0.7500000000000000000, 0.000000000000000000, -35.00000000000000000 ) ) ;
#1955 = EDGE_CURVE ( 'NONE', #1151, #174, #585, .T. ) ;
#1956 = DIRECTION ( 'NONE',  ( -1.000000000000000000, 0.000000000000000000, 0.000000000000000000 ) ) ;
#1957 = ORIENTED_EDGE ( 'NONE', *, *, #868, .F. ) ;
#1958 = DIRECTION ( 'NONE',  ( -1.000000000000000000, 0.000000000000000000, 0.000000000000000000 ) ) ;
#1959 = EDGE_CURVE ( 'NONE', #605, #207, #822, .T. ) ;
#1960 = ORIENTED_EDGE ( 'NONE', *, *, #226, .T. ) ;
#1961 = FILL_AREA_STYLE_COLOUR ( '', #820 ) ;
#1962 = CARTESIAN_POINT ( 'NONE',  ( 1.040413487209143062, 150.1213939504388293, 4.731535543627884977 ) ) ;
#1963 = DIRECTION ( 'NONE',  ( 1.000000000000000000, 0.000000000000000000, 0.000000000000000000 ) ) ;
#1964 = DIRECTION ( 'NONE',  ( -1.000000000000000000, 0.000000000000000000, 0.000000000000000000 ) ) ;
#1965 = ORIENTED_EDGE ( 'NONE', *, *, #158, .T. ) ;
#1966 = CARTESIAN_POINT ( 'NONE',  ( 0.7500000000000000000, 0.000000000000000000, -35.00000000000000000 ) ) ;
#1967 = DIRECTION ( 'NONE',  ( 0.000000000000000000, 0.000000000000000000, 1.000000000000000000 ) ) ;
#1968 = ORIENTED_EDGE ( 'NONE', *, *, #2505, .F. ) ;
#1969 = CARTESIAN_POINT ( 'NONE',  ( 0.7500000000000000000, 0.000000000000000000, -58.64987308908846586 ) ) ;
#1970 = ORIENTED_EDGE ( 'NONE', *, *, #1983, .F. ) ;
#1971 = DIRECTION ( 'NONE',  ( -1.000000000000000000, -1.224646799147351482E-16, 0.000000000000000000 ) ) ;
#1972 = CARTESIAN_POINT ( 'NONE',  ( 1.009355999940647841, 150.5655367106376730, 4.340106818697558211 ) ) ;
#1973 = CARTESIAN_POINT ( 'NONE',  ( 2.052413201017105226, 46.00000000000000000, -4.559342063531834022 ) ) ;
#1974 = FACE_BOUND ( 'NONE', #2075, .T. ) ;
#1975 = CARTESIAN_POINT ( 'NONE',  ( 0.7500000000000000000, 0.000000000000000000, -29.50000000000000000 ) ) ;
#1976 = VERTEX_POINT ( 'NONE', #2521 ) ;
#1977 = CARTESIAN_POINT ( 'NONE',  ( 0.000000000000000000, 161.0000000000000284, 0.000000000000000000 ) ) ;
#1978 = CARTESIAN_POINT ( 'NONE',  ( 0.7500000000000000000, 0.000000000000000000, -30.00337151423845938 ) ) ;
#1979 = ORIENTED_EDGE ( 'NONE', *, *, #2006, .F. ) ;
#1980 = AXIS2_PLACEMENT_3D ( 'NONE', #1978, #783, #1716 ) ;
#1981 = LINE ( 'NONE', #579, #2183 ) ;
#1982 = AXIS2_PLACEMENT_3D ( 'NONE', #1244, #2430, #2949 ) ;
#1983 = EDGE_CURVE ( 'NONE', #890, #1172, #3003, .T. ) ;
#1984 = EDGE_LOOP ( 'NONE', ( #618, #507, #1216, #2382 ) ) ;
#1985 = FACE_OUTER_BOUND ( 'NONE', #17, .T. ) ;
#1986 = VECTOR ( 'NONE', #1317, 1000.000000000000000 ) ;
#1987 = DIRECTION ( 'NONE',  ( 0.000000000000000000, 0.000000000000000000, 1.000000000000000000 ) ) ;
#1988 = TOROIDAL_SURFACE ( 'NONE', #1649, 16.50000000000000355, 1.000000000000000000 ) ;
#1989 = CARTESIAN_POINT ( 'NONE',  ( -8.099999999999999645, 0.000000000000000000, -3.700000000000000178 ) ) ;
#1990 = CIRCLE ( 'NONE', #678, 3.000000000000000444 ) ;
#1991 = CARTESIAN_POINT ( 'NONE',  ( 0.7500000000000000000, 0.000000000000000000, -35.00000000000000000 ) ) ;
#1992 = FACE_OUTER_BOUND ( 'NONE', #1871, .T. ) ;
#1993 = CIRCLE ( 'NONE', #1407, 21.50000000000000000 ) ;
#1994 = DIRECTION ( 'NONE',  ( 0.000000000000000000, 0.000000000000000000, -1.000000000000000000 ) ) ;
#1995 = AXIS2_PLACEMENT_3D ( 'NONE', #2032, #1987, #1316 ) ;
#1996 = EDGE_CURVE ( 'NONE', #2859, #2952, #1827, .T. ) ;
#1997 = ORIENTED_EDGE ( 'NONE', *, *, #10, .F. ) ;
#1998 = CARTESIAN_POINT ( 'NONE',  ( 0.2320771820130598240, -0.5424536428197962445, -30.19960052657643246 ) ) ;
#1999 = DIRECTION ( 'NONE',  ( 0.000000000000000000, 0.000000000000000000, -1.000000000000000000 ) ) ;
#2000 = VERTEX_POINT ( 'NONE', #1319 ) ;
#2001 = CARTESIAN_POINT ( 'NONE',  ( 1.398536238870072390, 145.0000000000000284, 4.800426688177537038 ) ) ;
#2002 = AXIS2_PLACEMENT_3D ( 'NONE', #1065, #164, #1094 ) ;
#2003 = ORIENTED_EDGE ( 'NONE', *, *, #458, .T. ) ;
#2004 = DIRECTION ( 'NONE',  ( 1.000000000000000000, 0.000000000000000000, 0.000000000000000000 ) ) ;
#2005 = DIRECTION ( 'NONE',  ( 0.000000000000000000, 1.000000000000000000, 0.000000000000000000 ) ) ;
#2006 = EDGE_CURVE ( 'NONE', #760, #589, #1993, .T. ) ;
#2007 = DIRECTION ( 'NONE',  ( -0.000000000000000000, -1.000000000000000000, -0.000000000000000000 ) ) ;
#2008 = EDGE_CURVE ( 'NONE', #313, #121, #1456, .T. ) ;
#2009 = EDGE_LOOP ( 'NONE', ( #701, #1939, #2749, #305 ) ) ;
#2010 = CARTESIAN_POINT ( 'NONE',  ( 0.7499999999999997780, 0.000000000000000000, -65.00000000000000000 ) ) ;
#2011 = CARTESIAN_POINT ( 'NONE',  ( 0.3356055921656325713, 0.6333106686550584730, -29.95433989794125296 ) ) ;
#2012 = ADVANCED_FACE ( 'NONE', ( #2772, #1591 ), #1615, .T. ) ;
#2013 = ORIENTED_EDGE ( 'NONE', *, *, #709, .T. ) ;
#2014 = ORIENTED_EDGE ( 'NONE', *, *, #324, .F. ) ;
#2015 = DIRECTION ( 'NONE',  ( 0.000000000000000000, 0.000000000000000000, 1.000000000000000000 ) ) ;
#2016 = VERTEX_POINT ( 'NONE', #2037 ) ;
#2017 = CARTESIAN_POINT ( 'NONE',  ( 6.988146849277414141, 0.000000000000000000, -28.59763958834948738 ) ) ;
#2018 = DIRECTION ( 'NONE',  ( -1.000000000000000000, 0.000000000000000000, 0.000000000000000000 ) ) ;
#2019 = CARTESIAN_POINT ( 'NONE',  ( 0.000000000000000000, 0.000000000000000000, -20.00000000000000000 ) ) ;
#2020 = CARTESIAN_POINT ( 'NONE',  ( 3.000000000000000000, 46.00000000000000000, 3.099999999999999645 ) ) ;
#2021 = CARTESIAN_POINT ( 'NONE',  ( -25.00000000000000000, 3.061616997868383043E-15, -19.00000000000000000 ) ) ;
#2022 = ORIENTED_EDGE ( 'NONE', *, *, #2408, .T. ) ;
#2023 = ADVANCED_FACE ( 'NONE', ( #2262 ), #140, .F. ) ;
#2024 = CARTESIAN_POINT ( 'NONE',  ( -9.000000000000001776, 1.102182119232617911E-15, -5.000000000000000000 ) ) ;
#2025 = CARTESIAN_POINT ( 'NONE',  ( 0.2149655285777906655, -0.5261158121407703003, -29.97282407357905853 ) ) ;
#2026 = ORIENTED_EDGE ( 'NONE', *, *, #2694, .F. ) ;
#2027 = VERTEX_POINT ( 'NONE', #1071 ) ;
#2028 = CARTESIAN_POINT ( 'NONE',  ( 0.7500000000000000000, 0.000000000000000000, -55.00000000000000711 ) ) ;
#2029 = ORIENTED_EDGE ( 'NONE', *, *, #514, .F. ) ;
#2030 = SHAPE_REPRESENTATION_RELATIONSHIP ( 'NONE' , 'NONE' ,  #2203, #2071 ) ;
#2031 = CIRCLE ( 'NONE', #1487, 4.000000000000000000 ) ;
#2032 = CARTESIAN_POINT ( 'NONE',  ( 0.7499999999999997780, 0.000000000000000000, -65.00000000000000000 ) ) ;
#2033 = DIRECTION ( 'NONE',  ( -1.000000000000000000, 0.000000000000000000, 0.000000000000000000 ) ) ;
#2034 = CIRCLE ( 'NONE', #487, 13.00000000000000000 ) ;
#2035 = CIRCLE ( 'NONE', #2684, 13.00000000000000178 ) ;
#2036 = DIRECTION ( 'NONE',  ( -0.000000000000000000, -1.000000000000000000, -0.000000000000000000 ) ) ;
#2037 = CARTESIAN_POINT ( 'NONE',  ( 18.25000000000000711, 0.000000000000000000, -58.64987308908846586 ) ) ;
#2038 = AXIS2_PLACEMENT_3D ( 'NONE', #2470, #813, #2954 ) ;
#2039 = AXIS2_PLACEMENT_3D ( 'NONE', #2261, #1763, #648 ) ;
#2040 = DIRECTION ( 'NONE',  ( 0.000000000000000000, 0.000000000000000000, -1.000000000000000000 ) ) ;
#2041 = ORIENTED_EDGE ( 'NONE', *, *, #1350, .T. ) ;
#2042 = DIRECTION ( 'NONE',  ( -0.000000000000000000, -1.000000000000000000, -0.000000000000000000 ) ) ;
#2043 = CIRCLE ( 'NONE', #1801, 9.000000000000001776 ) ;
#2044 = AXIS2_PLACEMENT_3D ( 'NONE', #1420, #254, #2824 ) ;
#2045 = CARTESIAN_POINT ( 'NONE',  ( -0.05759280050680127411, 0.5715805193577386811, -29.96846101771263093 ) ) ;
#2046 = CIRCLE ( 'NONE', #1655, 5.000000000000000000 ) ;
#2047 = EDGE_CURVE ( 'NONE', #658, #1202, #2439, .T. ) ;
#2048 = ORIENTED_EDGE ( 'NONE', *, *, #1414, .F. ) ;
#2049 = ORIENTED_EDGE ( 'NONE', *, *, #1048, .F. ) ;
#2050 = DIRECTION ( 'NONE',  ( 0.000000000000000000, 0.000000000000000000, 1.000000000000000000 ) ) ;
#2051 = ADVANCED_FACE ( 'NONE', ( #2058 ), #1706, .F. ) ;
#2052 = ADVANCED_FACE ( 'NONE', ( #2957, #908 ), #1847, .F. ) ;
#2053 = VERTEX_POINT ( 'NONE', #438 ) ;
#2054 = SHAPE_REPRESENTATION_RELATIONSHIP ( 'NONE' , 'NONE' ,  #1808, #315 ) ;
#2055 = DIRECTION ( 'NONE',  ( -0.9697566273154223371, 1.187609349593764592E-16, 0.2440739309672730062 ) ) ;
#2056 = DIRECTION ( 'NONE',  ( 0.000000000000000000, 0.000000000000000000, 1.000000000000000000 ) ) ;
#2057 = DIRECTION ( 'NONE',  ( 1.000000000000000000, 0.000000000000000000, 0.000000000000000000 ) ) ;
#2058 = FACE_OUTER_BOUND ( 'NONE', #1121, .T. ) ;
#2059 = CARTESIAN_POINT ( 'NONE',  ( -15.75000000000000355, 2.020667218593133494E-15, -58.64987308908846586 ) ) ;
#2060 = ORIENTED_EDGE ( 'NONE', *, *, #2334, .T. ) ;
#2061 = DIRECTION ( 'NONE',  ( 0.000000000000000000, 0.000000000000000000, 1.000000000000000000 ) ) ;
#2062 = FACE_OUTER_BOUND ( 'NONE', #1, .T. ) ;
#2063 = ORIENTED_EDGE ( 'NONE', *, *, #1148, .F. ) ;
#2064 = DIRECTION ( 'NONE',  ( 1.000000000000000000, 0.000000000000000000, 0.000000000000000000 ) ) ;
#2065 = ORIENTED_EDGE ( 'NONE', *, *, #1691, .F. ) ;
#2066 = CARTESIAN_POINT ( 'NONE',  ( 1.661434514572070364, 0.2717423081166312482, -29.71483799788710201 ) ) ;
#2067 = FACE_OUTER_BOUND ( 'NONE', #2405, .T. ) ;
#2068 = FACE_OUTER_BOUND ( 'NONE', #1423, .T. ) ;
#2069 = CARTESIAN_POINT ( 'NONE',  ( 1.398536238870071502, 145.0000000000000568, 4.663643909747817951 ) ) ;
#2070 = CARTESIAN_POINT ( 'NONE',  ( 0.000000000000000000, 0.000000000000000000, 0.000000000000000000 ) ) ;
#2071 = ADVANCED_BREP_SHAPE_REPRESENTATION ( '', ( #699, #920 ), #622 ) ;
#2072 = EDGE_LOOP ( 'NONE', ( #915, #2678, #2360, #2013 ) ) ;
#2073 = CARTESIAN_POINT ( 'NONE',  ( 0.08006198514011070300, 0.3503279573414184167, -29.99345820107041760 ) ) ;
#2074 = VERTEX_POINT ( 'NONE', #2555 ) ;
#2075 = EDGE_LOOP ( 'NONE', ( #1820, #2288 ) ) ;
#2076 = LINE ( 'NONE', #3026, #2486 ) ;
#2077 = VERTEX_POINT ( 'NONE', #844 ) ;
#2078 = CARTESIAN_POINT ( 'NONE',  ( 1.221402415636214656, -0.5914747438047360806, -30.00573475489755992 ) ) ;
#2079 = EDGE_CURVE ( 'NONE', #207, #2077, #723, .T. ) ;
#2080 = VECTOR ( 'NONE', #2929, 1000.000000000000000 ) ;
#2081 = CARTESIAN_POINT ( 'NONE',  ( 0.7500000000000000000, 0.000000000000000000, -28.00000000000000355 ) ) ;
#2082 = B_SPLINE_CURVE_WITH_KNOTS ( 'NONE', 3,
 ( #631, #154, #2242, #2721, #364, #2503, #1080, #1295, #2982, #1067 ),
 .UNSPECIFIED., .F., .F.,
 ( 4, 2, 2, 2, 4 ),
 ( 3.230067657723979060E-07, 0.0005884437161546272627, 0.001176564425543482131, 0.001764685134932337000, 0.002352805844321191869 ),
 .UNSPECIFIED. ) ;
#2083 = FACE_OUTER_BOUND ( 'NONE', #1462, .T. ) ;
#2084 = AXIS2_PLACEMENT_3D ( 'NONE', #2300, #2792, #190 ) ;
#2085 = DIRECTION ( 'NONE',  ( -1.000000000000000000, 0.000000000000000000, 0.000000000000000000 ) ) ;
#2086 = ADVANCED_FACE ( 'NONE', ( #610 ), #635, .T. ) ;
#2087 = VECTOR ( 'NONE', #466, 1000.000000000000000 ) ;
#2088 = STYLED_ITEM ( 'NONE', ( #673 ), #1699 ) ;
#2089 = CARTESIAN_POINT ( 'NONE',  ( -20.75000000000000000, 2.632990618166809630E-15, -61.00000000000000000 ) ) ;
#2090 = CIRCLE ( 'NONE', #1403, 3.000000000000000444 ) ;
#2091 = CARTESIAN_POINT ( 'NONE',  ( 2.020667218593132262E-16, -1.040949779275237937E-16, 1.649999999999999689 ) ) ;
#2092 = CARTESIAN_POINT ( 'NONE',  ( 1.189737790067120882, 0.8628705052775045292, -29.78584353011093455 ) ) ;
#2093 = AXIS2_PLACEMENT_3D ( 'NONE', #2519, #2506, #881 ) ;
#2094 = CIRCLE ( 'NONE', #2785, 8.099999999999999645 ) ;
#2095 = EDGE_CURVE ( 'NONE', #2764, #1872, #628, .T. ) ;
#2096 = AXIS2_PLACEMENT_3D ( 'NONE', #828, #2874, #1971 ) ;
#2097 = ORIENTED_EDGE ( 'NONE', *, *, #263, .T. ) ;
#2098 = AXIS2_PLACEMENT_3D ( 'NONE', #1084, #2744, #401 ) ;
#2099 = VERTEX_POINT ( 'NONE', #2356 ) ;
#2100 = AXIS2_PLACEMENT_3D ( 'NONE', #1003, #539, #520 ) ;
#2101 = AXIS2_PLACEMENT_3D ( 'NONE', #453, #2298, #188 ) ;
#2102 = TOROIDAL_SURFACE ( 'NONE', #142, 24.00000000000000000, 1.000000000000000000 ) ;
#2103 = ORIENTED_EDGE ( 'NONE', *, *, #1656, .T. ) ;
#2104 = CARTESIAN_POINT ( 'NONE',  ( 1.485463928601965966, -0.5724799674540489436, -29.74143979502908053 ) ) ;
#2105 = CARTESIAN_POINT ( 'NONE',  ( -21.99999999999999289, 2.449293598294693595E-16, -10.00000000000000000 ) ) ;
#2106 = CARTESIAN_POINT ( 'NONE',  ( 0.7500000000000000000, 0.000000000000000000, -35.00000000000000000 ) ) ;
#2107 = CARTESIAN_POINT ( 'NONE',  ( 1.646441355120138450, -0.2319009093694734125, -29.71711388866131998 ) ) ;
#2108 = DIRECTION ( 'NONE',  ( -0.000000000000000000, -0.000000000000000000, 1.000000000000000000 ) ) ;
#2109 = EDGE_CURVE ( 'NONE', #178, #903, #1938, .T. ) ;
#2110 = EDGE_CURVE ( 'NONE', #267, #2210, #925, .T. ) ;
#2111 = DIRECTION ( 'NONE',  ( 1.000000000000000000, 0.000000000000000000, 0.000000000000000000 ) ) ;
#2112 = ORIENTED_EDGE ( 'NONE', *, *, #2955, .T. ) ;
#2113 = DIRECTION ( 'NONE',  ( 1.000000000000000000, 0.000000000000000000, 0.000000000000000000 ) ) ;
#2114 = SURFACE_SIDE_STYLE ('',( #2350 ) ) ;
#2115 = EDGE_CURVE ( 'NONE', #2952, #121, #338, .T. ) ;
#2116 = AXIS2_PLACEMENT_3D ( 'NONE', #349, #1532, #2951 ) ;
#2117 = ORIENTED_EDGE ( 'NONE', *, *, #685, .T. ) ;
#2118 = CONTEXT_DEPENDENT_SHAPE_REPRESENTATION ( #1291, #2308 ) ;
#2119 = CARTESIAN_POINT ( 'NONE',  ( 1.208065873953980462, -0.8237053576018690260, -29.78305870588068416 ) ) ;
#2120 = LINE ( 'NONE', #1435, #1111 ) ;
#2121 = CARTESIAN_POINT ( 'NONE',  ( 9.000000000000001776, 0.000000000000000000, -5.000000000000000000 ) ) ;
#2122 = CARTESIAN_POINT ( 'NONE',  ( 0.4872807880589903329, -0.9574118638735699127, -29.88961991777802396 ) ) ;
#2123 = CARTESIAN_POINT ( 'NONE',  ( 8.099999999999999645, 9.919639073093559228E-16, -3.700000000000000178 ) ) ;
#2124 = CARTESIAN_POINT ( 'NONE',  ( 1.268006068844841128, 0.5423741445165091157, -29.99639748842215425 ) ) ;
#2125 = EDGE_CURVE ( 'NONE', #2210, #267, #866, .T. ) ;
#2126 = ORIENTED_EDGE ( 'NONE', *, *, #1636, .T. ) ;
#2127 = ORIENTED_EDGE ( 'NONE', *, *, #1184, .T. ) ;
#2128 = EDGE_CURVE ( 'NONE', #2720, #910, #744, .T. ) ;
#2129 = EDGE_LOOP ( 'NONE', ( #2, #2839, #1743, #1040 ) ) ;
#2130 = CARTESIAN_POINT ( 'NONE',  ( 1.403084678814062958, 0.4206184710620681777, -29.78833691688781471 ) ) ;
#2131 = VERTEX_POINT ( 'NONE', #260 ) ;
#2132 = DIRECTION ( 'NONE',  ( 1.224646799147353207E-16, 1.000000000000000000, -0.000000000000000000 ) ) ;
#2133 = DIRECTION ( 'NONE',  ( -1.000000000000000000, 0.000000000000000000, 0.000000000000000000 ) ) ;
#2134 = DIRECTION ( 'NONE',  ( -0.000000000000000000, -0.000000000000000000, -1.000000000000000000 ) ) ;
#2135 = CIRCLE ( 'NONE', #1397, 10.75000000000000000 ) ;
#2136 = CARTESIAN_POINT ( 'NONE',  ( 8.099999999999999645, 9.919639073093559228E-16, -5.000000000000000000 ) ) ;
#2137 = AXIS2_PLACEMENT_3D ( 'NONE', #2208, #2655, #1019 ) ;
#2138 = CARTESIAN_POINT ( 'NONE',  ( 0.000000000000000000, 145.0000000000000284, 0.000000000000000000 ) ) ;
#2139 = TOROIDAL_SURFACE ( 'NONE', #3029, 24.00000000000000000, 1.000000000000000000 ) ;
#2140 = ORIENTED_EDGE ( 'NONE', *, *, #1280, .T. ) ;
#2141 = CARTESIAN_POINT ( 'NONE',  ( 7.232220780244695391, 0.000000000000000000, -29.56739621566491039 ) ) ;
#2142 = VECTOR ( 'NONE', #1344, 1000.000000000000114 ) ;
#2143 = VECTOR ( 'NONE', #2584, 1000.000000000000000 ) ;
#2144 = DIRECTION ( 'NONE',  ( 0.000000000000000000, 1.000000000000000000, 0.000000000000000000 ) ) ;
#2145 = VECTOR ( 'NONE', #2456, 1000.000000000000114 ) ;
#2146 = UNCERTAINTY_MEASURE_WITH_UNIT (LENGTH_MEASURE( 1.000000000000000082E-05 ), #472, 'distance_accuracy_value', 'NONE');
#2147 = ORIENTED_EDGE ( 'NONE', *, *, #234, .F. ) ;
#2148 = DIRECTION ( 'NONE',  ( 1.000000000000000000, 0.000000000000000000, 0.000000000000000000 ) ) ;
#2149 = AXIS2_PLACEMENT_3D ( 'NONE', #1611, #2999, #1825 ) ;
#2150 = AXIS2_PLACEMENT_3D ( 'NONE', #1054, #762, #752 ) ;
#2151 = EDGE_CURVE ( 'NONE', #735, #1219, #1044, .T. ) ;
#2152 = FACE_BOUND ( 'NONE', #1511, .T. ) ;
#2153 = CIRCLE ( 'NONE', #969, 9.000000000000000000 ) ;
#2154 = ORIENTED_EDGE ( 'NONE', *, *, #2801, .F. ) ;
#2155 = DIRECTION ( 'NONE',  ( -0.000000000000000000, -1.000000000000000000, -0.000000000000000000 ) ) ;
#2156 = EDGE_CURVE ( 'NONE', #870, #2409, #1949, .T. ) ;
#2157 = LINE ( 'NONE', #2848, #1748 ) ;
#2158 = CARTESIAN_POINT ( 'NONE',  ( 0.000000000000000000, 0.000000000000000000, -5.000000000000000000 ) ) ;
#2159 = EDGE_CURVE ( 'NONE', #2720, #1521, #1806, .T. ) ;
#2160 = DIRECTION ( 'NONE',  ( 1.224646799147353207E-16, 1.000000000000000000, -0.000000000000000000 ) ) ;
#2161 = CARTESIAN_POINT ( 'NONE',  ( 10.62132034355964194, 0.000000000000000000, -26.37867965644035451 ) ) ;
#2162 = ORIENTED_EDGE ( 'NONE', *, *, #1577, .T. ) ;
#2163 = ORIENTED_EDGE ( 'NONE', *, *, #1142, .F. ) ;
#2164 = CARTESIAN_POINT ( 'NONE',  ( -12.24999999999999822, 0.000000000000000000, -70.00000000000000000 ) ) ;
#2165 = VERTEX_POINT ( 'NONE', #2613 ) ;
#2166 = CARTESIAN_POINT ( 'NONE',  ( -5.488146849277414141, 7.639526571578731295E-16, -28.59763958834948738 ) ) ;
#2167 = ORIENTED_EDGE ( 'NONE', *, *, #2619, .T. ) ;
#2168 = FACE_BOUND ( 'NONE', #2307, .T. ) ;
#2169 = PRODUCT_RELATED_PRODUCT_CATEGORY ( 'part', '', ( #2286 ) ) ;
#2170 = DIRECTION ( 'NONE',  ( 0.000000000000000000, 1.000000000000000000, 0.000000000000000000 ) ) ;
#2171 = CARTESIAN_POINT ( 'NONE',  ( 0.7499999999999997780, 0.000000000000000000, -75.00000000000000000 ) ) ;
#2172 = CARTESIAN_POINT ( 'NONE',  ( 3.000000000000000000, 46.00000000000000000, 3.099999999999999645 ) ) ;
#2173 = DIRECTION ( 'NONE',  ( 0.000000000000000000, 0.000000000000000000, 1.000000000000000000 ) ) ;
#2174 = EDGE_LOOP ( 'NONE', ( #1107, #2919 ) ) ;
#2175 = ORIENTED_EDGE ( 'NONE', *, *, #2047, .F. ) ;
#2176 = EDGE_LOOP ( 'NONE', ( #959, #2683, #345, #1000 ) ) ;
#2177 = CARTESIAN_POINT ( 'NONE',  ( 0.9055948593114367950, 152.0493901531919505, -3.896138851579689089 ) ) ;
#2178 = ORIENTED_EDGE ( 'NONE', *, *, #31, .T. ) ;
#2179 = CARTESIAN_POINT ( 'NONE',  ( 0.9055948593114367950, 152.0493901531919505, 3.896138851579689089 ) ) ;
#2180 = ADVANCED_FACE ( 'NONE', ( #36 ), #1016, .F. ) ;
#2181 = DIRECTION ( 'NONE',  ( 0.000000000000000000, 0.000000000000000000, 1.000000000000000000 ) ) ;
#2182 = DIRECTION ( 'NONE',  ( 1.224646799147353207E-16, 0.000000000000000000, -1.000000000000000000 ) ) ;
#2183 = VECTOR ( 'NONE', #152, 1000.000000000000000 ) ;
#2184 = ADVANCED_FACE ( 'NONE', ( #2337 ), #8, .T. ) ;
#2185 = ADVANCED_FACE ( 'NONE', ( #1878 ), #2818, .T. ) ;
#2186 = ORIENTED_EDGE ( 'NONE', *, *, #2823, .F. ) ;
#2187 = CIRCLE ( 'NONE', #1149, 25.00000000000000000 ) ;
#2188 = CARTESIAN_POINT ( 'NONE',  ( 0.000000000000000000, 72.53589838486223584, 1.000000000000000000 ) ) ;
#2189 = ADVANCED_FACE ( 'NONE', ( #729 ), #1660, .T. ) ;
#2190 = AXIS2_PLACEMENT_3D ( 'NONE', #2059, #216, #3004 ) ;
#2191 = LINE ( 'NONE', #1030, #1539 ) ;
#2192 = ORIENTED_EDGE ( 'NONE', *, *, #1596, .F. ) ;
#2193 = CONICAL_SURFACE ( 'NONE', #672, 10.75000000000000000, 0.2914567944778669872 ) ;
#2194 = DIRECTION ( 'NONE',  ( 1.224646799147353207E-16, 1.000000000000000000, -0.000000000000000000 ) ) ;
#2195 = TOROIDAL_SURFACE ( 'NONE', #2586, 6.599999999999999645, 2.600000000000000089 ) ;
#2196 = ORIENTED_EDGE ( 'NONE', *, *, #1633, .T. ) ;
#2197 = DIRECTION ( 'NONE',  ( 0.000000000000000000, 0.000000000000000000, 1.000000000000000000 ) ) ;
#2198 = CIRCLE ( 'NONE', #1012, 17.50000000000000355 ) ;
#2199 = COLOUR_RGB ( '',0.7921568627450980005, 0.8196078431372548767, 0.9333333333333333481 ) ;
#2200 = CIRCLE ( 'NONE', #1213, 24.00000000000000000 ) ;
#2201 = CARTESIAN_POINT ( 'NONE',  ( -1.057962883399054727E-16, 3.217152900714322321E-14, -30.24404424085076215 ) ) ;
#2202 = CIRCLE ( 'NONE', #1298, 16.60000000000000142 ) ;
#2203 = SHAPE_REPRESENTATION ( 'Ti_new', ( #920 ), #622 ) ;
#2204 = EDGE_LOOP ( 'NONE', ( #244, #2140, #444, #1076 ) ) ;
#2205 = EDGE_CURVE ( 'NONE', #2016, #558, #1105, .T. ) ;
#2206 = DIRECTION ( 'NONE',  ( -0.000000000000000000, -1.000000000000000000, -0.000000000000000000 ) ) ;
#2207 =( REPRESENTATION_RELATIONSHIP ('NONE','NONE', #1285, #1808 ) REPRESENTATION_RELATIONSHIP_WITH_TRANSFORMATION ( #754 )SHAPE_REPRESENTATION_RELATIONSHIP( ) );
#2208 = CARTESIAN_POINT ( 'NONE',  ( 0.000000000000000000, 150.0000000000000284, 0.000000000000000000 ) ) ;
#2209 = EDGE_CURVE ( 'NONE', #4, #986, #442, .T. ) ;
#2210 = VERTEX_POINT ( 'NONE', #2327 ) ;
#2211 = PLANE ( 'NONE',  #1457 ) ;
#2212 = ORIENTED_EDGE ( 'NONE', *, *, #499, .T. ) ;
#2213 = DIRECTION ( 'NONE',  ( 1.000000000000000000, 0.000000000000000000, 0.000000000000000000 ) ) ;
#2214 = CARTESIAN_POINT ( 'NONE',  ( 1.402235509471093655, 144.9470979657415342, -4.251378077845830106 ) ) ;
#2215 = CARTESIAN_POINT ( 'NONE',  ( -8.099999999999999645, 0.000000000000000000, -5.000000000000000000 ) ) ;
#2216 = DIRECTION ( 'NONE',  ( 1.000000000000000000, 0.000000000000000000, 0.000000000000000000 ) ) ;
#2217 = CARTESIAN_POINT ( 'NONE',  ( 0.000000000000000000, 165.0000000000000284, 0.000000000000000000 ) ) ;
#2218 = EDGE_LOOP ( 'NONE', ( #611, #1758, #2965, #1027 ) ) ;
#2219 = DIRECTION ( 'NONE',  ( 1.000000000000000000, 0.000000000000000000, 0.000000000000000000 ) ) ;
#2220 = EDGE_CURVE ( 'NONE', #242, #738, #1309, .T. ) ;
#2221 = CARTESIAN_POINT ( 'NONE',  ( 0.7499999999999997780, 0.000000000000000000, -65.00000000000000000 ) ) ;
#2222 = ORIENTED_EDGE ( 'NONE', *, *, #2109, .T. ) ;
#2223 = DIRECTION ( 'NONE',  ( -1.000000000000000000, 0.000000000000000000, 0.000000000000000000 ) ) ;
#2224 = ADVANCED_FACE ( 'NONE', ( #2807 ), #1005, .F. ) ;
#2225 = ORIENTED_EDGE ( 'NONE', *, *, #1350, .F. ) ;
#2226 = FACE_OUTER_BOUND ( 'NONE', #33, .T. ) ;
#2227 = CARTESIAN_POINT ( 'NONE',  ( 0.05660594541340931152, -0.6888300226283124994, -29.95200050150135951 ) ) ;
#2228 = LINE ( 'NONE', #789, #965 ) ;
#2229 = DIRECTION ( 'NONE',  ( 0.000000000000000000, 0.000000000000000000, -1.000000000000000000 ) ) ;
#2230 = B_SPLINE_CURVE_WITH_KNOTS ( 'NONE', 3,
 ( #1301, #504, #1897, #368, #1913, #2457, #975, #1680, #1502, #1284, #2251, #2712, #2842, #596, #1443, #2392, #1666, #2607 ),
 .UNSPECIFIED., .F., .F.,
 ( 4, 2, 2, 2, 2, 2, 2, 2, 4 ),
 ( 3.904453147044328486E-05, 0.0004185107692537673777, 0.0007979770070370914570, 0.001177443244820415482, 0.001556909482603739507, 0.001936375720387063099, 0.002315841958170387124, 0.002695308195953711582, 0.003074774433737035174 ),
 .UNSPECIFIED. ) ;
#2231 = CARTESIAN_POINT ( 'NONE',  ( 18.25000000000000355, 0.000000000000000000, -71.29999999999999716 ) ) ;
#2232 = EDGE_LOOP ( 'NONE', ( #220, #1217 ) ) ;
#2233 = FACE_OUTER_BOUND ( 'NONE', #1930, .T. ) ;
#2234 = DIRECTION ( 'NONE',  ( 1.000000000000000000, 0.000000000000000000, 0.000000000000000000 ) ) ;
#2235 = ORIENTED_EDGE ( 'NONE', *, *, #706, .F. ) ;
#2236 = AXIS2_PLACEMENT_3D ( 'NONE', #1818, #1565, #172 ) ;
#2237 = CARTESIAN_POINT ( 'NONE',  ( 1.166483650707909048, 148.3185066173136590, 4.863514956196316241 ) ) ;
#2238 = VECTOR ( 'NONE', #1923, 1000.000000000000000 ) ;
#2239 = ORIENTED_EDGE ( 'NONE', *, *, #960, .F. ) ;
#2240 = ADVANCED_FACE ( 'NONE', ( #417 ), #2734, .T. ) ;
#2241 = EDGE_CURVE ( 'NONE', #837, #760, #176, .T. ) ;
#2242 = CARTESIAN_POINT ( 'NONE',  ( 1.030849145521425481, 150.2581704088800336, -4.591044856211773606 ) ) ;
#2243 = CIRCLE ( 'NONE', #1302, 1.649999999999997247 ) ;
#2244 = VECTOR ( 'NONE', #508, 1000.000000000000000 ) ;
#2245 = CIRCLE ( 'NONE', #285, 17.50000000000000355 ) ;
#2246 = CARTESIAN_POINT ( 'NONE',  ( 2.052413201017105226, 0.000000000000000000, -4.559342063531834022 ) ) ;
#2247 = VECTOR ( 'NONE', #758, 1000.000000000000114 ) ;
#2248 = DIRECTION ( 'NONE',  ( 0.000000000000000000, 0.000000000000000000, -1.000000000000000000 ) ) ;
#2249 = ADVANCED_FACE ( 'NONE', ( #2773 ), #1321, .F. ) ;
#2250 = AXIS2_PLACEMENT_3D ( 'NONE', #2158, #2599, #498 ) ;
#2251 = CARTESIAN_POINT ( 'NONE',  ( 0.2191990650162193577, 0.8230618077103233343, -29.92851992280351681 ) ) ;
#2252 = ORIENTED_EDGE ( 'NONE', *, *, #297, .F. ) ;
#2253 = CARTESIAN_POINT ( 'NONE',  ( 1.499999999999844125, -0.1482851482677524646, -29.94974746830587264 ) ) ;
#2254 = DIRECTION ( 'NONE',  ( 1.000000000000000000, 0.000000000000000000, 0.000000000000000000 ) ) ;
#2255 = DIRECTION ( 'NONE',  ( 0.000000000000000000, 0.000000000000000000, 1.000000000000000000 ) ) ;
#2256 = ORIENTED_EDGE ( 'NONE', *, *, #2241, .F. ) ;
#2257 = DIRECTION ( 'NONE',  ( 0.000000000000000000, 0.000000000000000000, 1.000000000000000000 ) ) ;
#2258 = VERTEX_POINT ( 'NONE', #439 ) ;
#2259 = CARTESIAN_POINT ( 'NONE',  ( -16.75000000000000355, 2.143131898507868643E-15, -75.00000000000000000 ) ) ;
#2260 = DIRECTION ( 'NONE',  ( -0.000000000000000000, -0.000000000000000000, -1.000000000000000000 ) ) ;
#2261 = CARTESIAN_POINT ( 'NONE',  ( -20.00000000000000000, 0.000000000000000000, -13.50000000000000355 ) ) ;
#2262 = FACE_OUTER_BOUND ( 'NONE', #95, .T. ) ;
#2263 = ADVANCED_FACE ( 'NONE', ( #203 ), #1120, .T. ) ;
#2264 = DIRECTION ( 'NONE',  ( 0.000000000000000000, 0.000000000000000000, -1.000000000000000000 ) ) ;
#2265 = ORIENTED_EDGE ( 'NONE', *, *, #1507, .F. ) ;
#2266 = CARTESIAN_POINT ( 'NONE',  ( 0.7500000000000000000, 0.000000000000000000, -29.56739621566491039 ) ) ;
#2267 = FACE_OUTER_BOUND ( 'NONE', #2009, .T. ) ;
#2268 = ORIENTED_EDGE ( 'NONE', *, *, #1029, .F. ) ;
#2269 = ORIENTED_EDGE ( 'NONE', *, *, #1494, .T. ) ;
#2270 = FACE_BOUND ( 'NONE', #2232, .T. ) ;
#2271 = B_SPLINE_CURVE_WITH_KNOTS ( 'NONE', 3,
 ( #2201, #2400, #2675, #565, #799, #306 ),
 .UNSPECIFIED., .F., .F.,
 ( 4, 2, 4 ),
 ( 0.004109291253999692098, 0.004412970177077571790, 0.004716649100155451482 ),
 .UNSPECIFIED. ) ;
#2272 = EDGE_LOOP ( 'NONE', ( #2147, #2473, #1476 ) ) ;
#2273 = DIRECTION ( 'NONE',  ( -0.7071067811865474617, 8.659560562354931626E-17, 0.7071067811865476838 ) ) ;
#2274 = DIRECTION ( 'NONE',  ( 1.000000000000000000, 0.000000000000000000, 0.000000000000000000 ) ) ;
#2275 = ADVANCED_FACE ( 'NONE', ( #1134, #2556 ), #159, .F. ) ;
#2276 = CARTESIAN_POINT ( 'NONE',  ( -20.75000000000000000, 2.694222958124177204E-15, -60.00000000000000000 ) ) ;
#2277 = DIRECTION ( 'NONE',  ( 0.000000000000000000, 0.000000000000000000, 1.000000000000000000 ) ) ;
#2278 = DIRECTION ( 'NONE',  ( 0.000000000000000000, 1.000000000000000000, 0.000000000000000000 ) ) ;
#2279 = VERTEX_POINT ( 'NONE', #2021 ) ;
#2280 = CARTESIAN_POINT ( 'NONE',  ( -4.000000000000000000, 6.877751612921521802E-16, -30.00337151423845938 ) ) ;
#2281 = EDGE_CURVE ( 'NONE', #1925, #3008, #2034, .T. ) ;
#2282 = ADVANCED_FACE ( 'NONE', ( #1867, #2970 ), #1370, .T. ) ;
#2283 = CARTESIAN_POINT ( 'NONE',  ( 0.3601192631604113181, 0.6481611733364087691, -30.17494591959159678 ) ) ;
#2284 = ORIENTED_EDGE ( 'NONE', *, *, #2504, .T. ) ;
#2285 = ORIENTED_EDGE ( 'NONE', *, *, #1494, .F. ) ;
#2286 = PRODUCT ( 'Needle', 'Needle', '', ( #268 ) ) ;
#2287 = CARTESIAN_POINT ( 'NONE',  ( 0.000000000000000000, 0.000000000000000000, -10.00000000000000000 ) ) ;
#2288 = ORIENTED_EDGE ( 'NONE', *, *, #1596, .T. ) ;
#2289 =( NAMED_UNIT ( * ) SI_UNIT ( $, .STERADIAN. ) SOLID_ANGLE_UNIT ( ) );
#2290 = TOROIDAL_SURFACE ( 'NONE', #1294, 7.750000000000000888, 3.000000000000000000 ) ;
#2291 = LINE ( 'NONE', #2953, #2942 ) ;
#2292 = CARTESIAN_POINT ( 'NONE',  ( 0.000000000000000000, 143.0000000000000284, 5.000000000000000888 ) ) ;
#2293 = AXIS2_PLACEMENT_3D ( 'NONE', #2221, #2915, #2905 ) ;
#2294 = DIRECTION ( 'NONE',  ( -0.000000000000000000, -0.000000000000000000, -1.000000000000000000 ) ) ;
#2295 = DIRECTION ( 'NONE',  ( 0.000000000000000000, 0.000000000000000000, 1.000000000000000000 ) ) ;
#2296 = AXIS2_PLACEMENT_3D ( 'NONE', #2311, #1081, #2534 ) ;
#2297 = TOROIDAL_SURFACE ( 'NONE', #1600, 18.50000000000000711, 1.000000000000000000 ) ;
#2298 = DIRECTION ( 'NONE',  ( -0.000000000000000000, -0.000000000000000000, -1.000000000000000000 ) ) ;
#2299 = VERTEX_POINT ( 'NONE', #1848 ) ;
#2300 = CARTESIAN_POINT ( 'NONE',  ( 0.7500000000000000000, 0.000000000000000000, -29.30474636953603707 ) ) ;
#2301 = CIRCLE ( 'NONE', #1059, 9.999999999999998224 ) ;
#2302 = CARTESIAN_POINT ( 'NONE',  ( -0.2078130196643380723, -0.2692079914227242798, -29.99000027957430703 ) ) ;
#2303 = VECTOR ( 'NONE', #1523, 1000.000000000000000 ) ;
#2304 = ORIENTED_EDGE ( 'NONE', *, *, #2794, .T. ) ;
#2305 = EDGE_LOOP ( 'NONE', ( #2269, #1970, #360, #2304 ) ) ;
#2306 = DIRECTION ( 'NONE',  ( 0.000000000000000000, 0.000000000000000000, 1.000000000000000000 ) ) ;
#2307 = EDGE_LOOP ( 'NONE', ( #1753, #1703 ) ) ;
#2308 = PRODUCT_DEFINITION_SHAPE ( 'NONE', 'NONE',  #3043 ) ;
#2309 = SURFACE_SIDE_STYLE ('',( #2502 ) ) ;
#2310 = CARTESIAN_POINT ( 'NONE',  ( 1.484010896345655306, -0.1828851243744268051, -29.95298204924075591 ) ) ;
#2311 = CARTESIAN_POINT ( 'NONE',  ( 0.000000000000000000, 76.00000000000000000, 0.000000000000000000 ) ) ;
#2312 = DIRECTION ( 'NONE',  ( 1.000000000000000000, 0.000000000000000000, 0.000000000000000000 ) ) ;
#2313 = CARTESIAN_POINT ( 'NONE',  ( 0.000000000000000000, 143.0000000000000284, 0.000000000000000000 ) ) ;
#2314 = DIRECTION ( 'NONE',  ( 1.000000000000000000, 0.000000000000000000, 0.000000000000000000 ) ) ;
#2315 = ORIENTED_EDGE ( 'NONE', *, *, #2220, .T. ) ;
#2316 = DIRECTION ( 'NONE',  ( 0.000000000000000000, 0.000000000000000000, -1.000000000000000000 ) ) ;
#2317 = CARTESIAN_POINT ( 'NONE',  ( 0.5699024062469504326, 0.9496399699980514475, -29.87743436735303959 ) ) ;
#2318 = EDGE_LOOP ( 'NONE', ( #1738, #892, #2572, #1839 ) ) ;
#2319 = ORIENTED_EDGE ( 'NONE', *, *, #1557, .T. ) ;
#2320 = ADVANCED_FACE ( 'NONE', ( #1563, #402 ), #2990, .F. ) ;
#2321 = DIRECTION ( 'NONE',  ( 0.000000000000000000, -1.000000000000000000, -0.000000000000000000 ) ) ;
#2322 = VERTEX_POINT ( 'NONE', #1816 ) ;
#2323 = CARTESIAN_POINT ( 'NONE',  ( 1.411814416988074639, -0.3663613545917975833, -29.96753702723226453 ) ) ;
#2324 = DIRECTION ( 'NONE',  ( 0.000000000000000000, 0.000000000000000000, -1.000000000000000000 ) ) ;
#2325 = DIRECTION ( 'NONE',  ( -1.000000000000000000, 0.000000000000000000, 0.000000000000000000 ) ) ;
#2326 = CARTESIAN_POINT ( 'NONE',  ( 1.538389862757080007, 143.0000000000000284, -2.575530359006910075 ) ) ;
#2327 = CARTESIAN_POINT ( 'NONE',  ( 5.000000000000000000, 0.000000000000000000, -25.00000000000000000 ) ) ;
#2328 = DIRECTION ( 'NONE',  ( 0.000000000000000000, 1.000000000000000000, 0.000000000000000000 ) ) ;
#2329 = FACE_OUTER_BOUND ( 'NONE', #151, .T. ) ;
#2330 = ORIENTED_EDGE ( 'NONE', *, *, #2714, .F. ) ;
#2331 = ORIENTED_EDGE ( 'NONE', *, *, #2921, .F. ) ;
#2332 = CARTESIAN_POINT ( 'NONE',  ( 0.3872714465496232550, -0.6637252887470901364, -30.16969743208286658 ) ) ;
#2333 = ADVANCED_FACE ( 'NONE', ( #1348 ), #2759, .T. ) ;
#2334 = EDGE_CURVE ( 'NONE', #1466, #910, #238, .T. ) ;
#2335 = DIRECTION ( 'NONE',  ( 0.000000000000000000, 0.000000000000000000, 1.000000000000000000 ) ) ;
#2336 = CARTESIAN_POINT ( 'NONE',  ( 0.000000000000000000, -1.040949779275237937E-16, 0.000000000000000000 ) ) ;
#2337 = FACE_OUTER_BOUND ( 'NONE', #1001, .T. ) ;
#2338 = AXIS2_PLACEMENT_3D ( 'NONE', #248, #1890, #2832 ) ;
#2339 = DIRECTION ( 'NONE',  ( 0.000000000000000000, 0.000000000000000000, 1.000000000000000000 ) ) ;
#2340 = CIRCLE ( 'NONE', #225, 1.000000000000000888 ) ;
#2341 = CARTESIAN_POINT ( 'NONE',  ( -9.000000000000001776, 0.000000000000000000, -5.000000000000000000 ) ) ;
#2342 = DIRECTION ( 'NONE',  ( 0.000000000000000000, 0.000000000000000000, 1.000000000000000000 ) ) ;
#2343 = VECTOR ( 'NONE', #2924, 1000.000000000000000 ) ;
#2344 = AXIS2_PLACEMENT_3D ( 'NONE', #214, #1436, #1178 ) ;
#2345 = VECTOR ( 'NONE', #1412, 1000.000000000000000 ) ;
#2346 = EDGE_LOOP ( 'NONE', ( #851, #1568, #348, #1445 ) ) ;
#2347 = CIRCLE ( 'NONE', #1608, 25.00000000000000000 ) ;
#2348 = EDGE_LOOP ( 'NONE', ( #991, #2265, #1072, #974 ) ) ;
#2349 = AXIS2_PLACEMENT_3D ( 'NONE', #1744, #68, #993 ) ;
#2350 = SURFACE_STYLE_FILL_AREA ( #3010 ) ;
#2351 = AXIS2_PLACEMENT_3D ( 'NONE', #983, #1919, #2862 ) ;
#2352 = EDGE_LOOP ( 'NONE', ( #2516, #2902, #1693, #1246 ) ) ;
#2353 = LINE ( 'NONE', #18, #2692 ) ;
#2354 = DIRECTION ( 'NONE',  ( 1.000000000000000000, 0.000000000000000000, 0.000000000000000000 ) ) ;
#2355 = DIRECTION ( 'NONE',  ( -0.000000000000000000, -0.000000000000000000, 1.000000000000000000 ) ) ;
#2356 = CARTESIAN_POINT ( 'NONE',  ( -9.999999999999998224, 1.224646799147353059E-15, -10.00000000000000178 ) ) ;
#2357 = EDGE_CURVE ( 'NONE', #2909, #1602, #2581, .T. ) ;
#2358 = CARTESIAN_POINT ( 'NONE',  ( 0.7500000000000000000, 0.000000000000000000, -58.00000000000000000 ) ) ;
#2359 = DIRECTION ( 'NONE',  ( -0.000000000000000000, -0.000000000000000000, 1.000000000000000000 ) ) ;
#2360 = ORIENTED_EDGE ( 'NONE', *, *, #995, .T. ) ;
#2361 = ORIENTED_EDGE ( 'NONE', *, *, #304, .T. ) ;
#2362 = CYLINDRICAL_SURFACE ( 'NONE', #2890, 5.000000000000000000 ) ;
#2363 = UNCERTAINTY_MEASURE_WITH_UNIT (LENGTH_MEASURE( 1.000000000000000082E-05 ), #2689, 'distance_accuracy_value', 'NONE');
#2364 = VERTEX_POINT ( 'NONE', #897 ) ;
#2365 = DIRECTION ( 'NONE',  ( 0.000000000000000000, 0.000000000000000000, 1.000000000000000000 ) ) ;
#2366 = CARTESIAN_POINT ( 'NONE',  ( 0.05660594541340931846, -0.6888300226283126104, -29.95200050150136306 ) ) ;
#2367 = ORIENTED_EDGE ( 'NONE', *, *, #1240, .T. ) ;
#2368 = DIRECTION ( 'NONE',  ( -0.000000000000000000, -0.000000000000000000, -1.000000000000000000 ) ) ;
#2369 = DIRECTION ( 'NONE',  ( 0.000000000000000000, 0.000000000000000000, -1.000000000000000000 ) ) ;
#2370 = CARTESIAN_POINT ( 'NONE',  ( 0.9820637161510432644, -0.9222764939892046376, -29.81669082111686464 ) ) ;
#2371 = LINE ( 'NONE', #1438, #1253 ) ;
#2372 = EDGE_CURVE ( 'NONE', #2074, #2477, #1250, .T. ) ;
#2373 = CYLINDRICAL_SURFACE ( 'NONE', #371, 3.000000000000000444 ) ;
#2374 = VERTEX_POINT ( 'NONE', #2614 ) ;
#2375 = ADVANCED_FACE ( 'NONE', ( #747 ), #2894, .T. ) ;
#2376 = EDGE_CURVE ( 'NONE', #637, #592, #2491, .T. ) ;
#2377 = CARTESIAN_POINT ( 'NONE',  ( 0.7500000000000000000, 0.000000000000000000, -24.25735931288071257 ) ) ;
#2378 = FACE_OUTER_BOUND ( 'NONE', #1533, .T. ) ;
#2379 = ORIENTED_EDGE ( 'NONE', *, *, #2500, .F. ) ;
#2380 = CARTESIAN_POINT ( 'NONE',  ( 0.000000000000000000, 0.000000000000000000, 0.000000000000000000 ) ) ;
#2381 = FACE_OUTER_BOUND ( 'NONE', #839, .T. ) ;
#2382 = ORIENTED_EDGE ( 'NONE', *, *, #73, .F. ) ;
#2383 = DIRECTION ( 'NONE',  ( 0.000000000000000000, 0.000000000000000000, 1.000000000000000000 ) ) ;
#2384 = CARTESIAN_POINT ( 'NONE',  ( 0.4906039717783682308, 157.9840363353796135, 3.975424973967762288 ) ) ;
#2385 = DIRECTION ( 'NONE',  ( 0.000000000000000000, 0.000000000000000000, -1.000000000000000000 ) ) ;
#2386 = CARTESIAN_POINT ( 'NONE',  ( 0.7500000000000000000, 0.000000000000000000, -26.37867965644035451 ) ) ;
#2387 = CARTESIAN_POINT ( 'NONE',  ( 1.100458608466862609, 0.6949705106135636301, -29.83588793675440343 ) ) ;
#2388 = ORIENTED_EDGE ( 'NONE', *, *, #331, .T. ) ;
#2389 = ORIENTED_EDGE ( 'NONE', *, *, #2698, .T. ) ;
#2390 = AXIS2_PLACEMENT_3D ( 'NONE', #1934, #1661, #2819 ) ;
#2391 = CIRCLE ( 'NONE', #1056, 0.2500000000000000000 ) ;
#2392 = CARTESIAN_POINT ( 'NONE',  ( 1.175021358869466903, 0.8427368165999857830, -29.78799220421083405 ) ) ;
#2393 = AXIS2_PLACEMENT_3D ( 'NONE', #450, #2260, #2018 ) ;
#2394 = CIRCLE ( 'NONE', #823, 1.000000000000000888 ) ;
#2395 = ORIENTED_EDGE ( 'NONE', *, *, #850, .T. ) ;
#2396 = AXIS2_PLACEMENT_3D ( 'NONE', #2217, #266, #1994 ) ;
#2397 = CARTESIAN_POINT ( 'NONE',  ( 0.7500000000000000000, 0.000000000000000000, -30.00337151423845938 ) ) ;
#2398 = ORIENTED_EDGE ( 'NONE', *, *, #2421, .F. ) ;
#2399 = DIRECTION ( 'NONE',  ( 0.000000000000000000, 0.000000000000000000, 1.000000000000000000 ) ) ;
#2400 = CARTESIAN_POINT ( 'NONE',  ( -4.486310005132401746E-15, -0.1009923584151080356, -30.24404424085076926 ) ) ;
#2401 = CARTESIAN_POINT ( 'NONE',  ( 1.500000000000108136, 0.1018980262065567050, -29.94974746830581580 ) ) ;
#2402 = DIRECTION ( 'NONE',  ( -0.000000000000000000, -0.000000000000000000, -1.000000000000000000 ) ) ;
#2403 =( NAMED_UNIT ( * ) SI_UNIT ( $, .STERADIAN. ) SOLID_ANGLE_UNIT ( ) );
#2404 = APPLICATION_CONTEXT ( 'automotive_design' ) ;
#2405 = EDGE_LOOP ( 'NONE', ( #1681, #545, #795 ) ) ;
#2406 = ORIENTED_EDGE ( 'NONE', *, *, #477, .F. ) ;
#2407 = ORIENTED_EDGE ( 'NONE', *, *, #2823, .T. ) ;
#2408 = EDGE_CURVE ( 'NONE', #2814, #1650, #2878, .T. ) ;
#2409 = VERTEX_POINT ( 'NONE', #984 ) ;
#2410 = CARTESIAN_POINT ( 'NONE',  ( 0.000000000000000000, 150.0000000000000284, -5.000000000000000000 ) ) ;
#2411 = CARTESIAN_POINT ( 'NONE',  ( -7.000000000000000888, 9.491012693391987787E-16, -24.25735931288071257 ) ) ;
#2412 = CARTESIAN_POINT ( 'NONE',  ( 0.7500000000000000000, 0.000000000000000000, -20.00000000000000000 ) ) ;
#2413 = EDGE_CURVE ( 'NONE', #1521, #2720, #2202, .T. ) ;
#2414 = ORIENTED_EDGE ( 'NONE', *, *, #2110, .T. ) ;
#2415 = CARTESIAN_POINT ( 'NONE',  ( -12.25000000000000000, 0.000000000000000000, -75.00000000000000000 ) ) ;
#2416 = CYLINDRICAL_SURFACE ( 'NONE', #2293, 22.50000000000000355 ) ;
#2417 = ORIENTED_EDGE ( 'NONE', *, *, #1185, .F. ) ;
#2418 = DIRECTION ( 'NONE',  ( -0.000000000000000000, -0.000000000000000000, -1.000000000000000000 ) ) ;
#2419 = ORIENTED_EDGE ( 'NONE', *, *, #2565, .F. ) ;
#2420 = CARTESIAN_POINT ( 'NONE',  ( 0.9194626686284488315, 151.8510712404375340, 3.892915502180243070 ) ) ;
#2421 = EDGE_CURVE ( 'NONE', #3008, #1894, #2864, .T. ) ;
#2422 = EDGE_CURVE ( 'NONE', #619, #2279, #3031, .T. ) ;
#2423 = CARTESIAN_POINT ( 'NONE',  ( -9.000000000000001776, 1.102182119232617911E-15, -3.700000000000000178 ) ) ;
#2424 = FACE_OUTER_BOUND ( 'NONE', #1138, .T. ) ;
#2425 = AXIS2_PLACEMENT_3D ( 'NONE', #2515, #1785, #2685 ) ;
#2426 = EDGE_LOOP ( 'NONE', ( #2117, #3005, #2097, #406, #2562, #2167, #396, #1486 ) ) ;
#2427 = DIRECTION ( 'NONE',  ( 1.000000000000000000, 0.000000000000000000, 0.000000000000000000 ) ) ;
#2428 = CIRCLE ( 'NONE', #2236, 5.000000000000000000 ) ;
#2429 = AXIS2_PLACEMENT_3D ( 'NONE', #3040, #861, #1100 ) ;
#2430 = DIRECTION ( 'NONE',  ( -0.000000000000000000, -1.000000000000000000, -0.000000000000000000 ) ) ;
#2431 = ORIENTED_EDGE ( 'NONE', *, *, #2128, .F. ) ;
#2432 = AXIS2_PLACEMENT_3D ( 'NONE', #577, #2682, #1063 ) ;
#2433 = DIRECTION ( 'NONE',  ( 1.000000000000000000, 0.000000000000000000, 0.000000000000000000 ) ) ;
#2434 = AXIS2_PLACEMENT_3D ( 'NONE', #2442, #2005, #543 ) ;
#2435 = CIRCLE ( 'NONE', #1359, 18.50000000000000711 ) ;
#2436 = EDGE_LOOP ( 'NONE', ( #2389, #1914 ) ) ;
#2437 = SURFACE_STYLE_USAGE ( .BOTH. , #564 ) ;
#2438 = CIRCLE ( 'NONE', #2690, 9.000000000000000000 ) ;
#2439 = CIRCLE ( 'NONE', #1306, 1.649999999999997247 ) ;
#2440 = AXIS2_PLACEMENT_3D ( 'NONE', #1251, #2170, #341 ) ;
#2441 = DIRECTION ( 'NONE',  ( 0.000000000000000000, 0.000000000000000000, 1.000000000000000000 ) ) ;
#2442 = CARTESIAN_POINT ( 'NONE',  ( 0.000000000000000000, 152.0493901531919505, 0.000000000000000000 ) ) ;
#2443 = EDGE_CURVE ( 'NONE', #2165, #1855, #1180, .T. ) ;
#2444 = SURFACE_STYLE_USAGE ( .BOTH. , #1498 ) ;
#2445 = CARTESIAN_POINT ( 'NONE',  ( 0.7500000000000000000, 0.000000000000000000, -35.00000000000000000 ) ) ;
#2446 = VERTEX_POINT ( 'NONE', #2123 ) ;
#2447 = FACE_BOUND ( 'NONE', #1429, .T. ) ;
#2448 = EDGE_CURVE ( 'NONE', #1783, #2409, #511, .T. ) ;
#2449 = DIRECTION ( 'NONE',  ( -0.000000000000000000, -0.000000000000000000, 1.000000000000000000 ) ) ;
#2450 = ORIENTED_EDGE ( 'NONE', *, *, #31, .F. ) ;
#2451 = CARTESIAN_POINT ( 'NONE',  ( 24.00000000000000000, 0.000000000000000000, -20.00000000000000000 ) ) ;
#2452 = ORIENTED_EDGE ( 'NONE', *, *, #1029, .T. ) ;
#2453 = LINE ( 'NONE', #992, #2889 ) ;
#2454 = CARTESIAN_POINT ( 'NONE',  ( 1.426066060655385215, 144.6063052065413785, -3.503137716407322522 ) ) ;
#2455 = CARTESIAN_POINT ( 'NONE',  ( 0.000000000000000000, 0.000000000000000000, -10.00000000000000000 ) ) ;
#2456 = DIRECTION ( 'NONE',  ( 0.2873478855663452736, 3.518996683005847535E-17, -0.9578262852211513190 ) ) ;
#2457 = CARTESIAN_POINT ( 'NONE',  ( -0.2404524940272656230, 0.1054162135039291431, -29.99466498373801215 ) ) ;
#2458 = ORIENTED_EDGE ( 'NONE', *, *, #1082, .F. ) ;
#2459 = PLANE ( 'NONE',  #1002 ) ;
#2460 = ADVANCED_FACE ( 'NONE', ( #1922 ), #1214, .F. ) ;
#2461 = ADVANCED_FACE ( 'NONE', ( #298 ), #2635, .F. ) ;
#2462 = CYLINDRICAL_SURFACE ( 'NONE', #571, 13.00000000000000178 ) ;
#2463 = ORIENTED_EDGE ( 'NONE', *, *, #1333, .F. ) ;
#2464 = LINE ( 'NONE', #604, #947 ) ;
#2465 = ADVANCED_FACE ( 'NONE', ( #527 ), #1427, .F. ) ;
#2466 = ORIENTED_EDGE ( 'NONE', *, *, #458, .F. ) ;
#2467 = DIRECTION ( 'NONE',  ( 0.000000000000000000, 0.000000000000000000, 1.000000000000000000 ) ) ;
#2468 = EDGE_CURVE ( 'NONE', #2573, #1115, #2686, .T. ) ;
#2469 = DIRECTION ( 'NONE',  ( -0.000000000000000000, -1.000000000000000000, -0.000000000000000000 ) ) ;
#2470 = CARTESIAN_POINT ( 'NONE',  ( 0.000000000000000000, 0.000000000000000000, -25.00000000000000000 ) ) ;
#2471 = CARTESIAN_POINT ( 'NONE',  ( 0.7499999999999997780, 0.000000000000000000, -61.00000000000000000 ) ) ;
#2472 = CARTESIAN_POINT ( 'NONE',  ( 0.7500000000000000000, 0.000000000000000000, -35.00000000000000000 ) ) ;
#2473 = ORIENTED_EDGE ( 'NONE', *, *, #2448, .T. ) ;
#2474 = DIRECTION ( 'NONE',  ( -1.000000000000000000, 0.000000000000000000, 0.000000000000000000 ) ) ;
#2475 = AXIS2_PLACEMENT_3D ( 'NONE', #2010, #2959, #2427 ) ;
#2476 = CARTESIAN_POINT ( 'NONE',  ( 0.000000000000000000, 0.000000000000000000, -3.700000000000000178 ) ) ;
#2477 = VERTEX_POINT ( 'NONE', #772 ) ;
#2478 = FACE_OUTER_BOUND ( 'NONE', #394, .T. ) ;
#2479 = AXIS2_PLACEMENT_3D ( 'NONE', #525, #2134, #2806 ) ;
#2480 = AXIS2_PLACEMENT_3D ( 'NONE', #251, #1749, #2945 ) ;
#2481 = ORIENTED_EDGE ( 'NONE', *, *, #1126, .T. ) ;
#2482 = AXIS2_PLACEMENT_3D ( 'NONE', #2455, #1069, #1735 ) ;
#2483 = CARTESIAN_POINT ( 'NONE',  ( -11.00000000000000000, 1.438959988998140160E-15, -21.00000000000000000 ) ) ;
#2484 = TOROIDAL_SURFACE ( 'NONE', #2344, 6.599999999999999645, 2.600000000000000089 ) ;
#2485 = AXIS2_PLACEMENT_3D ( 'NONE', #711, #2132, #1177 ) ;
#2486 = VECTOR ( 'NONE', #1859, 1000.000000000000000 ) ;
#2487 = CARTESIAN_POINT ( 'NONE',  ( 0.000000000000000000, 145.0000000000000284, 0.000000000000000000 ) ) ;
#2488 = AXIS2_PLACEMENT_3D ( 'NONE', #337, #1718, #806 ) ;
#2489 = DIRECTION ( 'NONE',  ( 0.000000000000000000, 0.000000000000000000, 1.000000000000000000 ) ) ;
#2490 = AXIS2_PLACEMENT_3D ( 'NONE', #1616, #2278, #2569 ) ;
#2491 = CIRCLE ( 'NONE', #2743, 9.871320343559647270 ) ;
#2492 = CARTESIAN_POINT ( 'NONE',  ( 0.7500000000000000000, 0.000000000000000000, -59.00000000000000000 ) ) ;
#2493 = AXIS2_PLACEMENT_3D ( 'NONE', #1729, #872, #2223 ) ;
#2494 = ORIENTED_EDGE ( 'NONE', *, *, #880, .F. ) ;
#2495 = DIRECTION ( 'NONE',  ( 0.000000000000000000, 0.000000000000000000, 1.000000000000000000 ) ) ;
#2496 = CARTESIAN_POINT ( 'NONE',  ( 0.02384725191396214194, -0.2120012911565443137, -30.23950029501705572 ) ) ;
#2497 = ORIENTED_EDGE ( 'NONE', *, *, #832, .F. ) ;
#2498 = ORIENTED_EDGE ( 'NONE', *, *, #1656, .F. ) ;
#2499 = DIRECTION ( 'NONE',  ( -0.000000000000000000, -0.000000000000000000, 1.000000000000000000 ) ) ;
#2500 = EDGE_CURVE ( 'NONE', #2524, #1925, #9, .T. ) ;
#2501 = ORIENTED_EDGE ( 'NONE', *, *, #263, .F. ) ;
#2502 = SURFACE_STYLE_FILL_AREA ( #1534 ) ;
#2503 = CARTESIAN_POINT ( 'NONE',  ( 0.9731888437368053646, 151.0827511409632393, -4.063520046123833218 ) ) ;
#2504 = EDGE_CURVE ( 'NONE', #65, #165, #2371, .T. ) ;
#2505 = EDGE_CURVE ( 'NONE', #763, #738, #2681, .T. ) ;
#2506 = DIRECTION ( 'NONE',  ( 0.000000000000000000, 0.000000000000000000, 1.000000000000000000 ) ) ;
#2507 = CYLINDRICAL_SURFACE ( 'NONE', #821, 9.000000000000000000 ) ;
#2508 = DIRECTION ( 'NONE',  ( 0.000000000000000000, 0.000000000000000000, 1.000000000000000000 ) ) ;
#2509 = CARTESIAN_POINT ( 'NONE',  ( 0.000000000000000000, 0.000000000000000000, 0.000000000000000000 ) ) ;
#2510 = VERTEX_POINT ( 'NONE', #2136 ) ;
#2511 = CARTESIAN_POINT ( 'NONE',  ( 2.052413201017105226, 46.00000000000000000, -4.559342063531834022 ) ) ;
#2512 = EDGE_CURVE ( 'NONE', #1043, #1727, #816, .T. ) ;
#2513 = FACE_OUTER_BOUND ( 'NONE', #1667, .T. ) ;
#2514 = ORIENTED_EDGE ( 'NONE', *, *, #1048, .T. ) ;
#2515 = CARTESIAN_POINT ( 'NONE',  ( 0.7499999999999997780, 0.000000000000000000, -65.00000000000000000 ) ) ;
#2516 = ORIENTED_EDGE ( 'NONE', *, *, #3014, .F. ) ;
#2517 = CARTESIAN_POINT ( 'NONE',  ( -2.589696774293770432, 0.7470801277804639540, 38.35899247949328128 ) ) ;
#2518 = DIRECTION ( 'NONE',  ( -1.000000000000000000, 1.224646799147351482E-16, 0.000000000000000000 ) ) ;
#2519 = CARTESIAN_POINT ( 'NONE',  ( 0.7500000000000000000, 0.000000000000000000, -75.00000000000000000 ) ) ;
#2520 = CARTESIAN_POINT ( 'NONE',  ( 0.7500000000000000000, 0.000000000000000000, -35.00000000000000000 ) ) ;
#2521 = CARTESIAN_POINT ( 'NONE',  ( 0.2797072477740157881, 161.0000000000000284, 3.990208497753304329 ) ) ;
#2522 = ADVANCED_FACE ( 'NONE', ( #2851 ), #800, .T. ) ;
#2523 = DIRECTION ( 'NONE',  ( 0.000000000000000000, 0.000000000000000000, 1.000000000000000000 ) ) ;
#2524 = VERTEX_POINT ( 'NONE', #2676 ) ;
#2525 = DIRECTION ( 'NONE',  ( -1.000000000000000000, 0.000000000000000000, 0.000000000000000000 ) ) ;
#2526 = DIRECTION ( 'NONE',  ( 1.000000000000000000, 0.000000000000000000, 0.000000000000000000 ) ) ;
#2527 = ORIENTED_EDGE ( 'NONE', *, *, #553, .F. ) ;
#2528 = ORIENTED_EDGE ( 'NONE', *, *, #2974, .T. ) ;
#2529 = DIRECTION ( 'NONE',  ( 1.000000000000000000, 0.000000000000000000, 0.000000000000000000 ) ) ;
#2530 = AXIS2_PLACEMENT_3D ( 'NONE', #2667, #1304, #598 ) ;
#2531 = ORIENTED_EDGE ( 'NONE', *, *, #1619, .T. ) ;
#2532 = CARTESIAN_POINT ( 'NONE',  ( 0.6996700509895417142, 154.9942521109810230, -3.944002763756584429 ) ) ;
#2533 = CIRCLE ( 'NONE', #1493, 5.000000000000000000 ) ;
#2534 = DIRECTION ( 'NONE',  ( 0.000000000000000000, 0.000000000000000000, -1.000000000000000000 ) ) ;
#2535 = AXIS2_PLACEMENT_3D ( 'NONE', #500, #2108, #1687 ) ;
#2536 = AXIS2_PLACEMENT_3D ( 'NONE', #1398, #1169, #2616 ) ;
#2537 = CARTESIAN_POINT ( 'NONE',  ( 0.04470744926885419218, 0.2943876170492140121, -30.23553528471937568 ) ) ;
#2538 = DIRECTION ( 'NONE',  ( 1.000000000000000000, 0.000000000000000000, -0.000000000000000000 ) ) ;
#2539 = STYLED_ITEM ( 'NONE', ( #854 ), #2071 ) ;
#2540 = DIRECTION ( 'NONE',  ( 1.224646799147353207E-16, 1.000000000000000000, -0.000000000000000000 ) ) ;
#2541 = VERTEX_POINT ( 'NONE', #1282 ) ;
#2542 = EDGE_CURVE ( 'NONE', #1976, #805, #1353, .T. ) ;
#2543 = LINE ( 'NONE', #1778, #670 ) ;
#2544 = CIRCLE ( 'NONE', #1856, 25.00000000000000000 ) ;
#2545 = CARTESIAN_POINT ( 'NONE',  ( 0.01434706158416135073, 0.1740018926403791022, -30.00349101493997495 ) ) ;
#2546 = VECTOR ( 'NONE', #497, 1000.000000000000000 ) ;
#2547 = ORIENTED_EDGE ( 'NONE', *, *, #1126, .F. ) ;
#2548 = ORIENTED_EDGE ( 'NONE', *, *, #2632, .T. ) ;
#2549 = CARTESIAN_POINT ( 'NONE',  ( 0.7500000000000000000, 0.000000000000000000, -59.00000000000000000 ) ) ;
#2550 = VERTEX_POINT ( 'NONE', #2246 ) ;
#2551 =( LENGTH_UNIT ( ) NAMED_UNIT ( * ) SI_UNIT ( .MILLI., .METRE. ) );
#2552 = CARTESIAN_POINT ( 'NONE',  ( 1.554287497130500295, 0.5146994883038382707, -29.73112164595974249 ) ) ;
#2553 = CARTESIAN_POINT ( 'NONE',  ( 0.7500000000000000000, 0.000000000000000000, -21.00000000000000000 ) ) ;
#2554 = CARTESIAN_POINT ( 'NONE',  ( 0.000000000000000000, 76.00000000000000000, -5.000000000000000000 ) ) ;
#2555 = CARTESIAN_POINT ( 'NONE',  ( -25.00000000000000000, 3.061616997868383043E-15, -10.00000000000000000 ) ) ;
#2556 = FACE_OUTER_BOUND ( 'NONE', #535, .T. ) ;
#2557 = CYLINDRICAL_SURFACE ( 'NONE', #427, 4.000000000000000000 ) ;
#2558 = CARTESIAN_POINT ( 'NONE',  ( 0.2781361116214784435, 0.5911337086199419666, -30.19075124647132569 ) ) ;
#2559 = EDGE_LOOP ( 'NONE', ( #703, #802, #2388, #1505, #741, #756 ) ) ;
#2560 = ADVANCED_FACE ( 'NONE', ( #594 ), #144, .F. ) ;
#2561 = EDGE_CURVE ( 'NONE', #901, #2364, #101, .T. ) ;
#2562 = ORIENTED_EDGE ( 'NONE', *, *, #196, .F. ) ;
#2563 = CARTESIAN_POINT ( 'NONE',  ( 1.495879695640158324, 0.2139970679583560742, -29.95057989382780050 ) ) ;
#2564 = AXIS2_PLACEMENT_3D ( 'NONE', #1553, #2964, #1326 ) ;
#2565 = EDGE_CURVE ( 'NONE', #1043, #242, #365, .T. ) ;
#2566 = CARTESIAN_POINT ( 'NONE',  ( 11.48178082920428089, 0.8028843288202914819, 0.000000000000000000 ) ) ;
#2567 = CARTESIAN_POINT ( 'NONE',  ( 9.000000000000001776, 0.000000000000000000, -3.700000000000000178 ) ) ;
#2568 = DIRECTION ( 'NONE',  ( 0.000000000000000000, 0.000000000000000000, 1.000000000000000000 ) ) ;
#2569 = DIRECTION ( 'NONE',  ( 0.000000000000000000, 0.000000000000000000, 1.000000000000000000 ) ) ;
#2570 = FACE_OUTER_BOUND ( 'NONE', #2176, .T. ) ;
#2571 = FACE_OUTER_BOUND ( 'NONE', #391, .T. ) ;
#2572 = ORIENTED_EDGE ( 'NONE', *, *, #3014, .T. ) ;
#2573 = VERTEX_POINT ( 'NONE', #567 ) ;
#2574 = DIRECTION ( 'NONE',  ( 0.000000000000000000, 1.000000000000000000, 0.000000000000000000 ) ) ;
#2575 = ORIENTED_EDGE ( 'NONE', *, *, #2866, .F. ) ;
#2576 = EDGE_CURVE ( 'NONE', #2322, #2541, #479, .T. ) ;
#2577 = CARTESIAN_POINT ( 'NONE',  ( 1.554684979899024544, -0.4652207701431837483, -29.73098764384175396 ) ) ;
#2578 = PLANE ( 'NONE',  #1903 ) ;
#2579 = CARTESIAN_POINT ( 'NONE',  ( -16.74999999999999645, 0.000000000000000000, -58.00000000000000000 ) ) ;
#2580 = CARTESIAN_POINT ( 'NONE',  ( 0.7500000000000000000, 0.000000000000000000, -21.00000000000000000 ) ) ;
#2581 = CIRCLE ( 'NONE', #2190, 1.000000000000000888 ) ;
#2582 = DIRECTION ( 'NONE',  ( -0.5445901143579845449, 0.000000000000000000, 0.8387023353631234412 ) ) ;
#2583 = TOROIDAL_SURFACE ( 'NONE', #275, 21.50000000000000000, 1.000000000000000000 ) ;
#2584 = DIRECTION ( 'NONE',  ( -0.000000000000000000, -1.000000000000000000, -0.000000000000000000 ) ) ;
#2585 = AXIS2_PLACEMENT_3D ( 'NONE', #38, #970, #1909 ) ;
#2586 = AXIS2_PLACEMENT_3D ( 'NONE', #1070, #2036, #2248 ) ;
#2587 = CIRCLE ( 'NONE', #376, 3.990256201039297235 ) ;
#2588 = ORIENTED_EDGE ( 'NONE', *, *, #2156, .T. ) ;
#2589 = AXIS2_PLACEMENT_3D ( 'NONE', #2787, #663, #2538 ) ;
#2590 = CARTESIAN_POINT ( 'NONE',  ( 0.000000000000000000, 152.0493901531919505, -6.599999999999999645 ) ) ;
#2591 = CIRCLE ( 'NONE', #924, 3.000000000000000444 ) ;
#2592 = CARTESIAN_POINT ( 'NONE',  ( 0.000000000000000000, 150.0000000000000284, 0.000000000000000000 ) ) ;
#2593 = EDGE_LOOP ( 'NONE', ( #1078, #1124, #1191, #2162 ) ) ;
#2594 = CARTESIAN_POINT ( 'NONE',  ( 1.138851875598549945, -0.6486679687393349658, -30.02221164137137421 ) ) ;
#2595 = EDGE_CURVE ( 'NONE', #738, #1635, #3034, .T. ) ;
#2596 = ORIENTED_EDGE ( 'NONE', *, *, #2281, .F. ) ;
#2597 = DIRECTION ( 'NONE',  ( -0.06975647374411844681, 0.9975640502598247528, 0.000000000000000000 ) ) ;
#2598 = CARTESIAN_POINT ( 'NONE',  ( 0.000000000000000000, -1.040949779275237937E-16, 0.000000000000000000 ) ) ;
#2599 = DIRECTION ( 'NONE',  ( -0.000000000000000000, -0.000000000000000000, -1.000000000000000000 ) ) ;
#2600 = ADVANCED_FACE ( 'NONE', ( #1513 ), #342, .F. ) ;
#2601 = EDGE_CURVE ( 'NONE', #2618, #460, #2887, .T. ) ;
#2602 = CARTESIAN_POINT ( 'NONE',  ( -24.00000000000000000, 2.939152317953647894E-15, -19.00000000000000000 ) ) ;
#2603 = FACE_OUTER_BOUND ( 'NONE', #2559, .T. ) ;
#2604 = EDGE_CURVE ( 'NONE', #2713, #949, #1524, .T. ) ;
#2605 = ORIENTED_EDGE ( 'NONE', *, *, #1823, .T. ) ;
#2606 = VERTEX_POINT ( 'NONE', #2215 ) ;
#2607 = CARTESIAN_POINT ( 'NONE',  ( 1.372071198533067360, 0.6887290724018594323, -29.75847379849721719 ) ) ;
#2608 = EDGE_LOOP ( 'NONE', ( #445, #2126 ) ) ;
#2609 = CARTESIAN_POINT ( 'NONE',  ( 0.2536780302508586105, -0.8428257565693352271, -29.92352136526771744 ) ) ;
#2610 = ORIENTED_EDGE ( 'NONE', *, *, #157, .F. ) ;
#2611 = LINE ( 'NONE', #1864, #967 ) ;
#2612 = CARTESIAN_POINT ( 'NONE',  ( 17.35000000000000142, 2.032913686584606063E-15, -71.29999999999999716 ) ) ;
#2613 = CARTESIAN_POINT ( 'NONE',  ( 18.25000000000000711, 0.000000000000000000, -75.00000000000000000 ) ) ;
#2614 = CARTESIAN_POINT ( 'NONE',  ( 1.500000000000000000, 9.184850993605150903E-17, -35.00000000000000000 ) ) ;
#2615 = EDGE_CURVE ( 'NONE', #3020, #558, #308, .T. ) ;
#2616 = DIRECTION ( 'NONE',  ( -8.881784197001252323E-15, 0.000000000000000000, -1.000000000000000000 ) ) ;
#2617 = ORIENTED_EDGE ( 'NONE', *, *, #895, .F. ) ;
#2618 = VERTEX_POINT ( 'NONE', #81 ) ;
#2619 = EDGE_CURVE ( 'NONE', #165, #2550, #1037, .T. ) ;
#2620 = DIRECTION ( 'NONE',  ( 1.000000000000000000, 0.000000000000000000, 0.000000000000000000 ) ) ;
#2621 = ORIENTED_EDGE ( 'NONE', *, *, #2468, .T. ) ;
#2622 = CONTEXT_DEPENDENT_SHAPE_REPRESENTATION ( #2207, #1368 ) ;
#2623 = CARTESIAN_POINT ( 'NONE',  ( 3.000000000000000000, 0.000000000000000000, 3.099999999999999645 ) ) ;
#2624 = ORIENTED_EDGE ( 'NONE', *, *, #1333, .T. ) ;
#2625 = CARTESIAN_POINT ( 'NONE',  ( 0.000000000000000000, 0.000000000000000000, -10.00000000000000000 ) ) ;
#2626 = DIRECTION ( 'NONE',  ( -0.000000000000000000, -0.000000000000000000, -1.000000000000000000 ) ) ;
#2627 = CARTESIAN_POINT ( 'NONE',  ( 3.721571393038729969, 111.7790495576214340, 1.271494348327226298 ) ) ;
#2628 = DIRECTION ( 'NONE',  ( -0.000000000000000000, -0.000000000000000000, -1.000000000000000000 ) ) ;
#2629 = FACE_OUTER_BOUND ( 'NONE', #1717, .T. ) ;
#2630 = AXIS2_PLACEMENT_3D ( 'NONE', #1578, #2523, #2314 ) ;
#2631 = AXIS2_PLACEMENT_3D ( 'NONE', #1386, #2359, #1196 ) ;
#2632 = EDGE_CURVE ( 'NONE', #605, #2016, #2228, .T. ) ;
#2633 = VERTEX_POINT ( 'NONE', #2423 ) ;
#2634 = EDGE_LOOP ( 'NONE', ( #1756, #2252 ) ) ;
#2635 = TOROIDAL_SURFACE ( 'NONE', #869, 5.000000000000000888, 2.000000000000000000 ) ;
#2636 = PRODUCT_DEFINITION ( 'UNKNOWN', '', #1014, #1188 ) ;
#2637 = MECHANICAL_DESIGN_GEOMETRIC_PRESENTATION_REPRESENTATION (  '', ( #2937 ), #2738 ) ;
#2638 = CARTESIAN_POINT ( 'NONE',  ( -15.84999999999999964, 0.000000000000000000, -35.00000000000000000 ) ) ;
#2639 = AXIS2_PLACEMENT_3D ( 'NONE', #2989, #1576, #1133 ) ;
#2640 = ADVANCED_FACE ( 'NONE', ( #1722 ), #556, .T. ) ;
#2641 = CIRCLE ( 'NONE', #2789, 17.50000000000000000 ) ;
#2642 = VERTEX_POINT ( 'NONE', #1989 ) ;
#2643 = AXIS2_PLACEMENT_3D ( 'NONE', #2580, #2568, #1394 ) ;
#2644 = CARTESIAN_POINT ( 'NONE',  ( 3.000000000000000000, 0.000000000000000000, 0.000000000000000000 ) ) ;
#2645 = AXIS2_PLACEMENT_3D ( 'NONE', #1969, #1742, #2433 ) ;
#2646 = ADVANCED_FACE ( 'NONE', ( #1254 ), #1156, .T. ) ;
#2647 = ORIENTED_EDGE ( 'NONE', *, *, #600, .T. ) ;
#2648 = DIRECTION ( 'NONE',  ( 0.000000000000000000, 0.000000000000000000, 1.000000000000000000 ) ) ;
#2649 = DIRECTION ( 'NONE',  ( 0.000000000000000000, -0.5150380749100555988, -0.8571673007021114454 ) ) ;
#2650 = DIRECTION ( 'NONE',  ( 0.000000000000000000, -1.000000000000000000, 0.000000000000000000 ) ) ;
#2651 = CARTESIAN_POINT ( 'NONE',  ( 0.7500000000000000000, 0.000000000000000000, -24.25735931288071257 ) ) ;
#2652 = LINE ( 'NONE', #544, #918 ) ;
#2653 = ORIENTED_EDGE ( 'NONE', *, *, #979, .F. ) ;
#2654 = DIRECTION ( 'NONE',  ( 0.000000000000000000, 0.000000000000000000, -1.000000000000000000 ) ) ;
#2655 = DIRECTION ( 'NONE',  ( -0.000000000000000000, -1.000000000000000000, -0.000000000000000000 ) ) ;
#2656 = ORIENTED_EDGE ( 'NONE', *, *, #1184, .F. ) ;
#2657 = EDGE_CURVE ( 'NONE', #1926, #2258, #1701, .T. ) ;
#2658 = ADVANCED_FACE ( 'NONE', ( #2722 ), #2968, .F. ) ;
#2659 = CARTESIAN_POINT ( 'NONE',  ( -15.84999999999999964, 0.000000000000000000, -70.00000000000000000 ) ) ;
#2660 = ORIENTED_EDGE ( 'NONE', *, *, #234, .T. ) ;
#2661 = DIRECTION ( 'NONE',  ( 0.000000000000000000, 0.000000000000000000, 1.000000000000000000 ) ) ;
#2662 = CARTESIAN_POINT ( 'NONE',  ( 1.491933736798549903, 143.6643535529127576, -2.727843013322353016 ) ) ;
#2663 = EDGE_CURVE ( 'NONE', #3020, #2027, #617, .T. ) ;
#2664 = CARTESIAN_POINT ( 'NONE',  ( 6.123233995736766282E-16, 76.00000000000000000, 5.000000000000000000 ) ) ;
#2665 = DIRECTION ( 'NONE',  ( 1.000000000000000000, 0.000000000000000000, 0.000000000000000000 ) ) ;
#2666 = ORIENTED_EDGE ( 'NONE', *, *, #1463, .T. ) ;
#2667 = CARTESIAN_POINT ( 'NONE',  ( 0.000000000000000000, 8.000000000000000000, 0.000000000000000000 ) ) ;
#2668 = DIRECTION ( 'NONE',  ( 0.7193673501942572379, -0.6868361381880851990, 0.1037628775303114093 ) ) ;
#2669 = UNCERTAINTY_MEASURE_WITH_UNIT (LENGTH_MEASURE( 1.000000000000000082E-05 ), #397, 'distance_accuracy_value', 'NONE');
#2670 = EDGE_LOOP ( 'NONE', ( #2186, #1769, #1489, #716 ) ) ;
#2671 = FACE_OUTER_BOUND ( 'NONE', #676, .T. ) ;
#2672 = EDGE_CURVE ( 'NONE', #300, #2814, #1055, .T. ) ;
#2673 = ORIENTED_EDGE ( 'NONE', *, *, #1049, .F. ) ;
#2674 = SURFACE_STYLE_FILL_AREA ( #2910 ) ;
#2675 = CARTESIAN_POINT ( 'NONE',  ( 0.02081712206522097139, -0.2025658943469185458, -30.24007861087559235 ) ) ;
#2676 = CARTESIAN_POINT ( 'NONE',  ( 0.000000000000000000, 0.000000000000000000, -35.00000000000000000 ) ) ;
#2677 = APPLICATION_CONTEXT ( 'automotive_design' ) ;
#2678 = ORIENTED_EDGE ( 'NONE', *, *, #2576, .T. ) ;
#2679 = DIRECTION ( 'NONE',  ( -0.000000000000000000, 0.000000000000000000, -1.000000000000000000 ) ) ;
#2680 = AXIS2_PLACEMENT_3D ( 'NONE', #1372, #3006, #1617 ) ;
#2681 = CIRCLE ( 'NONE', #526, 2.600000000000000089 ) ;
#2682 = DIRECTION ( 'NONE',  ( 0.000000000000000000, 1.000000000000000000, 0.000000000000000000 ) ) ;
#2683 = ORIENTED_EDGE ( 'NONE', *, *, #1924, .F. ) ;
#2684 = AXIS2_PLACEMENT_3D ( 'NONE', #1546, #162, #1819 ) ;
#2685 = DIRECTION ( 'NONE',  ( 1.000000000000000000, 0.000000000000000000, 0.000000000000000000 ) ) ;
#2686 = CIRCLE ( 'NONE', #2535, 1.999999999999991340 ) ;
#2687 = TOROIDAL_SURFACE ( 'NONE', #2934, 11.57584852788213325, 1.000000000000000000 ) ;
#2688 = EDGE_LOOP ( 'NONE', ( #1140, #2725, #2548, #898 ) ) ;
#2689 =( LENGTH_UNIT ( ) NAMED_UNIT ( * ) SI_UNIT ( .MILLI., .METRE. ) );
#2690 = AXIS2_PLACEMENT_3D ( 'NONE', #2804, #1671, #2354 ) ;
#2691 = VECTOR ( 'NONE', #1840, 1000.000000000000000 ) ;
#2692 = VECTOR ( 'NONE', #3013, 1000.000000000000000 ) ;
#2693 = CARTESIAN_POINT ( 'NONE',  ( 0.9977104962400085153, 150.7320751724518857, 4.233905954708103714 ) ) ;
#2694 = EDGE_CURVE ( 'NONE', #2642, #2606, #184, .T. ) ;
#2695 =( GEOMETRIC_REPRESENTATION_CONTEXT ( 3 ) GLOBAL_UNCERTAINTY_ASSIGNED_CONTEXT ( ( #2669 ) ) GLOBAL_UNIT_ASSIGNED_CONTEXT ( ( #397, #380, #2289 ) ) REPRESENTATION_CONTEXT ( 'NONE', 'WORKASPACE' ) );
#2696 = CARTESIAN_POINT ( 'NONE',  ( -16.75000000000000355, 2.143131898507868643E-15, -75.00000000000000000 ) ) ;
#2697 = FACE_OUTER_BOUND ( 'NONE', #133, .T. ) ;
#2698 = EDGE_CURVE ( 'NONE', #53, #1894, #1404, .T. ) ;
#2699 = DIRECTION ( 'NONE',  ( -1.000000000000000000, 0.000000000000000000, 0.000000000000000000 ) ) ;
#2700 = EDGE_CURVE ( 'NONE', #4, #2374, #2740, .T. ) ;
#2701 = VERTEX_POINT ( 'NONE', #3033 ) ;
#2702 = CARTESIAN_POINT ( 'NONE',  ( 3.000000000000000000, 46.00000000000000000, -3.100000000000000533 ) ) ;
#2703 = ADVANCED_FACE ( 'NONE', ( #2067 ), #228, .F. ) ;
#2704 = DIRECTION ( 'NONE',  ( 0.000000000000000000, 0.000000000000000000, 1.000000000000000000 ) ) ;
#2705 = VERTEX_POINT ( 'NONE', #399 ) ;
#2706 = FACE_OUTER_BOUND ( 'NONE', #2318, .T. ) ;
#2707 = ORIENTED_EDGE ( 'NONE', *, *, #554, .T. ) ;
#2708 = DIRECTION ( 'NONE',  ( -0.000000000000000000, -1.000000000000000000, -0.000000000000000000 ) ) ;
#2709 = FACE_OUTER_BOUND ( 'NONE', #2174, .T. ) ;
#2710 = CARTESIAN_POINT ( 'NONE',  ( 0.7500000000000000000, 0.000000000000000000, -28.59763958834948738 ) ) ;
#2711 = DIRECTION ( 'NONE',  ( 1.000000000000000000, 0.000000000000000000, 0.000000000000000000 ) ) ;
#2712 = CARTESIAN_POINT ( 'NONE',  ( 0.4475000445971694107, 0.9226954730815123407, -29.89532066088903051 ) ) ;
#2713 = VERTEX_POINT ( 'NONE', #608 ) ;
#2714 = EDGE_CURVE ( 'NONE', #1936, #1552, #1796, .T. ) ;
#2715 = CARTESIAN_POINT ( 'NONE',  ( 0.000000000000000000, 0.000000000000000000, 0.000000000000000000 ) ) ;
#2716 = DIRECTION ( 'NONE',  ( -0.000000000000000000, -1.000000000000000000, -0.000000000000000000 ) ) ;
#2717 = ORIENTED_EDGE ( 'NONE', *, *, #749, .F. ) ;
#2718 = DIRECTION ( 'NONE',  ( 1.000000000000000000, 0.000000000000000000, -0.000000000000000000 ) ) ;
#2719 = APPLICATION_CONTEXT ( 'automotive_design' ) ;
#2720 = VERTEX_POINT ( 'NONE', #906 ) ;
#2721 = CARTESIAN_POINT ( 'NONE',  ( 1.009611779433593703, 150.5618788934737324, -4.342822815853342178 ) ) ;
#2722 = FACE_OUTER_BOUND ( 'NONE', #779, .T. ) ;
#2723 = CARTESIAN_POINT ( 'NONE',  ( 4.898587196589412829E-16, 161.0000000000000284, 4.000000000000000000 ) ) ;
#2724 = DIRECTION ( 'NONE',  ( 0.000000000000000000, 0.000000000000000000, 1.000000000000000000 ) ) ;
#2725 = ORIENTED_EDGE ( 'NONE', *, *, #1809, .T. ) ;
#2726 = CARTESIAN_POINT ( 'NONE',  ( 1.283078895303410905, 146.6511169372335530, -4.834063547879888567 ) ) ;
#2727 = CARTESIAN_POINT ( 'NONE',  ( 0.1150934774202077571, 0.7506459770414622978, -29.94357261642997869 ) ) ;
#2728 = EDGE_CURVE ( 'NONE', #104, #2299, #1495, .T. ) ;
#2729 = CIRCLE ( 'NONE', #1346, 17.50000000000000355 ) ;
#2730 = ORIENTED_EDGE ( 'NONE', *, *, #2095, .T. ) ;
#2731 = CONICAL_SURFACE ( 'NONE', #720, 6.750000000000000000, 0.7853981633974481680 ) ;
#2732 = DIRECTION ( 'NONE',  ( -1.000000000000000000, 0.000000000000000000, 0.000000000000000000 ) ) ;
#2733 = EDGE_CURVE ( 'NONE', #688, #890, #858, .T. ) ;
#2734 = TOROIDAL_SURFACE ( 'NONE', #1411, 21.50000000000000000, 1.000000000000000000 ) ;
#2735 = VERTEX_POINT ( 'NONE', #1588 ) ;
#2736 = AXIS2_PLACEMENT_3D ( 'NONE', #661, #1559, #3001 ) ;
#2737 = CARTESIAN_POINT ( 'NONE',  ( 0.000000000000000000, 0.000000000000000000, -3.700000000000000178 ) ) ;
#2738 =( GEOMETRIC_REPRESENTATION_CONTEXT ( 3 ) GLOBAL_UNCERTAINTY_ASSIGNED_CONTEXT ( ( #1245 ) ) GLOBAL_UNIT_ASSIGNED_CONTEXT ( ( #1713, #1737, #2403 ) ) REPRESENTATION_CONTEXT ( 'NONE', 'WORKASPACE' ) );
#2739 = AXIS2_PLACEMENT_3D ( 'NONE', #1200, #2144, #48 ) ;
#2740 = LINE ( 'NONE', #412, #962 ) ;
#2741 = CIRCLE ( 'NONE', #1409, 1.000000000000000888 ) ;
#2742 = CARTESIAN_POINT ( 'NONE',  ( 1.026608654170163781, 0.7118829334499526817, -30.04455791729926162 ) ) ;
#2743 = AXIS2_PLACEMENT_3D ( 'NONE', #2386, #2628, #733 ) ;
#2744 = DIRECTION ( 'NONE',  ( 0.000000000000000000, 1.000000000000000000, 0.000000000000000000 ) ) ;
#2745 = DIRECTION ( 'NONE',  ( 1.000000000000000000, 0.000000000000000000, -0.000000000000000000 ) ) ;
#2746 = ORIENTED_EDGE ( 'NONE', *, *, #709, .F. ) ;
#2747 = DIRECTION ( 'NONE',  ( 0.000000000000000000, 0.000000000000000000, 1.000000000000000000 ) ) ;
#2748 = CARTESIAN_POINT ( 'NONE',  ( 0.1476095357406761732, -0.4574974527114529232, -29.98313891837132061 ) ) ;
#2749 = ORIENTED_EDGE ( 'NONE', *, *, #1201, .T. ) ;
#2750 = DIRECTION ( 'NONE',  ( 0.000000000000000000, 0.000000000000000000, 1.000000000000000000 ) ) ;
#2751 = VERTEX_POINT ( 'NONE', #155 ) ;
#2752 = DIRECTION ( 'NONE',  ( 0.000000000000000000, 0.000000000000000000, 1.000000000000000000 ) ) ;
#2753 = ADVANCED_FACE ( 'NONE', ( #1844 ), #1366, .T. ) ;
#2754 = DIRECTION ( 'NONE',  ( 1.224646799147353207E-16, 1.000000000000000000, -0.000000000000000000 ) ) ;
#2755 = DIRECTION ( 'NONE',  ( -0.000000000000000000, -0.000000000000000000, -1.000000000000000000 ) ) ;
#2756 = EDGE_CURVE ( 'NONE', #1696, #98, #2986, .T. ) ;
#2757 = DIRECTION ( 'NONE',  ( -0.000000000000000000, -0.000000000000000000, -1.000000000000000000 ) ) ;
#2758 = CARTESIAN_POINT ( 'NONE',  ( 1.426092358330132814, 144.6059291322715978, 3.502685476475087878 ) ) ;
#2759 = CYLINDRICAL_SURFACE ( 'NONE', #2630, 17.50000000000000355 ) ;
#2760 = ORIENTED_EDGE ( 'NONE', *, *, #2733, .T. ) ;
#2761 = CYLINDRICAL_SURFACE ( 'NONE', #1644, 1.999999999999991340 ) ;
#2762 = CARTESIAN_POINT ( 'NONE',  ( 0.1421456714478291639, 0.4501196572944286545, -30.21688406937841975 ) ) ;
#2763 = EDGE_LOOP ( 'NONE', ( #1953, #2730, #2196, #3011 ) ) ;
#2764 = VERTEX_POINT ( 'NONE', #1144 ) ;
#2765 = FACE_OUTER_BOUND ( 'NONE', #963, .T. ) ;
#2766 = ORIENTED_EDGE ( 'NONE', *, *, #2884, .T. ) ;
#2767 = PLANE ( 'NONE',  #1995 ) ;
#2768 = EDGE_CURVE ( 'NONE', #426, #1441, #131, .T. ) ;
#2769 = DIRECTION ( 'NONE',  ( -0.000000000000000000, -0.000000000000000000, -1.000000000000000000 ) ) ;
#2770 = CARTESIAN_POINT ( 'NONE',  ( 6.123233995736766282E-16, 150.0000000000000284, 5.000000000000000000 ) ) ;
#2771 = PRODUCT_DEFINITION_SHAPE ( 'NONE', 'NONE',  #1354 ) ;
#2772 = FACE_BOUND ( 'NONE', #1623, .T. ) ;
#2773 = FACE_OUTER_BOUND ( 'NONE', #1807, .T. ) ;
#2774 = ORIENTED_EDGE ( 'NONE', *, *, #2512, .T. ) ;
#2775 = LINE ( 'NONE', #653, #2879 ) ;
#2776 = CARTESIAN_POINT ( 'NONE',  ( 0.4475000481047953782, 0.9226954673779014238, -29.89532066166451330 ) ) ;
#2777 = ORIENTED_EDGE ( 'NONE', *, *, #590, .T. ) ;
#2778 = ORIENTED_EDGE ( 'NONE', *, *, #2006, .T. ) ;
#2779 = CLOSED_SHELL ( 'NONE', ( #107, #32, #1440, #2753, #932, #2922, #240, #2184, #2224, #2051, #2640, #2086, #620, #461, #320, #2461, #1883, #782, #664, #570, #2320, #2996, #2703, #2249, #1732, #1529, #2465, #2460, #2833 ) ) ;
#2780 = EDGE_LOOP ( 'NONE', ( #2178, #2041, #2938, #517 ) ) ;
#2781 = CARTESIAN_POINT ( 'NONE',  ( 0.6366421243178096434, -0.7485565392601991608, -29.90797584032097234 ) ) ;
#2782 = CIRCLE ( 'NONE', #2930, 8.099999999999999645 ) ;
#2783 = DIRECTION ( 'NONE',  ( -1.000000000000000000, 0.000000000000000000, 0.000000000000000000 ) ) ;
#2784 = AXIS2_PLACEMENT_3D ( 'NONE', #2487, #1813, #1830 ) ;
#2785 = AXIS2_PLACEMENT_3D ( 'NONE', #7, #743, #2325 ) ;
#2786 = DIRECTION ( 'NONE',  ( -0.000000000000000000, -0.000000000000000000, -1.000000000000000000 ) ) ;
#2787 = CARTESIAN_POINT ( 'NONE',  ( 0.7499999999999997780, 0.000000000000000000, -75.00000000000000000 ) ) ;
#2788 = AXIS2_PLACEMENT_3D ( 'NONE', #766, #809, #2213 ) ;
#2789 = AXIS2_PLACEMENT_3D ( 'NONE', #2803, #5, #223 ) ;
#2790 = DIRECTION ( 'NONE',  ( 1.000000000000000000, 0.000000000000000000, -0.000000000000000000 ) ) ;
#2791 = ORIENTED_EDGE ( 'NONE', *, *, #1410, .F. ) ;
#2792 = DIRECTION ( 'NONE',  ( 0.000000000000000000, 0.000000000000000000, 1.000000000000000000 ) ) ;
#2793 = AXIS2_PLACEMENT_3D ( 'NONE', #1975, #1764, #2620 ) ;
#2794 = EDGE_CURVE ( 'NONE', #688, #407, #1130, .T. ) ;
#2795 = EDGE_CURVE ( 'NONE', #592, #637, #917, .T. ) ;
#2796 = CARTESIAN_POINT ( 'NONE',  ( -0.2404524975904763495, 0.1054162136396905175, -29.99466498356880351 ) ) ;
#2797 = VECTOR ( 'NONE', #591, 1000.000000000000000 ) ;
#2798 = ORIENTED_EDGE ( 'NONE', *, *, #2448, .F. ) ;
#2799 = ORIENTED_EDGE ( 'NONE', *, *, #740, .F. ) ;
#2800 = CARTESIAN_POINT ( 'NONE',  ( 19.25000000000000711, 0.000000000000000000, -59.00000000000000000 ) ) ;
#2801 = EDGE_CURVE ( 'NONE', #2099, #2735, #2301, .T. ) ;
#2802 = ORIENTED_EDGE ( 'NONE', *, *, #1331, .F. ) ;
#2803 = CARTESIAN_POINT ( 'NONE',  ( 0.7500000000000000000, 0.000000000000000000, -70.00000000000000000 ) ) ;
#2804 = CARTESIAN_POINT ( 'NONE',  ( 0.000000000000000000, 0.000000000000000000, 0.000000000000000000 ) ) ;
#2805 = DIRECTION ( 'NONE',  ( 1.000000000000000000, 0.000000000000000000, 0.000000000000000000 ) ) ;
#2806 = DIRECTION ( 'NONE',  ( -1.000000000000000000, 0.000000000000000000, 0.000000000000000000 ) ) ;
#2807 = FACE_OUTER_BOUND ( 'NONE', #572, .T. ) ;
#2808 = DIRECTION ( 'NONE',  ( -0.000000000000000000, 0.000000000000000000, -1.000000000000000000 ) ) ;
#2809 = CARTESIAN_POINT ( 'NONE',  ( -24.00000000000000000, 3.000384657911015469E-15, -20.00000000000000000 ) ) ;
#2810 = EDGE_CURVE ( 'NONE', #1031, #2633, #2043, .T. ) ;
#2811 = ORIENTED_EDGE ( 'NONE', *, *, #2505, .T. ) ;
#2812 = ORIENTED_EDGE ( 'NONE', *, *, #2095, .F. ) ;
#2813 = EDGE_CURVE ( 'NONE', #1405, #2099, #483, .T. ) ;
#2814 = VERTEX_POINT ( 'NONE', #964 ) ;
#2815 = CARTESIAN_POINT ( 'NONE',  ( 1.495584208627707357, 0.2216944226493507419, -29.77366960066812496 ) ) ;
#2816 = DIRECTION ( 'NONE',  ( -0.000000000000000000, -0.000000000000000000, 1.000000000000000000 ) ) ;
#2817 = DIRECTION ( 'NONE',  ( 0.000000000000000000, 0.000000000000000000, -1.000000000000000000 ) ) ;
#2818 = CYLINDRICAL_SURFACE ( 'NONE', #2338, 10.75000000000000000 ) ;
#2819 = DIRECTION ( 'NONE',  ( 0.5445901143579854331, 0.000000000000000000, 0.8387023353631229972 ) ) ;
#2820 = DIRECTION ( 'NONE',  ( -1.000000000000000000, 0.000000000000000000, 0.000000000000000000 ) ) ;
#2821 = ORIENTED_EDGE ( 'NONE', *, *, #1106, .T. ) ;
#2822 = ORIENTED_EDGE ( 'NONE', *, *, #2869, .F. ) ;
#2823 = EDGE_CURVE ( 'NONE', #2633, #2000, #2611, .T. ) ;
#2824 = DIRECTION ( 'NONE',  ( -1.000000000000000000, 0.000000000000000000, 0.000000000000000000 ) ) ;
#2825 = ORIENTED_EDGE ( 'NONE', *, *, #938, .T. ) ;
#2826 = ADVANCED_FACE ( 'NONE', ( #725 ), #730, .T. ) ;
#2827 = EDGE_CURVE ( 'NONE', #207, #2909, #694, .T. ) ;
#2828 = CARTESIAN_POINT ( 'NONE',  ( 0.3616783335573527380, -0.6496625758313504528, -29.95033690730697629 ) ) ;
#2829 = CYLINDRICAL_SURFACE ( 'NONE', #1499, 9.000000000000000000 ) ;
#2830 = EDGE_CURVE ( 'NONE', #2000, #1900, #2438, .T. ) ;
#2831 = LINE ( 'NONE', #1626, #1547 ) ;
#2832 = DIRECTION ( 'NONE',  ( 1.000000000000000000, 0.000000000000000000, 0.000000000000000000 ) ) ;
#2833 = ADVANCED_FACE ( 'NONE', ( #1907 ), #1223, .T. ) ;
#2834 = DIRECTION ( 'NONE',  ( 1.000000000000000000, 0.000000000000000000, 0.000000000000000000 ) ) ;
#2835 = AXIS2_PLACEMENT_3D ( 'NONE', #1618, #173, #2254 ) ;
#2836 = CYLINDRICAL_SURFACE ( 'NONE', #1007, 5.000000000000000000 ) ;
#2837 = AXIS2_PLACEMENT_3D ( 'NONE', #2912, #1761, #1537 ) ;
#2838 = CIRCLE ( 'NONE', #1705, 3.000000000000000444 ) ;
#2839 = ORIENTED_EDGE ( 'NONE', *, *, #745, .T. ) ;
#2840 = CARTESIAN_POINT ( 'NONE',  ( 1.500000000000000222, -7.934549615262614549E-13, -29.94974746830583356 ) ) ;
#2841 = AXIS2_PLACEMENT_3D ( 'NONE', #319, #1734, #114 ) ;
#2842 = CARTESIAN_POINT ( 'NONE',  ( 0.5699024074070659918, 0.9496399796621560752, -29.87743436529333962 ) ) ;
#2843 = ORIENTED_EDGE ( 'NONE', *, *, #2963, .T. ) ;
#2844 = CARTESIAN_POINT ( 'NONE',  ( 0.8573995926459341277, -0.9496549591830644177, -29.83514728046798936 ) ) ;
#2845 = EDGE_CURVE ( 'NONE', #2322, #104, #2120, .T. ) ;
#2846 = ORIENTED_EDGE ( 'NONE', *, *, #646, .F. ) ;
#2847 = DIRECTION ( 'NONE',  ( -0.000000000000000000, -0.000000000000000000, -1.000000000000000000 ) ) ;
#2848 = CARTESIAN_POINT ( 'NONE',  ( -4.000000000000000888, 0.000000000000000000, -35.00000000000000000 ) ) ;
#2849 = DIRECTION ( 'NONE',  ( -0.000000000000000000, -1.000000000000000000, -0.000000000000000000 ) ) ;
#2850 = EDGE_CURVE ( 'NONE', #655, #1172, #757, .T. ) ;
#2851 = FACE_OUTER_BOUND ( 'NONE', #1527, .T. ) ;
#2852 = CARTESIAN_POINT ( 'NONE',  ( 0.7500000000000000000, 0.000000000000000000, -55.18653780525720265 ) ) ;
#2853 = ORIENTED_EDGE ( 'NONE', *, *, #685, .F. ) ;
#2854 = EDGE_LOOP ( 'NONE', ( #1960, #1312, #797, #2962 ) ) ;
#2855 = DIRECTION ( 'NONE',  ( 0.000000000000000000, 0.000000000000000000, 1.000000000000000000 ) ) ;
#2856 = PRODUCT_DEFINITION_CONTEXT ( 'detailed design', #2876, 'design' ) ;
#2857 = ORIENTED_EDGE ( 'NONE', *, *, #2672, .T. ) ;
#2858 = SHAPE_DEFINITION_REPRESENTATION ( #856, #1285 ) ;
#2859 = VERTEX_POINT ( 'NONE', #1658 ) ;
#2860 = CARTESIAN_POINT ( 'NONE',  ( 5.000000000000000000, 0.000000000000000000, -25.00000000000000000 ) ) ;
#2861 = CARTESIAN_POINT ( 'NONE',  ( 23.25000000000000355, 0.000000000000000000, -65.00000000000000000 ) ) ;
#2862 = DIRECTION ( 'NONE',  ( 1.000000000000000000, 0.000000000000000000, 0.000000000000000000 ) ) ;
#2863 = ADVANCED_FACE ( 'NONE', ( #496 ), #1424, .T. ) ;
#2864 = LINE ( 'NONE', #278, #2087 ) ;
#2865 = DIRECTION ( 'NONE',  ( 1.000000000000000000, 0.000000000000000000, 0.000000000000000000 ) ) ;
#2866 = EDGE_CURVE ( 'NONE', #1441, #313, #2838, .T. ) ;
#2867 = EDGE_LOOP ( 'NONE', ( #2049, #2653 ) ) ;
#2868 = ORIENTED_EDGE ( 'NONE', *, *, #2955, .F. ) ;
#2869 = EDGE_CURVE ( 'NONE', #837, #174, #873, .T. ) ;
#2870 = CARTESIAN_POINT ( 'NONE',  ( 0.7500000000000000000, 0.000000000000000000, -59.00000000000000000 ) ) ;
#2871 = EDGE_LOOP ( 'NONE', ( #2498, #597, #1838, #1340 ) ) ;
#2872 = CARTESIAN_POINT ( 'NONE',  ( 0.7500000000000000000, 0.000000000000000000, -28.00000000000000355 ) ) ;
#2873 = EDGE_LOOP ( 'NONE', ( #495, #548, #1057, #540 ) ) ;
#2874 = DIRECTION ( 'NONE',  ( -1.224646799147353207E-16, 1.000000000000000000, 0.000000000000000000 ) ) ;
#2875 = LINE ( 'NONE', #1708, #235 ) ;
#2876 = APPLICATION_CONTEXT ( 'automotive_design' ) ;
#2877 = CARTESIAN_POINT ( 'NONE',  ( 1.500000000000000222, -7.934549615262614549E-13, -29.94974746830583356 ) ) ;
#2878 = LINE ( 'NONE', #1395, #96 ) ;
#2879 = VECTOR ( 'NONE', #686, 1000.000000000000000 ) ;
#2880 = DIRECTION ( 'NONE',  ( 1.000000000000000000, -0.000000000000000000, 1.224646799147353207E-16 ) ) ;
#2881 = VECTOR ( 'NONE', #2339, 1000.000000000000000 ) ;
#2882 = VECTOR ( 'NONE', #2716, 1000.000000000000000 ) ;
#2883 = ORIENTED_EDGE ( 'NONE', *, *, #1679, .F. ) ;
#2884 = EDGE_CURVE ( 'NONE', #910, #1466, #182, .T. ) ;
#2885 = EDGE_CURVE ( 'NONE', #2210, #2258, #1917, .T. ) ;
#2886 = DIRECTION ( 'NONE',  ( 0.000000000000000000, 0.000000000000000000, 1.000000000000000000 ) ) ;
#2887 = CIRCLE ( 'NONE', #179, 11.75000000000000000 ) ;
#2888 = AXIS2_PLACEMENT_3D ( 'NONE', #1991, #790, #1964 ) ;
#2889 = VECTOR ( 'NONE', #2920, 999.9999999999998863 ) ;
#2890 = AXIS2_PLACEMENT_3D ( 'NONE', #1127, #243, #2064 ) ;
#2891 = DIRECTION ( 'NONE',  ( -1.000000000000000000, 0.000000000000000000, 0.000000000000000000 ) ) ;
#2892 = EDGE_LOOP ( 'NONE', ( #1824, #2933, #1880, #2285, #2501, #2673 ) ) ;
#2893 = ADVANCED_FACE ( 'NONE', ( #1684 ), #2829, .T. ) ;
#2894 = CONICAL_SURFACE ( 'NONE', #1548, 17.49999999999999645, 1.152571997215668054 ) ;
#2895 = DIRECTION ( 'NONE',  ( -0.000000000000000000, -1.000000000000000000, -0.000000000000000000 ) ) ;
#2896 = AXIS2_PLACEMENT_3D ( 'NONE', #314, #2918, #303 ) ;
#2897 = ORIENTED_EDGE ( 'NONE', *, *, #1828, .T. ) ;
#2898 =( NAMED_UNIT ( * ) SI_UNIT ( $, .STERADIAN. ) SOLID_ANGLE_UNIT ( ) );
#2899 = CARTESIAN_POINT ( 'NONE',  ( 0.9598499701087698233, 151.2735059209582289, 3.997075296909948339 ) ) ;
#2900 = CARTESIAN_POINT ( 'NONE',  ( 18.25000000000000000, 2.143131898507867854E-15, -58.00000000000000000 ) ) ;
#2901 = DIRECTION ( 'NONE',  ( 1.000000000000000000, 0.000000000000000000, 0.000000000000000000 ) ) ;
#2902 = ORIENTED_EDGE ( 'NONE', *, *, #2357, .T. ) ;
#2903 = DIRECTION ( 'NONE',  ( 0.000000000000000000, 0.000000000000000000, 1.000000000000000000 ) ) ;
#2904 = EDGE_CURVE ( 'NONE', #1405, #178, #6, .T. ) ;
#2905 = DIRECTION ( 'NONE',  ( 1.000000000000000000, 0.000000000000000000, 0.000000000000000000 ) ) ;
#2906 = ORIENTED_EDGE ( 'NONE', *, *, #1884, .F. ) ;
#2907 = FACE_OUTER_BOUND ( 'NONE', #1135, .T. ) ;
#2908 = ADVANCED_FACE ( 'NONE', ( #2168, #926 ), #2578, .F. ) ;
#2909 = VERTEX_POINT ( 'NONE', #478 ) ;
#2910 = FILL_AREA_STYLE ('',( #1961 ) ) ;
#2911 = CARTESIAN_POINT ( 'NONE',  ( 1.500970727965397211, 143.5351185582707956, -2.676192571585751967 ) ) ;
#2912 = CARTESIAN_POINT ( 'NONE',  ( 0.000000000000000000, 0.000000000000000000, 0.000000000000000000 ) ) ;
#2913 = ORIENTED_EDGE ( 'NONE', *, *, #2917, .T. ) ;
#2914 = DIRECTION ( 'NONE',  ( 0.000000000000000000, 0.000000000000000000, -1.000000000000000000 ) ) ;
#2915 = DIRECTION ( 'NONE',  ( 0.000000000000000000, 0.000000000000000000, 1.000000000000000000 ) ) ;
#2916 = EDGE_LOOP ( 'NONE', ( #2406, #1315 ) ) ;
#2917 = EDGE_CURVE ( 'NONE', #2409, #1115, #1163, .T. ) ;
#2918 = DIRECTION ( 'NONE',  ( -0.000000000000000000, -0.000000000000000000, -1.000000000000000000 ) ) ;
#2919 = ORIENTED_EDGE ( 'NONE', *, *, #1220, .F. ) ;
#2920 = DIRECTION ( 'NONE',  ( -0.5445901143579854331, 0.000000000000000000, -0.8387023353631229972 ) ) ;
#2921 = EDGE_CURVE ( 'NONE', #1976, #1727, #2587, .T. ) ;
#2922 = ADVANCED_FACE ( 'NONE', ( #1522 ), #1946, .F. ) ;
#2923 = CARTESIAN_POINT ( 'NONE',  ( 0.000000000000000000, 0.000000000000000000, -20.00000000000000000 ) ) ;
#2924 = DIRECTION ( 'NONE',  ( 0.000000000000000000, 0.000000000000000000, 1.000000000000000000 ) ) ;
#2925 = PLANE ( 'NONE',  #181 ) ;
#2926 = FACE_OUTER_BOUND ( 'NONE', #284, .T. ) ;
#2927 = ORIENTED_EDGE ( 'NONE', *, *, #1996, .T. ) ;
#2928 = CIRCLE ( 'NONE', #2680, 1.000000000000000888 ) ;
#2929 = DIRECTION ( 'NONE',  ( -0.000000000000000000, -1.000000000000000000, -0.000000000000000000 ) ) ;
#2930 = AXIS2_PLACEMENT_3D ( 'NONE', #955, #1893, #2820 ) ;
#2931 = AXIS2_PLACEMENT_3D ( 'NONE', #2081, #435, #1774 ) ;
#2932 = CARTESIAN_POINT ( 'NONE',  ( -20.00000000000000000, 0.000000000000000000, -9.999999999999998224 ) ) ;
#2933 = ORIENTED_EDGE ( 'NONE', *, *, #2974, .F. ) ;
#2934 = AXIS2_PLACEMENT_3D ( 'NONE', #662, #2757, #1345 ) ;
#2935 = PLANE ( 'NONE',  #702 ) ;
#2936 = AXIS2_PLACEMENT_3D ( 'NONE', #541, #363, #340 ) ;
#2937 = STYLED_ITEM ( 'NONE', ( #1269 ), #699 ) ;
#2938 = ORIENTED_EDGE ( 'NONE', *, *, #1733, .F. ) ;
#2939 = CARTESIAN_POINT ( 'NONE',  ( 0.2783462019201052295, 161.0194638625168864, 0.000000000000000000 ) ) ;
#2940 = PRESENTATION_LAYER_ASSIGNMENT (  '', '', ( #434 ) ) ;
#2941 = TOROIDAL_SURFACE ( 'NONE', #623, 18.50000000000000711, 1.000000000000000000 ) ;
#2942 = VECTOR ( 'NONE', #180, 1000.000000000000000 ) ;
#2943 = CARTESIAN_POINT ( 'NONE',  ( 0.000000000000000000, 76.00000000000000000, 0.000000000000000000 ) ) ;
#2944 = DIRECTION ( 'NONE',  ( -0.000000000000000000, -1.000000000000000000, -0.000000000000000000 ) ) ;
#2945 = DIRECTION ( 'NONE',  ( 1.000000000000000000, 0.000000000000000000, 0.000000000000000000 ) ) ;
#2946 = DIRECTION ( 'NONE',  ( 0.000000000000000000, 0.000000000000000000, 1.000000000000000000 ) ) ;
#2947 = VERTEX_POINT ( 'NONE', #2410 ) ;
#2948 = CARTESIAN_POINT ( 'NONE',  ( 0.7500000000000000000, 0.000000000000000000, -24.25735931288071257 ) ) ;
#2949 = DIRECTION ( 'NONE',  ( 0.000000000000000000, 0.000000000000000000, -1.000000000000000000 ) ) ;
#2950 = ORIENTED_EDGE ( 'NONE', *, *, #2813, .F. ) ;
#2951 = DIRECTION ( 'NONE',  ( 1.000000000000000000, 0.000000000000000000, 0.000000000000000000 ) ) ;
#2952 = VERTEX_POINT ( 'NONE', #66 ) ;
#2953 = CARTESIAN_POINT ( 'NONE',  ( 5.500000000000000000, 0.000000000000000000, -30.00337151423845938 ) ) ;
#2954 = DIRECTION ( 'NONE',  ( 1.000000000000000000, 0.000000000000000000, 0.000000000000000000 ) ) ;
#2955 = EDGE_CURVE ( 'NONE', #3020, #2701, #2984, .T. ) ;
#2956 = CARTESIAN_POINT ( 'NONE',  ( 1.048902179152555014, 150.0000000000000284, 4.888742600973077224 ) ) ;
#2957 = FACE_BOUND ( 'NONE', #2436, .T. ) ;
#2958 = ORIENTED_EDGE ( 'NONE', *, *, #1255, .F. ) ;
#2959 = DIRECTION ( 'NONE',  ( 0.000000000000000000, 0.000000000000000000, 1.000000000000000000 ) ) ;
#2960 = CARTESIAN_POINT ( 'NONE',  ( 0.5399062856600052029, 0.7266226852873749475, -30.14008669328547896 ) ) ;
#2961 = EDGE_LOOP ( 'NONE', ( #1817, #2112, #2268, #197 ) ) ;
#2962 = ORIENTED_EDGE ( 'NONE', *, *, #1633, .F. ) ;
#2963 = EDGE_CURVE ( 'NONE', #589, #760, #1854, .T. ) ;
#2964 = DIRECTION ( 'NONE',  ( -0.000000000000000000, -0.000000000000000000, -1.000000000000000000 ) ) ;
#2965 = ORIENTED_EDGE ( 'NONE', *, *, #630, .F. ) ;
#2966 = DIRECTION ( 'NONE',  ( 1.000000000000000000, 0.000000000000000000, 0.000000000000000000 ) ) ;
#2967 = B_SPLINE_CURVE_WITH_KNOTS ( 'NONE', 3,
 ( #2179, #2420, #79, #2899, #1512, #2693, #1972, #1454, #1962, #542 ),
 .UNSPECIFIED., .F., .F.,
 ( 4, 2, 2, 2, 4 ),
 ( 1.976841901763208263E-07, 0.0005882689338954606110, 0.001176340183600744745, 0.001764411433306029096, 0.002352482683011313230 ),
 .UNSPECIFIED. ) ;
#2968 = CYLINDRICAL_SURFACE ( 'NONE', #2931, 0.7500000000000001110 ) ;
#2969 = CARTESIAN_POINT ( 'NONE',  ( 1.402977057726723542, 144.9364933316245185, 4.258333785316701814 ) ) ;
#2970 = FACE_OUTER_BOUND ( 'NONE', #63, .T. ) ;
#2971 = ORIENTED_EDGE ( 'NONE', *, *, #211, .F. ) ;
#2972 = CARTESIAN_POINT ( 'NONE',  ( 0.7500000000000000000, 0.000000000000000000, -71.29999999999999716 ) ) ;
#2973 = CARTESIAN_POINT ( 'NONE',  ( 0.02147299234710277685, -0.2021600246725691885, -30.00240396063755810 ) ) ;
#2974 = EDGE_CURVE ( 'NONE', #655, #2550, #2453, .T. ) ;
#2975 = ORIENTED_EDGE ( 'NONE', *, *, #226, .F. ) ;
#2976 = CARTESIAN_POINT ( 'NONE',  ( -4.000000000000000888, 0.000000000000000000, -35.00000000000000000 ) ) ;
#2977 = AXIS2_PLACEMENT_3D ( 'NONE', #929, #1866, #966 ) ;
#2978 = AXIS2_PLACEMENT_3D ( 'NONE', #2476, #1075, #1262 ) ;
#2979 = EDGE_LOOP ( 'NONE', ( #2799, #2906, #1473, #1349 ) ) ;
#2980 = ADVANCED_FACE ( 'NONE', ( #1985 ), #1759, .F. ) ;
#2981 = AXIS2_PLACEMENT_3D ( 'NONE', #2651, #1496, #582 ) ;
#2982 = CARTESIAN_POINT ( 'NONE',  ( 0.9194645241962920990, 151.8510447045811702, -3.892915070881413975 ) ) ;
#2983 = AXIS2_PLACEMENT_3D ( 'NONE', #2019, #1814, #1118 ) ;
#2984 = CIRCLE ( 'NONE', #2096, 1.000000000000000888 ) ;
#2985 = AXIS2_PLACEMENT_3D ( 'NONE', #2313, #2007, #202 ) ;
#2986 = LINE ( 'NONE', #200, #2142 ) ;
#2987 = AXIS2_PLACEMENT_3D ( 'NONE', #2336, #1659, #2369 ) ;
#2988 = CARTESIAN_POINT ( 'NONE',  ( 0.7500000000000000000, 0.000000000000000000, -58.64987308908846586 ) ) ;
#2989 = CARTESIAN_POINT ( 'NONE',  ( 0.7500000000000000000, 0.000000000000000000, -21.00000000000000000 ) ) ;
#2990 = PLANE ( 'NONE',  #1792 ) ;
#2991 = ORIENTED_EDGE ( 'NONE', *, *, #1271, .F. ) ;
#2992 = CARTESIAN_POINT ( 'NONE',  ( 1.398536238870072390, 145.0000000000000284, -4.800426688177537038 ) ) ;
#2993 = CARTESIAN_POINT ( 'NONE',  ( 0.5101594447317848724, 0.7177308968669106060, -29.92749172651231149 ) ) ;
#2994 = EDGE_LOOP ( 'NONE', ( #1431, #2319, #2975, #2463 ) ) ;
#2995 = ORIENTED_EDGE ( 'NONE', *, *, #2869, .T. ) ;
#2996 = ADVANCED_FACE ( 'NONE', ( #1945 ), #1356, .T. ) ;
#2997 = DIRECTION ( 'NONE',  ( 1.000000000000000000, 0.000000000000000000, 0.000000000000000000 ) ) ;
#2998 = ORIENTED_EDGE ( 'NONE', *, *, #1464, .T. ) ;
#2999 = DIRECTION ( 'NONE',  ( 0.9961946980917453232, -0.08715574274765808260, -8.702386080009476741E-17 ) ) ;
#3000 = CARTESIAN_POINT ( 'NONE',  ( 12.50000000000000000, 0.000000000000000000, -21.00000000000000000 ) ) ;
#3001 = DIRECTION ( 'NONE',  ( -1.000000000000000000, 0.000000000000000000, 0.000000000000000000 ) ) ;
#3002 = CARTESIAN_POINT ( 'NONE',  ( -18.00000000000001421, 0.000000000000000000, -13.50000000000000355 ) ) ;
#3003 = LINE ( 'NONE', #2020, #874 ) ;
#3004 = DIRECTION ( 'NONE',  ( -1.000000000000000000, 1.224646799147353454E-16, 0.000000000000000000 ) ) ;
#3005 = ORIENTED_EDGE ( 'NONE', *, *, #2604, .T. ) ;
#3006 = DIRECTION ( 'NONE',  ( 0.000000000000000000, -1.000000000000000000, 0.000000000000000000 ) ) ;
#3007 = CARTESIAN_POINT ( 'NONE',  ( 0.000000000000000000, 0.000000000000000000, -10.00000000000000000 ) ) ;
#3008 = VERTEX_POINT ( 'NONE', #552 ) ;
#3009 = ORIENTED_EDGE ( 'NONE', *, *, #211, .T. ) ;
#3010 = FILL_AREA_STYLE ('',( #1388 ) ) ;
#3011 = ORIENTED_EDGE ( 'NONE', *, *, #2795, .T. ) ;
#3012 =( NAMED_UNIT ( * ) SI_UNIT ( $, .STERADIAN. ) SOLID_ANGLE_UNIT ( ) );
#3013 = DIRECTION ( 'NONE',  ( 0.000000000000000000, 0.000000000000000000, 1.000000000000000000 ) ) ;
#3014 = EDGE_CURVE ( 'NONE', #2909, #2016, #1652, .T. ) ;
#3015 = ADVANCED_FACE ( 'NONE', ( #2226 ), #1452, .F. ) ;
#3016 = CARTESIAN_POINT ( 'NONE',  ( 3.000000000000000000, 46.00000000000000000, 3.099999999999999645 ) ) ;
#3017 = CARTESIAN_POINT ( 'NONE',  ( 3.000000000000000000, 46.00000000000000000, 8.314084001783523803 ) ) ;
#3018 = DIRECTION ( 'NONE',  ( 0.000000000000000000, 0.000000000000000000, -1.000000000000000000 ) ) ;
#3019 = CARTESIAN_POINT ( 'NONE',  ( 0.7499999999999997780, 0.000000000000000000, -61.00000000000000000 ) ) ;
#3020 = VERTEX_POINT ( 'NONE', #1704 ) ;
#3021 = CARTESIAN_POINT ( 'NONE',  ( -20.00000000000000000, 0.000000000000000000, -10.00000000000000000 ) ) ;
#3022 = EDGE_CURVE ( 'NONE', #1263, #2165, #1601, .T. ) ;
#3023 = CARTESIAN_POINT ( 'NONE',  ( -0.1267960839499895076, 0.4638215988554351688, -29.97838873270140780 ) ) ;
#3024 = ORIENTED_EDGE ( 'NONE', *, *, #2756, .F. ) ;
#3025 = EDGE_LOOP ( 'NONE', ( #1657, #939, #1230, #1064, #2494 ) ) ;
#3026 = CARTESIAN_POINT ( 'NONE',  ( -12.25000000000000000, 0.000000000000000000, -69.99999999999998579 ) ) ;
#3027 = ORIENTED_EDGE ( 'NONE', *, *, #1464, .F. ) ;
#3028 = ITEM_DEFINED_TRANSFORMATION ( 'NONE', 'NONE', #627,  #920 ) ;
#3029 = AXIS2_PLACEMENT_3D ( 'NONE', #217, #847, #1147 ) ;
#3030 = DIRECTION ( 'NONE',  ( 0.000000000000000000, 1.000000000000000000, 0.000000000000000000 ) ) ;
#3031 = CIRCLE ( 'NONE', #767, 1.000000000000000888 ) ;
#3032 = CIRCLE ( 'NONE', #1697, 11.16971006182868642 ) ;
#3033 = CARTESIAN_POINT ( 'NONE',  ( 11.36802224266098449, 1.300332695275017499E-15, -54.56007414220329110 ) ) ;
#3034 = CIRCLE ( 'NONE', #2434, 4.000000000000000000 ) ;
#3035 = CIRCLE ( 'NONE', #1702, 22.50000000000000355 ) ;
#3036 = CARTESIAN_POINT ( 'NONE',  ( -20.00000000000000000, 0.000000000000000000, -13.50000000000000355 ) ) ;
#3037 = CARTESIAN_POINT ( 'NONE',  ( 0.000000000000000000, 0.000000000000000000, -25.00000000000000000 ) ) ;
#3038 = AXIS2_PLACEMENT_3D ( 'NONE', #704, #2321, #718 ) ;
#3039 = AXIS2_PLACEMENT_3D ( 'NONE', #1488, #1474, #97 ) ;
#3040 = CARTESIAN_POINT ( 'NONE',  ( 0.7499999999999997780, 0.000000000000000000, -75.00000000000000000 ) ) ;
#3041 = DIRECTION ( 'NONE',  ( -0.000000000000000000, -0.000000000000000000, -1.000000000000000000 ) ) ;
#3042 = AXIS2_PLACEMENT_3D ( 'NONE', #2397, #1032, #1700 ) ;
#3043 = NEXT_ASSEMBLY_USAGE_OCCURRENCE ( 'NAUO1', ' ', ' ', #2636, #1354, $ ) ;
#3044 = NEXT_ASSEMBLY_USAGE_OCCURRENCE ( 'NAUO2', ' ', ' ', #2636, #141, $ ) ;
ENDSEC;
END-ISO-10303-21;
