# Supplementary material for: Quantification of cavitating flows with neutron imaging
Source: Sci Rep. 2024 Nov 6;14:26911. doi: 10.1038/s41598-024-76588-3 (PMC11541883; doi:10.1038/s41598-024-76588-3)
Supplement: Supplementary file 4 — Supplementary Material 4 [file 41598_2024_76588_MOESM4_ESM.step]

ISO-10303-21;
HEADER;
FILE_DESCRIPTION (( 'STEP AP214' ),
    '1' );
FILE_NAME ('Needle.STEP',
    '2024-04-03T14:33:07',
    ( '' ),
    ( '' ),
    'SwSTEP 2.0',
    'SolidWorks 2022',
    '' );
FILE_SCHEMA (( 'AUTOMOTIVE_DESIGN' ));
ENDSEC;

DATA;
#1 = CARTESIAN_POINT ( 'NONE',  ( 0.000000000000000000, 150.0000000000000284, 0.000000000000000000 ) ) ;
#2 = EDGE_CURVE ( 'NONE', #591, #60, #877, .T. ) ;
#3 = CARTESIAN_POINT ( 'NONE',  ( 0.000000000000000000, 143.0000000000000284, 0.000000000000000000 ) ) ;
#4 = DIRECTION ( 'NONE',  ( 0.000000000000000000, -1.000000000000000000, -0.000000000000000000 ) ) ;
#5 = LINE ( 'NONE', #490, #63 ) ;
#6 = CARTESIAN_POINT ( 'NONE',  ( 1.048902179152555680, 150.0000000000000284, -4.888742600973076335 ) ) ;
#7 = VECTOR ( 'NONE', #467, 1000.000000000000000 ) ;
#8 = ORIENTED_EDGE ( 'NONE', *, *, #281, .F. ) ;
#9 = CARTESIAN_POINT ( 'NONE',  ( 0.9055948593114367950, 152.0493901531919505, 3.896138851579689089 ) ) ;
#10 = CARTESIAN_POINT ( 'NONE',  ( 3.000000000000000000, 46.00000000000000000, -3.100000000000000533 ) ) ;
#11 = ADVANCED_FACE ( 'NONE', ( #881 ), #359, .F. ) ;
#12 = EDGE_LOOP ( 'NONE', ( #137, #173, #345, #105, #200, #871 ) ) ;
#13 = CARTESIAN_POINT ( 'NONE',  ( 1.538389862757080007, 143.0000000000000284, -2.575530359006910075 ) ) ;
#14 =( NAMED_UNIT ( * ) PLANE_ANGLE_UNIT ( ) SI_UNIT ( $, .RADIAN. ) );
#15 = CARTESIAN_POINT ( 'NONE',  ( 0.000000000000000000, 76.00000000000000000, -5.000000000000000000 ) ) ;
#16 = ORIENTED_EDGE ( 'NONE', *, *, #530, .F. ) ;
#17 = CARTESIAN_POINT ( 'NONE',  ( 0.000000000000000000, 161.0000000000000284, -4.000000000000000000 ) ) ;
#18 = CLOSED_SHELL ( 'NONE', ( #803, #429, #244, #482, #850, #11, #73, #493, #82, #144, #269, #596, #353, #637, #112, #274, #809, #304, #757, #196, #522, #865, #588, #652, #683, #367, #175, #93, #416 ) ) ;
#19 = CARTESIAN_POINT ( 'NONE',  ( 0.000000000000000000, 72.53589838486223584, 0.000000000000000000 ) ) ;
#20 = ORIENTED_EDGE ( 'NONE', *, *, #880, .F. ) ;
#21 = CIRCLE ( 'NONE', #325, 4.000000000000000000 ) ;
#22 = CARTESIAN_POINT ( 'NONE',  ( 1.528729886673202421, 143.1381440940233745, -2.581300358661521965 ) ) ;
#23 = EDGE_CURVE ( 'NONE', #33, #60, #47, .T. ) ;
#24 = ORIENTED_EDGE ( 'NONE', *, *, #299, .T. ) ;
#25 = DIRECTION ( 'NONE',  ( 0.000000000000000000, 0.000000000000000000, 1.000000000000000000 ) ) ;
#26 = DIRECTION ( 'NONE',  ( -0.000000000000000000, -1.000000000000000000, -0.000000000000000000 ) ) ;
#27 = EDGE_LOOP ( 'NONE', ( #603, #870, #396, #318 ) ) ;
#28 = DIRECTION ( 'NONE',  ( 0.000000000000000000, 0.000000000000000000, 1.000000000000000000 ) ) ;
#29 = AXIS2_PLACEMENT_3D ( 'NONE', #571, #695, #501 ) ;
#30 = AXIS2_PLACEMENT_3D ( 'NONE', #104, #586, #377 ) ;
#31 = DIRECTION ( 'NONE',  ( 0.000000000000000000, 0.000000000000000000, 1.000000000000000000 ) ) ;
#32 = EDGE_CURVE ( 'NONE', #64, #376, #55, .T. ) ;
#33 = VERTEX_POINT ( 'NONE', #406 ) ;
#34 = ORIENTED_EDGE ( 'NONE', *, *, #291, .F. ) ;
#35 = CIRCLE ( 'NONE', #785, 4.000000000000000000 ) ;
#36 = CARTESIAN_POINT ( 'NONE',  ( 1.030809979027135226, 150.2587305158433537, 4.590317265365185584 ) ) ;
#37 = EDGE_LOOP ( 'NONE', ( #101, #380 ) ) ;
#38 =( NAMED_UNIT ( * ) SI_UNIT ( $, .STERADIAN. ) SOLID_ANGLE_UNIT ( ) );
#39 = ADVANCED_BREP_SHAPE_REPRESENTATION ( 'Needle', ( #474, #441 ), #140 ) ;
#40 = ORIENTED_EDGE ( 'NONE', *, *, #704, .T. ) ;
#41 = CARTESIAN_POINT ( 'NONE',  ( 11.48178082920428089, 0.8028843288202914819, 0.000000000000000000 ) ) ;
#42 = ORIENTED_EDGE ( 'NONE', *, *, #560, .T. ) ;
#43 = EDGE_CURVE ( 'NONE', #80, #321, #612, .T. ) ;
#44 = CARTESIAN_POINT ( 'NONE',  ( 0.000000000000000000, 0.000000000000000000, 0.000000000000000000 ) ) ;
#45 = ORIENTED_EDGE ( 'NONE', *, *, #99, .F. ) ;
#46 = CARTESIAN_POINT ( 'NONE',  ( 1.224646799147353207E-16, 72.53589838486223584, -1.000000000000000000 ) ) ;
#47 = CIRCLE ( 'NONE', #512, 5.000000000000000000 ) ;
#48 = CARTESIAN_POINT ( 'NONE',  ( 1.048902179152555680, 150.0000000000000284, -4.888742600973076335 ) ) ;
#49 = FILL_AREA_STYLE ('',( #604 ) ) ;
#50 = VERTEX_POINT ( 'NONE', #260 ) ;
#51 = CARTESIAN_POINT ( 'NONE',  ( 6.123233995736766282E-16, 150.0000000000000284, 5.000000000000000000 ) ) ;
#52 = EDGE_CURVE ( 'NONE', #64, #368, #892, .T. ) ;
#53 = CARTESIAN_POINT ( 'NONE',  ( 2.020667218593129304E-16, 8.000000000000000000, 1.649999999999997247 ) ) ;
#54 = COLOUR_RGB ( '',0.7921568627450980005, 0.8196078431372548767, 0.9333333333333333481 ) ;
#55 = LINE ( 'NONE', #749, #807 ) ;
#56 = CARTESIAN_POINT ( 'NONE',  ( 1.519058608099062679, 143.2764498211878674, 2.587077109403310704 ) ) ;
#57 = ORIENTED_EDGE ( 'NONE', *, *, #52, .F. ) ;
#58 = DIRECTION ( 'NONE',  ( -0.000000000000000000, -1.000000000000000000, -0.000000000000000000 ) ) ;
#59 = CARTESIAN_POINT ( 'NONE',  ( 1.040413542307018213, 150.1213931625024998, -4.731536564017692292 ) ) ;
#60 = VERTEX_POINT ( 'NONE', #273 ) ;
#61 = DIRECTION ( 'NONE',  ( 0.000000000000000000, 0.000000000000000000, -1.000000000000000000 ) ) ;
#62 = DIRECTION ( 'NONE',  ( -0.06975647374411846069, 0.9975640502598247528, 0.000000000000000000 ) ) ;
#63 = VECTOR ( 'NONE', #631, 1000.000000000000000 ) ;
#64 = VERTEX_POINT ( 'NONE', #324 ) ;
#65 = B_SPLINE_CURVE_WITH_KNOTS ( 'NONE', 3,
 ( #302, #22, #852, #577, #287, #780, #170, #580, #236, #155, #167, #567 ),
 .UNSPECIFIED., .F., .F.,
 ( 4, 2, 2, 2, 2, 4 ),
 ( 1.974100011091170301E-07, 0.0004092680839700698421, 0.0008183387579390304914, 0.001636480105876952007, 0.002454621453814872980, 0.003272762801752795905 ),
 .UNSPECIFIED. ) ;
#66 = CARTESIAN_POINT ( 'NONE',  ( 0.000000000000000000, 150.0000000000000284, 0.000000000000000000 ) ) ;
#67 = AXIS2_PLACEMENT_3D ( 'NONE', #339, #307, #94 ) ;
#68 = ORIENTED_EDGE ( 'NONE', *, *, #171, .T. ) ;
#69 = VECTOR ( 'NONE', #746, 1000.000000000000000 ) ;
#70 = EDGE_CURVE ( 'NONE', #194, #157, #344, .T. ) ;
#71 = CARTESIAN_POINT ( 'NONE',  ( 0.000000000000000000, 150.0000000000000284, -5.000000000000000000 ) ) ;
#72 = DIRECTION ( 'NONE',  ( -0.5445901143579845449, 0.000000000000000000, 0.8387023353631234412 ) ) ;
#73 = ADVANCED_FACE ( 'NONE', ( #542 ), #532, .T. ) ;
#74 = CARTESIAN_POINT ( 'NONE',  ( 0.000000000000000000, 143.0000000000000284, 0.000000000000000000 ) ) ;
#75 = PLANE ( 'NONE',  #149 ) ;
#76 = EDGE_LOOP ( 'NONE', ( #177, #579, #247, #745 ) ) ;
#77 = DIRECTION ( 'NONE',  ( 0.000000000000000000, 1.000000000000000000, 0.000000000000000000 ) ) ;
#78 = EDGE_CURVE ( 'NONE', #194, #333, #228, .T. ) ;
#79 = DIRECTION ( 'NONE',  ( 0.000000000000000000, 0.000000000000000000, 1.000000000000000000 ) ) ;
#80 = VERTEX_POINT ( 'NONE', #426 ) ;
#81 = CARTESIAN_POINT ( 'NONE',  ( 0.000000000000000000, 145.0000000000000284, -5.000000000000000000 ) ) ;
#82 = ADVANCED_FACE ( 'NONE', ( #768 ), #192, .F. ) ;
#83 = DIRECTION ( 'NONE',  ( 0.000000000000000000, -0.5150380749100555988, -0.8571673007021114454 ) ) ;
#84 = ORIENTED_EDGE ( 'NONE', *, *, #384, .T. ) ;
#85 = CARTESIAN_POINT ( 'NONE',  ( 0.000000000000000000, 72.53589838486223584, 0.000000000000000000 ) ) ;
#86 = PRODUCT_DEFINITION_CONTEXT ( 'detailed design', #502, 'design' ) ;
#87 = CARTESIAN_POINT ( 'NONE',  ( 0.9601940617747801721, 151.2685851808809332, -3.998409212374811172 ) ) ;
#88 = ORIENTED_EDGE ( 'NONE', *, *, #447, .F. ) ;
#89 = DIRECTION ( 'NONE',  ( 0.000000000000000000, 0.000000000000000000, 1.000000000000000000 ) ) ;
#90 = AXIS2_PLACEMENT_3D ( 'NONE', #256, #742, #549 ) ;
#91 = FACE_OUTER_BOUND ( 'NONE', #154, .T. ) ;
#92 = VERTEX_POINT ( 'NONE', #834 ) ;
#93 = ADVANCED_FACE ( 'NONE', ( #348 ), #483, .F. ) ;
#94 = DIRECTION ( 'NONE',  ( 0.000000000000000000, 0.000000000000000000, 1.000000000000000000 ) ) ;
#95 = DIRECTION ( 'NONE',  ( 0.000000000000000000, 0.000000000000000000, -1.000000000000000000 ) ) ;
#96 = ORIENTED_EDGE ( 'NONE', *, *, #335, .T. ) ;
#97 =( BOUNDED_CURVE ( )  B_SPLINE_CURVE ( 3, ( #889, #729, #818, #203 ),
 .UNSPECIFIED., .F., .T. ) 
 B_SPLINE_CURVE_WITH_KNOTS ( ( 4, 4 ),
 ( 4.782372905632632509, 4.940767778491721884 ),
 .UNSPECIFIED. ) 
 CURVE ( )  GEOMETRIC_REPRESENTATION_ITEM ( )  RATIONAL_B_SPLINE_CURVE ( ( 1.000000000000000000, 0.9979103479291711043, 0.9979103479291711043, 1.000000000000000000 ) ) 
 REPRESENTATION_ITEM ( '' )  );
#98 = CARTESIAN_POINT ( 'NONE',  ( 0.2797072477740157881, 161.0000000000000284, -3.990208497753304329 ) ) ;
#99 = EDGE_CURVE ( 'NONE', #835, #561, #285, .T. ) ;
#100 = FACE_OUTER_BOUND ( 'NONE', #864, .T. ) ;
#101 = ORIENTED_EDGE ( 'NONE', *, *, #278, .F. ) ;
#102 = DIRECTION ( 'NONE',  ( 0.000000000000000000, 0.000000000000000000, -1.000000000000000000 ) ) ;
#103 = AXIS2_PLACEMENT_3D ( 'NONE', #863, #370, #31 ) ;
#104 = CARTESIAN_POINT ( 'NONE',  ( 0.000000000000000000, 161.0000000000000284, 0.000000000000000000 ) ) ;
#105 = ORIENTED_EDGE ( 'NONE', *, *, #117, .F. ) ;
#106 = VERTEX_POINT ( 'NONE', #687 ) ;
#107 = CIRCLE ( 'NONE', #599, 3.000000000000000444 ) ;
#108 = DIRECTION ( 'NONE',  ( 0.000000000000000000, 1.000000000000000000, 0.000000000000000000 ) ) ;
#109 = FACE_OUTER_BOUND ( 'NONE', #407, .T. ) ;
#110 = EDGE_CURVE ( 'NONE', #730, #835, #887, .T. ) ;
#111 = EDGE_LOOP ( 'NONE', ( #45, #633, #165, #402 ) ) ;
#112 = ADVANCED_FACE ( 'NONE', ( #340 ), #635, .T. ) ;
#113 = EDGE_LOOP ( 'NONE', ( #576, #516, #257, #226 ) ) ;
#114 = PLANE ( 'NONE',  #398 ) ;
#115 = DIRECTION ( 'NONE',  ( 1.049727191138617586E-16, -0.5150380749100555988, 0.8571673007021114454 ) ) ;
#116 = VERTEX_POINT ( 'NONE', #276 ) ;
#117 = EDGE_CURVE ( 'NONE', #116, #92, #143, .T. ) ;
#118 = CARTESIAN_POINT ( 'NONE',  ( 1.048902179152555680, 150.0000000000000284, -4.888742600973076335 ) ) ;
#119 = TOROIDAL_SURFACE ( 'NONE', #103, 5.000000000000000888, 2.000000000000000000 ) ;
#120 = ORIENTED_EDGE ( 'NONE', *, *, #23, .T. ) ;
#121 = CARTESIAN_POINT ( 'NONE',  ( 1.500185812954567321, 143.5463433658806025, 2.666144053045594209 ) ) ;
#122 = EDGE_LOOP ( 'NONE', ( #16, #544, #847, #270 ) ) ;
#123 = CARTESIAN_POINT ( 'NONE',  ( 2.020667218593130536E-16, 0.000000000000000000, 1.649999999999998357 ) ) ;
#124 = CIRCLE ( 'NONE', #166, 5.000000000000000000 ) ;
#125 = DIRECTION ( 'NONE',  ( 0.000000000000000000, 0.000000000000000000, -1.000000000000000000 ) ) ;
#126 = TOROIDAL_SURFACE ( 'NONE', #486, 6.599999999999999645, 2.600000000000000089 ) ;
#127 = DIRECTION ( 'NONE',  ( -0.000000000000000000, -1.000000000000000000, -0.000000000000000000 ) ) ;
#128 = ORIENTED_EDGE ( 'NONE', *, *, #825, .T. ) ;
#129 = CARTESIAN_POINT ( 'NONE',  ( 2.020667218593129304E-16, 8.000000000000000000, 1.649999999999997247 ) ) ;
#130 = CARTESIAN_POINT ( 'NONE',  ( 6.123233995736766282E-16, 150.0000000000000284, 5.000000000000000000 ) ) ;
#131 = DIRECTION ( 'NONE',  ( 0.000000000000000000, -0.000000000000000000, 1.000000000000000000 ) ) ;
#132 = EDGE_LOOP ( 'NONE', ( #675, #462, #290 ) ) ;
#133 = DIRECTION ( 'NONE',  ( 0.000000000000000000, 0.000000000000000000, -1.000000000000000000 ) ) ;
#134 = FACE_OUTER_BOUND ( 'NONE', #813, .T. ) ;
#135 = AXIS2_PLACEMENT_3D ( 'NONE', #303, #590, #642 ) ;
#136 = EDGE_CURVE ( 'NONE', #231, #80, #756, .T. ) ;
#137 = ORIENTED_EDGE ( 'NONE', *, *, #621, .T. ) ;
#138 = AXIS2_PLACEMENT_3D ( 'NONE', #362, #640, #438 ) ;
#139 = DIRECTION ( 'NONE',  ( 0.000000000000000000, 1.000000000000000000, 0.000000000000000000 ) ) ;
#140 =( GEOMETRIC_REPRESENTATION_CONTEXT ( 3 ) GLOBAL_UNCERTAINTY_ASSIGNED_CONTEXT ( ( #223 ) ) GLOBAL_UNIT_ASSIGNED_CONTEXT ( ( #330, #539, #38 ) ) REPRESENTATION_CONTEXT ( 'NONE', 'WORKASPACE' ) );
#141 = EDGE_CURVE ( 'NONE', #50, #116, #854, .T. ) ;
#142 = CARTESIAN_POINT ( 'NONE',  ( 0.6996700509895417142, 154.9942521109810230, -3.944002763756584429 ) ) ;
#143 = LINE ( 'NONE', #498, #209 ) ;
#144 = ADVANCED_FACE ( 'NONE', ( #763 ), #420, .F. ) ;
#145 = LINE ( 'NONE', #686, #659 ) ;
#146 = CARTESIAN_POINT ( 'NONE',  ( 0.000000000000000000, 150.0000000000000284, -5.000000000000000000 ) ) ;
#147 = CIRCLE ( 'NONE', #581, 1.649999999999999467 ) ;
#148 = ORIENTED_EDGE ( 'NONE', *, *, #229, .F. ) ;
#149 = AXIS2_PLACEMENT_3D ( 'NONE', #622, #421, #72 ) ;
#150 = AXIS2_PLACEMENT_3D ( 'NONE', #234, #508, #658 ) ;
#151 = CARTESIAN_POINT ( 'NONE',  ( 13.00000000000000178, 46.00000000000000000, 8.314084001783523803 ) ) ;
#152 = DIRECTION ( 'NONE',  ( -0.000000000000000000, -1.000000000000000000, -0.000000000000000000 ) ) ;
#153 = AXIS2_PLACEMENT_3D ( 'NONE', #210, #823, #216 ) ;
#154 = EDGE_LOOP ( 'NONE', ( #764, #654, #534, #283 ) ) ;
#155 = CARTESIAN_POINT ( 'NONE',  ( 1.402235509471093655, 144.9470979657415342, -4.251378077845830106 ) ) ;
#156 = CARTESIAN_POINT ( 'NONE',  ( 0.9331587393953786336, 151.6552083033714382, -3.912666542139096926 ) ) ;
#157 = VERTEX_POINT ( 'NONE', #146 ) ;
#158 = CARTESIAN_POINT ( 'NONE',  ( 1.402977057726723542, 144.9364933316245185, 4.258333785316701814 ) ) ;
#159 = CYLINDRICAL_SURFACE ( 'NONE', #138, 4.000000000000000000 ) ;
#160 = CARTESIAN_POINT ( 'NONE',  ( 2.052413201017105226, 46.00000000000000000, -4.559342063531834022 ) ) ;
#161 = EDGE_CURVE ( 'NONE', #709, #636, #691, .T. ) ;
#162 = ORIENTED_EDGE ( 'NONE', *, *, #141, .F. ) ;
#163 = VECTOR ( 'NONE', #671, 999.9999999999998863 ) ;
#164 = CARTESIAN_POINT ( 'NONE',  ( 2.052413201017106559, 46.00000000000000000, 4.559342063531834910 ) ) ;
#165 = ORIENTED_EDGE ( 'NONE', *, *, #704, .F. ) ;
#166 = AXIS2_PLACEMENT_3D ( 'NONE', #197, #108, #472 ) ;
#167 = CARTESIAN_POINT ( 'NONE',  ( 1.398536238870069726, 145.0000000000000853, -4.526664453919178932 ) ) ;
#168 = CARTESIAN_POINT ( 'NONE',  ( 3.000000000000000000, 46.00000000000000000, 3.099999999999999645 ) ) ;
#169 = ORIENTED_EDGE ( 'NONE', *, *, #70, .F. ) ;
#170 = CARTESIAN_POINT ( 'NONE',  ( 1.451228418586325564, 144.2464667235391289, -3.092728394767287892 ) ) ;
#171 = EDGE_CURVE ( 'NONE', #239, #672, #435, .T. ) ;
#172 = CARTESIAN_POINT ( 'NONE',  ( 0.000000000000000000, 152.0493901531919505, 0.000000000000000000 ) ) ;
#173 = ORIENTED_EDGE ( 'NONE', *, *, #555, .T. ) ;
#174 = VECTOR ( 'NONE', #26, 1000.000000000000000 ) ;
#175 = ADVANCED_FACE ( 'NONE', ( #773 ), #75, .F. ) ;
#176 = CARTESIAN_POINT ( 'NONE',  ( 0.9730773349267526351, 151.0843457912405370, 4.062891256371707449 ) ) ;
#177 = ORIENTED_EDGE ( 'NONE', *, *, #555, .F. ) ;
#178 = SURFACE_STYLE_FILL_AREA ( #49 ) ;
#179 = AXIS2_PLACEMENT_3D ( 'NONE', #443, #710, #517 ) ;
#180 = CARTESIAN_POINT ( 'NONE',  ( 0.000000000000000000, 152.0493901531919505, 0.000000000000000000 ) ) ;
#181 = CARTESIAN_POINT ( 'NONE',  ( 0.9055948593114367950, 152.0493901531919505, -3.896138851579689089 ) ) ;
#182 = EDGE_CURVE ( 'NONE', #106, #730, #373, .T. ) ;
#183 = DIRECTION ( 'NONE',  ( 0.000000000000000000, 0.000000000000000000, -1.000000000000000000 ) ) ;
#184 = ORIENTED_EDGE ( 'NONE', *, *, #202, .T. ) ;
#185 = DIRECTION ( 'NONE',  ( 0.000000000000000000, 1.000000000000000000, 0.000000000000000000 ) ) ;
#186 = CARTESIAN_POINT ( 'NONE',  ( 0.000000000000000000, 165.0000000000000284, 0.000000000000000000 ) ) ;
#187 =( NAMED_UNIT ( * ) PLANE_ANGLE_UNIT ( ) SI_UNIT ( $, .RADIAN. ) );
#188 = ORIENTED_EDGE ( 'NONE', *, *, #747, .T. ) ;
#189 = AXIS2_PLACEMENT_3D ( 'NONE', #439, #714, #95 ) ;
#190 = CARTESIAN_POINT ( 'NONE',  ( 0.000000000000000000, 152.0493901531919505, -4.000000000000000000 ) ) ;
#191 = CARTESIAN_POINT ( 'NONE',  ( 0.000000000000000000, -1.040949779275237937E-16, -1.649999999999999467 ) ) ;
#192 = TOROIDAL_SURFACE ( 'NONE', #620, 5.000000000000000888, 2.000000000000000000 ) ;
#193 = AXIS2_PLACEMENT_3D ( 'NONE', #212, #418, #288 ) ;
#194 = VERTEX_POINT ( 'NONE', #6 ) ;
#195 = ORIENTED_EDGE ( 'NONE', *, *, #582, .F. ) ;
#196 = ADVANCED_FACE ( 'NONE', ( #556 ), #282, .T. ) ;
#197 = CARTESIAN_POINT ( 'NONE',  ( 0.000000000000000000, 0.000000000000000000, 0.000000000000000000 ) ) ;
#198 = CIRCLE ( 'NONE', #211, 4.000000000000000000 ) ;
#199 = CARTESIAN_POINT ( 'NONE',  ( 0.000000000000000000, 76.00000000000000000, 0.000000000000000000 ) ) ;
#200 = ORIENTED_EDGE ( 'NONE', *, *, #255, .T. ) ;
#201 = CARTESIAN_POINT ( 'NONE',  ( 0.4906039717783709508, 157.9840363353795567, -3.975424973967762288 ) ) ;
#202 = EDGE_CURVE ( 'NONE', #774, #739, #570, .T. ) ;
#203 = CARTESIAN_POINT ( 'NONE',  ( 0.9055948593114367950, 152.0493901531919505, 3.896138851579689089 ) ) ;
#204 = ORIENTED_EDGE ( 'NONE', *, *, #315, .F. ) ;
#205 = B_SPLINE_CURVE_WITH_KNOTS ( 'NONE', 3,
 ( #355, #649, #843, #158, #227, #706, #245, #668, #732, #121, #56, #390 ),
 .UNSPECIFIED., .F., .F.,
 ( 4, 2, 2, 2, 2, 4 ),
 ( 0.0001984179834602944241, 0.0006074872789434637927, 0.001016556574426633053, 0.001834695165392970923, 0.002652833756359308359, 0.003470972347325645795 ),
 .UNSPECIFIED. ) ;
#206 = PRODUCT_DEFINITION_SHAPE ( 'NONE', 'NONE',  #872 ) ;
#207 = CARTESIAN_POINT ( 'NONE',  ( 2.052413201017106559, 46.00000000000000000, 4.559342063531834910 ) ) ;
#208 = DIRECTION ( 'NONE',  ( -0.000000000000000000, -1.000000000000000000, -0.000000000000000000 ) ) ;
#209 = VECTOR ( 'NONE', #821, 1000.000000000000000 ) ;
#210 = CARTESIAN_POINT ( 'NONE',  ( 0.000000000000000000, -1.040949779275237937E-16, 0.000000000000000000 ) ) ;
#211 = AXIS2_PLACEMENT_3D ( 'NONE', #180, #463, #61 ) ;
#212 = CARTESIAN_POINT ( 'NONE',  ( 0.000000000000000000, 143.0000000000000284, 0.000000000000000000 ) ) ;
#213 = DIRECTION ( 'NONE',  ( -0.000000000000000000, -1.000000000000000000, -0.000000000000000000 ) ) ;
#214 = CARTESIAN_POINT ( 'NONE',  ( 0.9731888437368053646, 151.0827511409632393, -4.063520046123833218 ) ) ;
#215 = ORIENTED_EDGE ( 'NONE', *, *, #110, .T. ) ;
#216 = DIRECTION ( 'NONE',  ( 0.000000000000000000, 0.000000000000000000, -1.000000000000000000 ) ) ;
#217 = SURFACE_STYLE_FILL_AREA ( #616 ) ;
#218 = CARTESIAN_POINT ( 'NONE',  ( 0.000000000000000000, 161.0000000000000284, 0.000000000000000000 ) ) ;
#219 = AXIS2_PLACEMENT_3D ( 'NONE', #748, #665, #606 ) ;
#220 = ORIENTED_EDGE ( 'NONE', *, *, #551, .F. ) ;
#221 = AXIS2_PLACEMENT_3D ( 'NONE', #488, #230, #790 ) ;
#222 = FACE_OUTER_BOUND ( 'NONE', #715, .T. ) ;
#223 = UNCERTAINTY_MEASURE_WITH_UNIT (LENGTH_MEASURE( 1.000000000000000082E-05 ), #330, 'distance_accuracy_value', 'NONE');
#224 = DIRECTION ( 'NONE',  ( -0.000000000000000000, -1.000000000000000000, -0.000000000000000000 ) ) ;
#225 = VECTOR ( 'NONE', #550, 1000.000000000000000 ) ;
#226 = ORIENTED_EDGE ( 'NONE', *, *, #78, .F. ) ;
#227 = CARTESIAN_POINT ( 'NONE',  ( 1.405647627181428660, 144.8983024091375000, 4.124622553196515717 ) ) ;
#228 = B_SPLINE_CURVE_WITH_KNOTS ( 'NONE', 3,
 ( #48, #59, #667, #737, #760, #214, #87, #156, #415, #703 ),
 .UNSPECIFIED., .F., .F.,
 ( 4, 2, 2, 2, 4 ),
 ( 3.230067657723979060E-07, 0.0005884437161546272627, 0.001176564425543482131, 0.001764685134932337000, 0.002352805844321191869 ),
 .UNSPECIFIED. ) ;
#229 = EDGE_CURVE ( 'NONE', #595, #866, #433, .T. ) ;
#230 = DIRECTION ( 'NONE',  ( -0.000000000000000000, -1.000000000000000000, -0.000000000000000000 ) ) ;
#231 = VERTEX_POINT ( 'NONE', #717 ) ;
#232 = DIRECTION ( 'NONE',  ( -0.000000000000000000, -1.000000000000000000, -0.000000000000000000 ) ) ;
#233 = EDGE_CURVE ( 'NONE', #92, #548, #694, .T. ) ;
#234 = CARTESIAN_POINT ( 'NONE',  ( 0.000000000000000000, 72.53589838486223584, 0.000000000000000000 ) ) ;
#235 = EDGE_LOOP ( 'NONE', ( #34, #475, #520, #358 ) ) ;
#236 = CARTESIAN_POINT ( 'NONE',  ( 1.415927056364159720, 144.7512997230856513, -3.742653988388254138 ) ) ;
#237 = AXIS2_PLACEMENT_3D ( 'NONE', #841, #224, #564 ) ;
#238 = CARTESIAN_POINT ( 'NONE',  ( 0.000000000000000000, 152.0493901531919505, -6.599999999999999645 ) ) ;
#239 = VERTEX_POINT ( 'NONE', #725 ) ;
#240 = EDGE_CURVE ( 'NONE', #835, #782, #808, .T. ) ;
#241 = DIRECTION ( 'NONE',  ( -1.000000000000000000, 0.000000000000000000, 0.000000000000000000 ) ) ;
#242 = CARTESIAN_POINT ( 'NONE',  ( 0.9330848950849456314, 151.6562643262098504, 3.912678790364465975 ) ) ;
#243 = ORIENTED_EDGE ( 'NONE', *, *, #182, .F. ) ;
#244 = ADVANCED_FACE ( 'NONE', ( #109 ), #546, .T. ) ;
#245 = CARTESIAN_POINT ( 'NONE',  ( 1.426092358330132814, 144.6059291322715978, 3.502685476475087878 ) ) ;
#246 = CARTESIAN_POINT ( 'NONE',  ( 0.000000000000000000, -1.040949779275237937E-16, 0.000000000000000000 ) ) ;
#247 = ORIENTED_EDGE ( 'NONE', *, *, #117, .T. ) ;
#248 = SURFACE_STYLE_USAGE ( .BOTH. , #527 ) ;
#249 = ORIENTED_EDGE ( 'NONE', *, *, #689, .T. ) ;
#250 = CARTESIAN_POINT ( 'NONE',  ( 0.000000000000000000, 8.000000000000000000, 0.000000000000000000 ) ) ;
#251 = ORIENTED_EDGE ( 'NONE', *, *, #43, .T. ) ;
#252 = APPLICATION_PROTOCOL_DEFINITION ( 'draft international standard', 'automotive_design', 1998, #502 ) ;
#253 = AXIS2_PLACEMENT_3D ( 'NONE', #513, #634, #446 ) ;
#254 = DIRECTION ( 'NONE',  ( 1.224646799147353207E-16, 0.000000000000000000, -1.000000000000000000 ) ) ;
#255 = EDGE_CURVE ( 'NONE', #116, #696, #267, .T. ) ;
#256 = CARTESIAN_POINT ( 'NONE',  ( 0.000000000000000000, 150.0000000000000284, 0.000000000000000000 ) ) ;
#257 = ORIENTED_EDGE ( 'NONE', *, *, #578, .F. ) ;
#258 = DIRECTION ( 'NONE',  ( 0.000000000000000000, 1.000000000000000000, 0.000000000000000000 ) ) ;
#259 = FACE_OUTER_BOUND ( 'NONE', #132, .T. ) ;
#260 = CARTESIAN_POINT ( 'NONE',  ( 3.673940397442060361E-16, 143.0000000000000284, 3.000000000000000444 ) ) ;
#261 =( LENGTH_UNIT ( ) NAMED_UNIT ( * ) SI_UNIT ( .MILLI., .METRE. ) );
#262 = EDGE_LOOP ( 'NONE', ( #379, #306, #427, #679 ) ) ;
#263 = AXIS2_PLACEMENT_3D ( 'NONE', #250, #323, #531 ) ;
#264 = DIRECTION ( 'NONE',  ( 0.000000000000000000, -0.000000000000000000, 1.000000000000000000 ) ) ;
#265 = DIRECTION ( 'NONE',  ( 1.224646799147352961E-16, 0.000000000000000000, -1.000000000000000000 ) ) ;
#266 = VECTOR ( 'NONE', #152, 1000.000000000000000 ) ;
#267 = CIRCLE ( 'NONE', #655, 3.000000000000000444 ) ;
#268 = ORIENTED_EDGE ( 'NONE', *, *, #669, .F. ) ;
#269 = ADVANCED_FACE ( 'NONE', ( #100 ), #583, .T. ) ;
#270 = ORIENTED_EDGE ( 'NONE', *, *, #436, .T. ) ;
#271 = AXIS2_PLACEMENT_3D ( 'NONE', #618, #213, #277 ) ;
#272 = UNCERTAINTY_MEASURE_WITH_UNIT (LENGTH_MEASURE( 1.000000000000000082E-05 ), #261, 'distance_accuracy_value', 'NONE');
#273 = CARTESIAN_POINT ( 'NONE',  ( 1.398536238870072390, 145.0000000000000284, 4.800426688177537038 ) ) ;
#274 = ADVANCED_FACE ( 'NONE', ( #651 ), #119, .F. ) ;
#275 = DIRECTION ( 'NONE',  ( 0.000000000000000000, 0.000000000000000000, 1.000000000000000000 ) ) ;
#276 = CARTESIAN_POINT ( 'NONE',  ( 0.000000000000000000, 143.0000000000000284, -3.000000000000000444 ) ) ;
#277 = DIRECTION ( 'NONE',  ( 0.000000000000000000, 0.000000000000000000, -1.000000000000000000 ) ) ;
#278 = EDGE_CURVE ( 'NONE', #321, #882, #147, .T. ) ;
#279 = DIRECTION ( 'NONE',  ( -0.000000000000000000, -1.000000000000000000, -0.000000000000000000 ) ) ;
#280 = CARTESIAN_POINT ( 'NONE',  ( 0.2797072477740157881, 161.0000000000000284, -3.990208497753304329 ) ) ;
#281 = EDGE_CURVE ( 'NONE', #709, #385, #357, .T. ) ;
#282 = CYLINDRICAL_SURFACE ( 'NONE', #221, 5.000000000000000000 ) ;
#283 = ORIENTED_EDGE ( 'NONE', *, *, #202, .F. ) ;
#284 = DIRECTION ( 'NONE',  ( 0.000000000000000000, 1.000000000000000000, 0.000000000000000000 ) ) ;
#285 = LINE ( 'NONE', #356, #451 ) ;
#286 = ORIENTED_EDGE ( 'NONE', *, *, #384, .F. ) ;
#287 = CARTESIAN_POINT ( 'NONE',  ( 1.491933736798549903, 143.6643535529127576, -2.727843013322353016 ) ) ;
#288 = DIRECTION ( 'NONE',  ( 0.000000000000000000, 0.000000000000000000, 1.000000000000000000 ) ) ;
#289 = STYLED_ITEM ( 'NONE', ( #627 ), #474 ) ;
#290 = ORIENTED_EDGE ( 'NONE', *, *, #815, .T. ) ;
#291 = EDGE_CURVE ( 'NONE', #326, #866, #309, .T. ) ;
#292 = CARTESIAN_POINT ( 'NONE',  ( 4.898587196589412829E-16, 165.0000000000000284, 4.000000000000000000 ) ) ;
#293 = DIRECTION ( 'NONE',  ( -0.000000000000000000, -1.000000000000000000, -0.000000000000000000 ) ) ;
#294 = DIRECTION ( 'NONE',  ( 0.000000000000000000, 0.000000000000000000, 1.000000000000000000 ) ) ;
#295 = VECTOR ( 'NONE', #58, 1000.000000000000000 ) ;
#296 = AXIS2_PLACEMENT_3D ( 'NONE', #85, #437, #28 ) ;
#297 = ORIENTED_EDGE ( 'NONE', *, *, #400, .F. ) ;
#298 = LINE ( 'NONE', #292, #364 ) ;
#299 = EDGE_CURVE ( 'NONE', #739, #591, #688, .T. ) ;
#300 = DIRECTION ( 'NONE',  ( 0.000000000000000000, 0.000000000000000000, -1.000000000000000000 ) ) ;
#301 = VERTEX_POINT ( 'NONE', #160 ) ;
#302 = CARTESIAN_POINT ( 'NONE',  ( 1.538389862757080007, 143.0000000000000284, -2.575530359006910075 ) ) ;
#303 = CARTESIAN_POINT ( 'NONE',  ( 0.000000000000000000, 150.0000000000000284, 0.000000000000000000 ) ) ;
#304 = ADVANCED_FACE ( 'NONE', ( #91 ), #868, .F. ) ;
#305 = AXIS2_PLACEMENT_3D ( 'NONE', #46, #401, #254 ) ;
#306 = ORIENTED_EDGE ( 'NONE', *, *, #171, .F. ) ;
#307 = DIRECTION ( 'NONE',  ( 0.000000000000000000, 1.000000000000000000, 0.000000000000000000 ) ) ;
#308 = AXIS2_PLACEMENT_3D ( 'NONE', #199, #720, #849 ) ;
#309 = LINE ( 'NONE', #505, #509 ) ;
#310 = ORIENTED_EDGE ( 'NONE', *, *, #78, .T. ) ;
#311 = CIRCLE ( 'NONE', #515, 5.000000000000000000 ) ;
#312 = APPLICATION_PROTOCOL_DEFINITION ( 'draft international standard', 'automotive_design', 1998, #410 ) ;
#313 = DIRECTION ( 'NONE',  ( 0.000000000000000000, 0.000000000000000000, -1.000000000000000000 ) ) ;
#314 = EDGE_LOOP ( 'NONE', ( #243, #722, #788, #332 ) ) ;
#315 = EDGE_CURVE ( 'NONE', #595, #831, #855, .T. ) ;
#316 = ORIENTED_EDGE ( 'NONE', *, *, #510, .F. ) ;
#317 = DIRECTION ( 'NONE',  ( 0.9975640502598247528, 0.06975647374411844681, 0.000000000000000000 ) ) ;
#318 = ORIENTED_EDGE ( 'NONE', *, *, #43, .F. ) ;
#319 = CIRCLE ( 'NONE', #553, 2.000000000000000000 ) ;
#320 = EDGE_CURVE ( 'NONE', #157, #561, #853, .T. ) ;
#321 = VERTEX_POINT ( 'NONE', #191 ) ;
#322 = DIRECTION ( 'NONE',  ( 0.5445901143579845449, -0.000000000000000000, -0.8387023353631234412 ) ) ;
#323 = DIRECTION ( 'NONE',  ( -0.000000000000000000, -1.000000000000000000, -0.000000000000000000 ) ) ;
#324 = CARTESIAN_POINT ( 'NONE',  ( 3.000000000000000000, 0.000000000000000000, -3.100000000000000533 ) ) ;
#325 = AXIS2_PLACEMENT_3D ( 'NONE', #504, #241, #89 ) ;
#326 = VERTEX_POINT ( 'NONE', #798 ) ;
#327 = CARTESIAN_POINT ( 'NONE',  ( 3.673940397442060361E-16, 76.00000000000000000, 3.000000000000000444 ) ) ;
#328 = DIRECTION ( 'NONE',  ( -1.000000000000000000, 0.000000000000000000, 0.000000000000000000 ) ) ;
#329 = ORIENTED_EDGE ( 'NONE', *, *, #825, .F. ) ;
#330 =( LENGTH_UNIT ( ) NAMED_UNIT ( * ) SI_UNIT ( .MILLI., .METRE. ) );
#331 = CARTESIAN_POINT ( 'NONE',  ( 3.000000000000000000, 0.000000000000000000, 0.000000000000000000 ) ) ;
#332 = ORIENTED_EDGE ( 'NONE', *, *, #110, .F. ) ;
#333 = VERTEX_POINT ( 'NONE', #181 ) ;
#334 = DIRECTION ( 'NONE',  ( -0.000000000000000000, -1.000000000000000000, -0.000000000000000000 ) ) ;
#335 = EDGE_CURVE ( 'NONE', #547, #774, #479, .T. ) ;
#336 = DIRECTION ( 'NONE',  ( -1.000000000000000000, 0.000000000000000000, 0.000000000000000000 ) ) ;
#337 = AXIS2_PLACEMENT_3D ( 'NONE', #693, #77, #346 ) ;
#338 = CARTESIAN_POINT ( 'NONE',  ( 1.048902179152555014, 150.0000000000000284, 4.888742600973077224 ) ) ;
#339 = CARTESIAN_POINT ( 'NONE',  ( 0.000000000000000000, 76.00000000000000000, 0.000000000000000000 ) ) ;
#340 = FACE_OUTER_BOUND ( 'NONE', #617, .T. ) ;
#341 = CYLINDRICAL_SURFACE ( 'NONE', #271, 3.000000000000000444 ) ;
#342 = AXIS2_PLACEMENT_3D ( 'NONE', #611, #464, #125 ) ;
#343 = CARTESIAN_POINT ( 'NONE',  ( 0.000000000000000000, 145.0000000000000284, 0.000000000000000000 ) ) ;
#344 = CIRCLE ( 'NONE', #90, 5.000000000000000000 ) ;
#345 = ORIENTED_EDGE ( 'NONE', *, *, #767, .T. ) ;
#346 = DIRECTION ( 'NONE',  ( 1.000000000000000000, 0.000000000000000000, 0.000000000000000000 ) ) ;
#347 = AXIS2_PLACEMENT_3D ( 'NONE', #1, #759, #476 ) ;
#348 = FACE_OUTER_BOUND ( 'NONE', #723, .T. ) ;
#349 = EDGE_CURVE ( 'NONE', #672, #116, #319, .T. ) ;
#350 = EDGE_LOOP ( 'NONE', ( #657, #445, #148, #538 ) ) ;
#351 = CYLINDRICAL_SURFACE ( 'NONE', #347, 5.000000000000000000 ) ;
#352 = CARTESIAN_POINT ( 'NONE',  ( 0.000000000000000000, 143.0000000000000284, 0.000000000000000000 ) ) ;
#353 = ADVANCED_FACE ( 'NONE', ( #741 ), #874, .T. ) ;
#354 = ORIENTED_EDGE ( 'NONE', *, *, #566, .F. ) ;
#355 = CARTESIAN_POINT ( 'NONE',  ( 1.398536238870072390, 145.0000000000000284, 4.800426688177537038 ) ) ;
#356 = CARTESIAN_POINT ( 'NONE',  ( 0.000000000000000000, 165.0000000000000284, -4.000000000000000000 ) ) ;
#357 = CIRCLE ( 'NONE', #736, 5.000000000000000000 ) ;
#358 = ORIENTED_EDGE ( 'NONE', *, *, #229, .T. ) ;
#359 = TOROIDAL_SURFACE ( 'NONE', #394, 6.599999999999999645, 2.600000000000000089 ) ;
#360 = CYLINDRICAL_SURFACE ( 'NONE', #414, 1.649999999999998357 ) ;
#361 = EDGE_CURVE ( 'NONE', #709, #92, #707, .T. ) ;
#362 = CARTESIAN_POINT ( 'NONE',  ( 0.000000000000000000, 165.0000000000000284, 0.000000000000000000 ) ) ;
#363 = CARTESIAN_POINT ( 'NONE',  ( 1.009355999940647841, 150.5655367106376730, 4.340106818697558211 ) ) ;
#364 = VECTOR ( 'NONE', #789, 1000.000000000000000 ) ;
#365 = ORIENTED_EDGE ( 'NONE', *, *, #281, .T. ) ;
#366 = CARTESIAN_POINT ( 'NONE',  ( 0.000000000000000000, 8.000000000000000000, 0.000000000000000000 ) ) ;
#367 = ADVANCED_FACE ( 'NONE', ( #812 ), #677, .F. ) ;
#368 = VERTEX_POINT ( 'NONE', #536 ) ;
#369 = DIRECTION ( 'NONE',  ( 0.000000000000000000, 0.000000000000000000, -1.000000000000000000 ) ) ;
#370 = DIRECTION ( 'NONE',  ( 0.000000000000000000, 1.000000000000000000, 0.000000000000000000 ) ) ;
#371 = AXIS2_PLACEMENT_3D ( 'NONE', #331, #328, #405 ) ;
#372 = ORIENTED_EDGE ( 'NONE', *, *, #518, .F. ) ;
#373 = CIRCLE ( 'NONE', #497, 4.000000000000000000 ) ;
#374 = DIRECTION ( 'NONE',  ( 0.000000000000000000, 1.000000000000000000, 0.000000000000000000 ) ) ;
#375 = VECTOR ( 'NONE', #448, 1000.000000000000114 ) ;
#376 = VERTEX_POINT ( 'NONE', #395 ) ;
#377 = DIRECTION ( 'NONE',  ( 0.000000000000000000, 0.000000000000000000, -1.000000000000000000 ) ) ;
#378 = EDGE_CURVE ( 'NONE', #106, #782, #836, .T. ) ;
#379 = ORIENTED_EDGE ( 'NONE', *, *, #349, .F. ) ;
#380 = ORIENTED_EDGE ( 'NONE', *, *, #613, .F. ) ;
#381 = FACE_OUTER_BOUND ( 'NONE', #810, .T. ) ;
#382 = CARTESIAN_POINT ( 'NONE',  ( 0.000000000000000000, 143.0000000000000284, 0.000000000000000000 ) ) ;
#383 = ORIENTED_EDGE ( 'NONE', *, *, #551, .T. ) ;
#384 = EDGE_CURVE ( 'NONE', #547, #33, #801, .T. ) ;
#385 = VERTEX_POINT ( 'NONE', #459 ) ;
#386 = LINE ( 'NONE', #670, #457 ) ;
#387 = DIRECTION ( 'NONE',  ( -0.9975640502598247528, -0.06975647374411844681, -0.000000000000000000 ) ) ;
#388 = DIRECTION ( 'NONE',  ( 0.000000000000000000, 0.000000000000000000, -1.000000000000000000 ) ) ;
#389 = EDGE_CURVE ( 'NONE', #106, #739, #97, .T. ) ;
#390 = CARTESIAN_POINT ( 'NONE',  ( 1.538389862757078674, 143.0000000000000284, 2.575530359006910075 ) ) ;
#391 = AXIS2_PLACEMENT_3D ( 'NONE', #343, #824, #772 ) ;
#392 = ORIENTED_EDGE ( 'NONE', *, *, #424, .F. ) ;
#393 = CARTESIAN_POINT ( 'NONE',  ( 6.123233995736766282E-16, 76.00000000000000000, 5.000000000000000000 ) ) ;
#394 = AXIS2_PLACEMENT_3D ( 'NONE', #607, #802, #388 ) ;
#395 = CARTESIAN_POINT ( 'NONE',  ( 3.000000000000000000, 0.000000000000000000, 3.099999999999999645 ) ) ;
#396 = ORIENTED_EDGE ( 'NONE', *, *, #613, .T. ) ;
#397 =( NAMED_UNIT ( * ) SI_UNIT ( $, .STERADIAN. ) SOLID_ANGLE_UNIT ( ) );
#398 = AXIS2_PLACEMENT_3D ( 'NONE', #610, #545, #264 ) ;
#399 = ORIENTED_EDGE ( 'NONE', *, *, #837, .F. ) ;
#400 = EDGE_CURVE ( 'NONE', #326, #301, #735, .T. ) ;
#401 = DIRECTION ( 'NONE',  ( 1.000000000000000000, -0.000000000000000000, 1.224646799147353207E-16 ) ) ;
#402 = ORIENTED_EDGE ( 'NONE', *, *, #578, .T. ) ;
#403 = ORIENTED_EDGE ( 'NONE', *, *, #731, .T. ) ;
#404 = CARTESIAN_POINT ( 'NONE',  ( 3.721571393038729969, 111.7790495576214340, 1.271494348327226298 ) ) ;
#405 = DIRECTION ( 'NONE',  ( 0.000000000000000000, 0.000000000000000000, 1.000000000000000000 ) ) ;
#406 = CARTESIAN_POINT ( 'NONE',  ( 6.123233995736766282E-16, 145.0000000000000284, 5.000000000000000000 ) ) ;
#407 = EDGE_LOOP ( 'NONE', ( #8, #434, #478, #795 ) ) ;
#408 = VECTOR ( 'NONE', #115, 1000.000000000000000 ) ;
#409 = CARTESIAN_POINT ( 'NONE',  ( 1.048902179152555014, 150.0000000000000284, 4.888742600973077224 ) ) ;
#410 = APPLICATION_CONTEXT ( 'automotive_design' ) ;
#411 = DIRECTION ( 'NONE',  ( 0.000000000000000000, 0.000000000000000000, -1.000000000000000000 ) ) ;
#412 = DIRECTION ( 'NONE',  ( 0.000000000000000000, 0.000000000000000000, 1.000000000000000000 ) ) ;
#413 = DIRECTION ( 'NONE',  ( 0.000000000000000000, 0.000000000000000000, -1.000000000000000000 ) ) ;
#414 = AXIS2_PLACEMENT_3D ( 'NONE', #719, #848, #585 ) ;
#415 = CARTESIAN_POINT ( 'NONE',  ( 0.9194645241962920990, 151.8510447045811702, -3.892915070881413975 ) ) ;
#416 = ADVANCED_FACE ( 'NONE', ( #134 ), #662, .T. ) ;
#417 = CARTESIAN_POINT ( 'NONE',  ( 0.000000000000000000, 72.53589838486223584, -5.000000000000000000 ) ) ;
#418 = DIRECTION ( 'NONE',  ( -0.000000000000000000, -1.000000000000000000, -0.000000000000000000 ) ) ;
#419 = CARTESIAN_POINT ( 'NONE',  ( 4.898587196589412829E-16, 161.0000000000000284, 4.000000000000000000 ) ) ;
#420 = TOROIDAL_SURFACE ( 'NONE', #822, 5.000000000000000888, 2.000000000000000000 ) ;
#421 = DIRECTION ( 'NONE',  ( -0.8387023353631235523, 0.000000000000000000, -0.5445901143579846559 ) ) ;
#422 = ORIENTED_EDGE ( 'NONE', *, *, #361, .F. ) ;
#423 = CARTESIAN_POINT ( 'NONE',  ( 0.000000000000000000, 143.0000000000000284, 5.000000000000000888 ) ) ;
#424 = EDGE_CURVE ( 'NONE', #231, #526, #869, .T. ) ;
#425 = CIRCLE ( 'NONE', #153, 1.649999999999999467 ) ;
#426 = CARTESIAN_POINT ( 'NONE',  ( 0.000000000000000000, 8.000000000000000000, -1.649999999999997247 ) ) ;
#427 = ORIENTED_EDGE ( 'NONE', *, *, #845, .F. ) ;
#428 = CARTESIAN_POINT ( 'NONE',  ( 0.000000000000000000, 152.0493901531919505, 0.000000000000000000 ) ) ;
#429 = ADVANCED_FACE ( 'NONE', ( #259 ), #449, .F. ) ;
#430 = DIRECTION ( 'NONE',  ( 0.000000000000000000, 0.000000000000000000, -1.000000000000000000 ) ) ;
#431 = ORIENTED_EDGE ( 'NONE', *, *, #678, .F. ) ;
#432 = FACE_OUTER_BOUND ( 'NONE', #753, .T. ) ;
#433 = LINE ( 'NONE', #168, #375 ) ;
#434 = ORIENTED_EDGE ( 'NONE', *, *, #361, .T. ) ;
#435 = CIRCLE ( 'NONE', #29, 5.000000000000000000 ) ;
#436 = EDGE_CURVE ( 'NONE', #636, #572, #680, .T. ) ;
#437 = DIRECTION ( 'NONE',  ( 0.000000000000000000, 1.000000000000000000, 0.000000000000000000 ) ) ;
#438 = DIRECTION ( 'NONE',  ( 0.000000000000000000, 0.000000000000000000, -1.000000000000000000 ) ) ;
#439 = CARTESIAN_POINT ( 'NONE',  ( 0.000000000000000000, 152.0493901531919505, 0.000000000000000000 ) ) ;
#440 = AXIS2_PLACEMENT_3D ( 'NONE', #775, #232, #102 ) ;
#441 = AXIS2_PLACEMENT_3D ( 'NONE', #44, #861, #589 ) ;
#442 = ORIENTED_EDGE ( 'NONE', *, *, #378, .F. ) ;
#443 = CARTESIAN_POINT ( 'NONE',  ( 0.000000000000000000, 72.53589838486223584, 0.000000000000000000 ) ) ;
#444 = DIRECTION ( 'NONE',  ( -0.000000000000000000, -1.000000000000000000, -0.000000000000000000 ) ) ;
#445 = ORIENTED_EDGE ( 'NONE', *, *, #466, .F. ) ;
#446 = DIRECTION ( 'NONE',  ( 0.000000000000000000, 0.000000000000000000, -1.000000000000000000 ) ) ;
#447 = EDGE_CURVE ( 'NONE', #672, #33, #765, .T. ) ;
#448 = DIRECTION ( 'NONE',  ( 0.5445901143579845449, -0.000000000000000000, -0.8387023353631234412 ) ) ;
#449 = CONICAL_SURFACE ( 'NONE', #263, 1.649999999999997247, 1.029744258676652757 ) ;
#450 = ORIENTED_EDGE ( 'NONE', *, *, #621, .F. ) ;
#451 = VECTOR ( 'NONE', #208, 1000.000000000000000 ) ;
#452 = ORIENTED_EDGE ( 'NONE', *, *, #582, .T. ) ;
#453 = DIRECTION ( 'NONE',  ( 0.000000000000000000, 1.000000000000000000, 0.000000000000000000 ) ) ;
#454 = CARTESIAN_POINT ( 'NONE',  ( 1.040413487209143062, 150.1213939504388293, 4.731535543627884977 ) ) ;
#455 = EDGE_CURVE ( 'NONE', #301, #595, #885, .T. ) ;
#456 = ORIENTED_EDGE ( 'NONE', *, *, #32, .F. ) ;
#457 = VECTOR ( 'NONE', #322, 1000.000000000000114 ) ;
#458 = CARTESIAN_POINT ( 'NONE',  ( 0.000000000000000000, 8.000000000000000000, 0.000000000000000000 ) ) ;
#459 = CARTESIAN_POINT ( 'NONE',  ( 6.123233995736766282E-16, 72.53589838486223584, 5.000000000000000000 ) ) ;
#460 = CARTESIAN_POINT ( 'NONE',  ( 0.000000000000000000, 0.000000000000000000, -1.649999999999998357 ) ) ;
#461 = PRESENTATION_STYLE_ASSIGNMENT (( #248 ) ) ;
#462 = ORIENTED_EDGE ( 'NONE', *, *, #424, .T. ) ;
#463 = DIRECTION ( 'NONE',  ( 0.000000000000000000, 1.000000000000000000, 0.000000000000000000 ) ) ;
#464 = DIRECTION ( 'NONE',  ( -0.000000000000000000, -1.000000000000000000, -0.000000000000000000 ) ) ;
#465 = CARTESIAN_POINT ( 'NONE',  ( 3.000000000000000000, 0.000000000000000000, -3.100000000000000533 ) ) ;
#466 = EDGE_CURVE ( 'NONE', #866, #376, #5, .T. ) ;
#467 = DIRECTION ( 'NONE',  ( -0.000000000000000000, -1.000000000000000000, -0.000000000000000000 ) ) ;
#468 = VECTOR ( 'NONE', #83, 1000.000000000000000 ) ;
#469 = CARTESIAN_POINT ( 'NONE',  ( 6.123233995736767268E-16, 143.0000000000000284, -5.000000000000000888 ) ) ;
#470 = CARTESIAN_POINT ( 'NONE',  ( 0.000000000000000000, 145.0000000000000284, 0.000000000000000000 ) ) ;
#471 =( GEOMETRIC_REPRESENTATION_CONTEXT ( 3 ) GLOBAL_UNCERTAINTY_ASSIGNED_CONTEXT ( ( #272 ) ) GLOBAL_UNIT_ASSIGNED_CONTEXT ( ( #261, #187, #397 ) ) REPRESENTATION_CONTEXT ( 'NONE', 'WORKASPACE' ) );
#472 = DIRECTION ( 'NONE',  ( 0.000000000000000000, 0.000000000000000000, 1.000000000000000000 ) ) ;
#473 = CARTESIAN_POINT ( 'NONE',  ( 1.166483650707909048, 148.3185066173136590, 4.863514956196316241 ) ) ;
#474 = MANIFOLD_SOLID_BREP ( 'Cut-Extrude5', #18 ) ;
#475 = ORIENTED_EDGE ( 'NONE', *, *, #400, .T. ) ;
#476 = DIRECTION ( 'NONE',  ( 0.000000000000000000, 0.000000000000000000, -1.000000000000000000 ) ) ;
#477 = CARTESIAN_POINT ( 'NONE',  ( 3.000000000000000000, 46.00000000000000000, -3.100000000000000533 ) ) ;
#478 = ORIENTED_EDGE ( 'NONE', *, *, #767, .F. ) ;
#479 = CIRCLE ( 'NONE', #219, 2.600000000000000089 ) ;
#480 = FACE_OUTER_BOUND ( 'NONE', #235, .T. ) ;
#481 = DIRECTION ( 'NONE',  ( -0.000000000000000000, -1.000000000000000000, -0.000000000000000000 ) ) ;
#482 = ADVANCED_FACE ( 'NONE', ( #776 ), #762, .T. ) ;
#483 = PLANE ( 'NONE',  #653 ) ;
#484 = FACE_OUTER_BOUND ( 'NONE', #76, .T. ) ;
#485 = AXIS2_PLACEMENT_3D ( 'NONE', #656, #374, #25 ) ;
#486 = AXIS2_PLACEMENT_3D ( 'NONE', #428, #716, #369 ) ;
#487 = SURFACE_STYLE_USAGE ( .BOTH. , #558 ) ;
#488 = CARTESIAN_POINT ( 'NONE',  ( 0.000000000000000000, 76.00000000000000000, 0.000000000000000000 ) ) ;
#489 = DIRECTION ( 'NONE',  ( -0.000000000000000000, -1.000000000000000000, -0.000000000000000000 ) ) ;
#490 = CARTESIAN_POINT ( 'NONE',  ( 3.000000000000000000, 46.00000000000000000, 3.099999999999999645 ) ) ;
#491 = CARTESIAN_POINT ( 'NONE',  ( 0.000000000000000000, 8.000000000000000000, -1.649999999999997247 ) ) ;
#492 = ORIENTED_EDGE ( 'NONE', *, *, #731, .F. ) ;
#493 = ADVANCED_FACE ( 'NONE', ( #786 ), #159, .T. ) ;
#494 = PLANE ( 'NONE',  #711 ) ;
#495 = AXIS2_PLACEMENT_3D ( 'NONE', #699, #481, #411 ) ;
#496 =( LENGTH_UNIT ( ) NAMED_UNIT ( * ) SI_UNIT ( .MILLI., .METRE. ) );
#497 = AXIS2_PLACEMENT_3D ( 'NONE', #559, #279, #430 ) ;
#498 = CARTESIAN_POINT ( 'NONE',  ( 0.000000000000000000, 145.0000000000000284, -3.000000000000000444 ) ) ;
#499 = EDGE_LOOP ( 'NONE', ( #365, #692, #452, #204, #800, #592, #383, #528 ) ) ;
#500 = MECHANICAL_DESIGN_GEOMETRIC_PRESENTATION_REPRESENTATION (  '', ( #289 ), #533 ) ;
#501 = DIRECTION ( 'NONE',  ( 0.000000000000000000, 0.000000000000000000, 1.000000000000000000 ) ) ;
#502 = APPLICATION_CONTEXT ( 'automotive_design' ) ;
#503 = ORIENTED_EDGE ( 'NONE', *, *, #136, .T. ) ;
#504 = CARTESIAN_POINT ( 'NONE',  ( 0.000000000000000000, 72.53589838486223584, 1.000000000000000000 ) ) ;
#505 = CARTESIAN_POINT ( 'NONE',  ( 3.000000000000000000, 46.00000000000000000, 8.314084001783523803 ) ) ;
#506 = ORIENTED_EDGE ( 'NONE', *, *, #52, .T. ) ;
#507 = DIRECTION ( 'NONE',  ( -0.000000000000000000, -1.000000000000000000, -0.000000000000000000 ) ) ;
#508 = DIRECTION ( 'NONE',  ( 0.000000000000000000, 1.000000000000000000, 0.000000000000000000 ) ) ;
#509 = VECTOR ( 'NONE', #859, 1000.000000000000000 ) ;
#510 = EDGE_CURVE ( 'NONE', #239, #194, #713, .T. ) ;
#511 = ORIENTED_EDGE ( 'NONE', *, *, #837, .T. ) ;
#512 = AXIS2_PLACEMENT_3D ( 'NONE', #470, #806, #412 ) ;
#513 = CARTESIAN_POINT ( 'NONE',  ( 0.000000000000000000, 8.000000000000000000, 0.000000000000000000 ) ) ;
#514 = DIRECTION ( 'NONE',  ( -1.000000000000000000, 0.000000000000000000, 0.000000000000000000 ) ) ;
#515 = AXIS2_PLACEMENT_3D ( 'NONE', #66, #284, #275 ) ;
#516 = ORIENTED_EDGE ( 'NONE', *, *, #320, .T. ) ;
#517 = DIRECTION ( 'NONE',  ( 0.000000000000000000, 0.000000000000000000, 1.000000000000000000 ) ) ;
#518 = EDGE_CURVE ( 'NONE', #561, #774, #198, .T. ) ;
#519 = DIRECTION ( 'NONE',  ( 0.000000000000000000, 1.000000000000000000, 0.000000000000000000 ) ) ;
#520 = ORIENTED_EDGE ( 'NONE', *, *, #455, .T. ) ;
#521 = SHAPE_DEFINITION_REPRESENTATION ( #206, #39 ) ;
#522 = ADVANCED_FACE ( 'NONE', ( #734, #728 ), #114, .F. ) ;
#523 = ORIENTED_EDGE ( 'NONE', *, *, #832, .F. ) ;
#524 = DIRECTION ( 'NONE',  ( 0.000000000000000000, 0.000000000000000000, 1.000000000000000000 ) ) ;
#525 = PRESENTATION_LAYER_ASSIGNMENT (  '', '', ( #289 ) ) ;
#526 = VERTEX_POINT ( 'NONE', #129 ) ;
#527 = SURFACE_SIDE_STYLE ('',( #178 ) ) ;
#528 = ORIENTED_EDGE ( 'NONE', *, *, #161, .F. ) ;
#529 = LINE ( 'NONE', #540, #69 ) ;
#530 = EDGE_CURVE ( 'NONE', #385, #572, #602, .T. ) ;
#531 = DIRECTION ( 'NONE',  ( 0.000000000000000000, 0.000000000000000000, -1.000000000000000000 ) ) ;
#532 = CYLINDRICAL_SURFACE ( 'NONE', #839, 4.000000000000000000 ) ;
#533 =( GEOMETRIC_REPRESENTATION_CONTEXT ( 3 ) GLOBAL_UNCERTAINTY_ASSIGNED_CONTEXT ( ( #698 ) ) GLOBAL_UNIT_ASSIGNED_CONTEXT ( ( #496, #14, #569 ) ) REPRESENTATION_CONTEXT ( 'NONE', 'WORKASPACE' ) );
#534 = ORIENTED_EDGE ( 'NONE', *, *, #299, .F. ) ;
#535 = CARTESIAN_POINT ( 'NONE',  ( 1.398536238870072390, 145.0000000000000284, -4.800426688177537038 ) ) ;
#536 = CARTESIAN_POINT ( 'NONE',  ( 2.052413201017105226, 0.000000000000000000, -4.559342063531834022 ) ) ;
#537 = EDGE_CURVE ( 'NONE', #831, #376, #386, .T. ) ;
#538 = ORIENTED_EDGE ( 'NONE', *, *, #315, .T. ) ;
#539 =( NAMED_UNIT ( * ) PLANE_ANGLE_UNIT ( ) SI_UNIT ( $, .RADIAN. ) );
#540 = CARTESIAN_POINT ( 'NONE',  ( 3.673940397442060361E-16, 145.0000000000000284, 3.000000000000000444 ) ) ;
#541 = CARTESIAN_POINT ( 'NONE',  ( 0.000000000000000000, 0.000000000000000000, 0.000000000000000000 ) ) ;
#542 = FACE_OUTER_BOUND ( 'NONE', #601, .T. ) ;
#543 = VECTOR ( 'NONE', #334, 1000.000000000000000 ) ;
#544 = ORIENTED_EDGE ( 'NONE', *, *, #783, .T. ) ;
#545 = DIRECTION ( 'NONE',  ( 0.000000000000000000, 1.000000000000000000, 0.000000000000000000 ) ) ;
#546 = TOROIDAL_SURFACE ( 'NONE', #150, 1.000000000000000000, 4.000000000000000000 ) ;
#547 = VERTEX_POINT ( 'NONE', #51 ) ;
#548 = VERTEX_POINT ( 'NONE', #327 ) ;
#549 = DIRECTION ( 'NONE',  ( 0.000000000000000000, 0.000000000000000000, 1.000000000000000000 ) ) ;
#550 = DIRECTION ( 'NONE',  ( -0.000000000000000000, -1.000000000000000000, -0.000000000000000000 ) ) ;
#551 = EDGE_CURVE ( 'NONE', #368, #636, #771, .T. ) ;
#552 = DIRECTION ( 'NONE',  ( -0.000000000000000000, -1.000000000000000000, -0.000000000000000000 ) ) ;
#553 = AXIS2_PLACEMENT_3D ( 'NONE', #469, #884, #265 ) ;
#554 = DIRECTION ( 'NONE',  ( 0.000000000000000000, 0.000000000000000000, -1.000000000000000000 ) ) ;
#555 = EDGE_CURVE ( 'NONE', #50, #548, #529, .T. ) ;
#556 = FACE_OUTER_BOUND ( 'NONE', #122, .T. ) ;
#557 = DIRECTION ( 'NONE',  ( -0.000000000000000000, -1.000000000000000000, -0.000000000000000000 ) ) ;
#558 = SURFACE_SIDE_STYLE ('',( #217 ) ) ;
#559 = CARTESIAN_POINT ( 'NONE',  ( 0.000000000000000000, 161.0000000000000284, 0.000000000000000000 ) ) ;
#560 = EDGE_CURVE ( 'NONE', #718, #696, #840, .T. ) ;
#561 = VERTEX_POINT ( 'NONE', #190 ) ;
#562 =( BOUNDED_CURVE ( )  B_SPLINE_CURVE ( 3, ( #817, #142, #201, #280 ),
 .UNSPECIFIED., .F., .T. ) 
 B_SPLINE_CURVE_WITH_KNOTS ( ( 4, 4 ),
 ( 1.342417528687863904, 1.500812401546953279 ),
 .UNSPECIFIED. ) 
 CURVE ( )  GEOMETRIC_REPRESENTATION_ITEM ( )  RATIONAL_B_SPLINE_CURVE ( ( 1.000000000000000000, 0.9979103479291711043, 0.9979103479291711043, 1.000000000000000000 ) ) 
 REPRESENTATION_ITEM ( '' )  );
#563 = CARTESIAN_POINT ( 'NONE',  ( 1.538389862757078674, 143.0000000000000284, 2.575530359006910075 ) ) ;
#564 = DIRECTION ( 'NONE',  ( 0.000000000000000000, 0.000000000000000000, -1.000000000000000000 ) ) ;
#565 = ORIENTED_EDGE ( 'NONE', *, *, #510, .T. ) ;
#566 = EDGE_CURVE ( 'NONE', #526, #882, #674, .T. ) ;
#567 = CARTESIAN_POINT ( 'NONE',  ( 1.398536238870072390, 145.0000000000000284, -4.800426688177537038 ) ) ;
#568 = COLOUR_RGB ( '',0.7921568627450980005, 0.8196078431372548767, 0.9333333333333333481 ) ;
#569 =( NAMED_UNIT ( * ) SI_UNIT ( $, .STERADIAN. ) SOLID_ANGLE_UNIT ( ) );
#570 = CIRCLE ( 'NONE', #608, 4.000000000000000000 ) ;
#571 = CARTESIAN_POINT ( 'NONE',  ( 0.000000000000000000, 145.0000000000000284, 0.000000000000000000 ) ) ;
#572 = VERTEX_POINT ( 'NONE', #605 ) ;
#573 = CIRCLE ( 'NONE', #179, 5.000000000000000000 ) ;
#574 = CIRCLE ( 'NONE', #614, 2.000000000000000000 ) ;
#575 = CARTESIAN_POINT ( 'NONE',  ( 0.9194626686284488315, 151.8510712404375340, 3.892915502180243070 ) ) ;
#576 = ORIENTED_EDGE ( 'NONE', *, *, #70, .T. ) ;
#577 = CARTESIAN_POINT ( 'NONE',  ( 1.500970727965397211, 143.5351185582707956, -2.676192571585751967 ) ) ;
#578 = EDGE_CURVE ( 'NONE', #333, #561, #35, .T. ) ;
#579 = ORIENTED_EDGE ( 'NONE', *, *, #141, .T. ) ;
#580 = CARTESIAN_POINT ( 'NONE',  ( 1.426066060655385215, 144.6063052065413785, -3.503137716407322522 ) ) ;
#581 = AXIS2_PLACEMENT_3D ( 'NONE', #246, #647, #300 ) ;
#582 = EDGE_CURVE ( 'NONE', #572, #831, #124, .T. ) ;
#583 = CYLINDRICAL_SURFACE ( 'NONE', #135, 5.000000000000000000 ) ;
#584 = ORIENTED_EDGE ( 'NONE', *, *, #320, .F. ) ;
#585 = DIRECTION ( 'NONE',  ( 0.000000000000000000, 0.000000000000000000, -1.000000000000000000 ) ) ;
#586 = DIRECTION ( 'NONE',  ( -0.000000000000000000, -1.000000000000000000, -0.000000000000000000 ) ) ;
#587 = ORIENTED_EDGE ( 'NONE', *, *, #466, .T. ) ;
#588 = ADVANCED_FACE ( 'NONE', ( #381 ), #743, .F. ) ;
#589 = DIRECTION ( 'NONE',  ( 1.000000000000000000, 0.000000000000000000, 0.000000000000000000 ) ) ;
#590 = DIRECTION ( 'NONE',  ( -0.000000000000000000, -1.000000000000000000, -0.000000000000000000 ) ) ;
#591 = VERTEX_POINT ( 'NONE', #409 ) ;
#592 = ORIENTED_EDGE ( 'NONE', *, *, #678, .T. ) ;
#593 = DIRECTION ( 'NONE',  ( -0.06975647374411844681, 0.9975640502598247528, 0.000000000000000000 ) ) ;
#594 = AXIS2_PLACEMENT_3D ( 'NONE', #238, #514, #787 ) ;
#595 = VERTEX_POINT ( 'NONE', #207 ) ;
#596 = ADVANCED_FACE ( 'NONE', ( #833 ), #351, .T. ) ;
#597 = DIRECTION ( 'NONE',  ( 0.000000000000000000, 0.000000000000000000, 1.000000000000000000 ) ) ;
#598 = CARTESIAN_POINT ( 'NONE',  ( 1.283078895303408906, 146.6511169372335530, 4.834063547879887679 ) ) ;
#599 = AXIS2_PLACEMENT_3D ( 'NONE', #74, #489, #751 ) ;
#600 = PRODUCT_CONTEXT ( 'NONE', #410, 'mechanical' ) ;
#601 = EDGE_LOOP ( 'NONE', ( #796, #856, #184, #791 ) ) ;
#602 = LINE ( 'NONE', #393, #7 ) ;
#603 = ORIENTED_EDGE ( 'NONE', *, *, #815, .F. ) ;
#604 = FILL_AREA_STYLE_COLOUR ( '', #54 ) ;
#605 = CARTESIAN_POINT ( 'NONE',  ( 6.123233995736766282E-16, 0.000000000000000000, 5.000000000000000000 ) ) ;
#606 = DIRECTION ( 'NONE',  ( -1.224646799147352961E-16, 0.000000000000000000, -1.000000000000000000 ) ) ;
#607 = CARTESIAN_POINT ( 'NONE',  ( 0.000000000000000000, 152.0493901531919505, 0.000000000000000000 ) ) ;
#608 = AXIS2_PLACEMENT_3D ( 'NONE', #172, #519, #313 ) ;
#609 = ORIENTED_EDGE ( 'NONE', *, *, #32, .T. ) ;
#610 = CARTESIAN_POINT ( 'NONE',  ( 0.000000000000000000, 0.000000000000000000, 0.000000000000000000 ) ) ;
#611 = CARTESIAN_POINT ( 'NONE',  ( 0.000000000000000000, 145.0000000000000284, 0.000000000000000000 ) ) ;
#612 = LINE ( 'NONE', #460, #738 ) ;
#613 = EDGE_CURVE ( 'NONE', #882, #321, #425, .T. ) ;
#614 = AXIS2_PLACEMENT_3D ( 'NONE', #423, #336, #630 ) ;
#615 = FACE_OUTER_BOUND ( 'NONE', #701, .T. ) ;
#616 = FILL_AREA_STYLE ('',( #829 ) ) ;
#617 = EDGE_LOOP ( 'NONE', ( #492, #169, #316, #68 ) ) ;
#618 = CARTESIAN_POINT ( 'NONE',  ( 0.000000000000000000, 145.0000000000000284, 0.000000000000000000 ) ) ;
#619 = DIRECTION ( 'NONE',  ( -0.000000000000000000, -1.000000000000000000, -0.000000000000000000 ) ) ;
#620 = AXIS2_PLACEMENT_3D ( 'NONE', #352, #139, #79 ) ;
#621 = EDGE_CURVE ( 'NONE', #718, #50, #107, .T. ) ;
#622 = CARTESIAN_POINT ( 'NONE',  ( 3.000000000000000000, 46.00000000000000000, 3.099999999999999645 ) ) ;
#623 = ORIENTED_EDGE ( 'NONE', *, *, #23, .F. ) ;
#624 = CARTESIAN_POINT ( 'NONE',  ( 0.000000000000000000, 0.000000000000000000, -5.000000000000000000 ) ) ;
#625 = AXIS2_PLACEMENT_3D ( 'NONE', #646, #293, #712 ) ;
#626 = PRESENTATION_LAYER_ASSIGNMENT (  '', '', ( #684 ) ) ;
#627 = PRESENTATION_STYLE_ASSIGNMENT (( #487 ) ) ;
#628 = DIRECTION ( 'NONE',  ( -0.8387023353631229972, 0.000000000000000000, 0.5445901143579854331 ) ) ;
#629 = EDGE_LOOP ( 'NONE', ( #623, #249, #450, #20 ) ) ;
#630 = DIRECTION ( 'NONE',  ( 0.000000000000000000, 0.000000000000000000, 1.000000000000000000 ) ) ;
#631 = DIRECTION ( 'NONE',  ( -0.000000000000000000, -1.000000000000000000, -0.000000000000000000 ) ) ;
#632 = DIRECTION ( 'NONE',  ( 0.000000000000000000, 0.000000000000000000, 1.000000000000000000 ) ) ;
#633 = ORIENTED_EDGE ( 'NONE', *, *, #240, .T. ) ;
#634 = DIRECTION ( 'NONE',  ( -0.000000000000000000, -1.000000000000000000, -0.000000000000000000 ) ) ;
#635 = CYLINDRICAL_SURFACE ( 'NONE', #237, 5.000000000000000000 ) ;
#636 = VERTEX_POINT ( 'NONE', #624 ) ;
#637 = ADVANCED_FACE ( 'NONE', ( #484 ), #341, .T. ) ;
#638 = CYLINDRICAL_SURFACE ( 'NONE', #440, 4.000000000000000000 ) ;
#639 = CIRCLE ( 'NONE', #253, 1.649999999999997247 ) ;
#640 = DIRECTION ( 'NONE',  ( -0.000000000000000000, -1.000000000000000000, -0.000000000000000000 ) ) ;
#641 = PRODUCT_DEFINITION_FORMATION_WITH_SPECIFIED_SOURCE ( 'ANY', '', #685, .NOT_KNOWN. ) ;
#642 = DIRECTION ( 'NONE',  ( 0.000000000000000000, 0.000000000000000000, -1.000000000000000000 ) ) ;
#643 = ORIENTED_EDGE ( 'NONE', *, *, #2, .T. ) ;
#644 = FACE_OUTER_BOUND ( 'NONE', #111, .T. ) ;
#645 = PRODUCT_RELATED_PRODUCT_CATEGORY ( 'part', '', ( #685 ) ) ;
#646 = CARTESIAN_POINT ( 'NONE',  ( 0.000000000000000000, 76.00000000000000000, 0.000000000000000000 ) ) ;
#647 = DIRECTION ( 'NONE',  ( -0.000000000000000000, -1.000000000000000000, -0.000000000000000000 ) ) ;
#648 = ORIENTED_EDGE ( 'NONE', *, *, #845, .T. ) ;
#649 = CARTESIAN_POINT ( 'NONE',  ( 1.398536238870071502, 145.0000000000000568, 4.663643909747817951 ) ) ;
#650 = AXIS2_PLACEMENT_3D ( 'NONE', #541, #185, #597 ) ;
#651 = FACE_OUTER_BOUND ( 'NONE', #262, .T. ) ;
#652 = ADVANCED_FACE ( 'NONE', ( #615 ), #891, .F. ) ;
#653 = AXIS2_PLACEMENT_3D ( 'NONE', #10, #628, #700 ) ;
#654 = ORIENTED_EDGE ( 'NONE', *, *, #669, .T. ) ;
#655 = AXIS2_PLACEMENT_3D ( 'NONE', #382, #444, #524 ) ;
#656 = CARTESIAN_POINT ( 'NONE',  ( 0.000000000000000000, 150.0000000000000284, 0.000000000000000000 ) ) ;
#657 = ORIENTED_EDGE ( 'NONE', *, *, #537, .T. ) ;
#658 = DIRECTION ( 'NONE',  ( 0.000000000000000000, 0.000000000000000000, 1.000000000000000000 ) ) ;
#659 = VECTOR ( 'NONE', #619, 1000.000000000000000 ) ;
#660 = ORIENTED_EDGE ( 'NONE', *, *, #2, .F. ) ;
#661 = EDGE_LOOP ( 'NONE', ( #456, #878, #727, #587 ) ) ;
#662 = PLANE ( 'NONE',  #666 ) ;
#663 = EDGE_LOOP ( 'NONE', ( #523, #215, #862, #733 ) ) ;
#664 = ORIENTED_EDGE ( 'NONE', *, *, #349, .T. ) ;
#665 = DIRECTION ( 'NONE',  ( 1.000000000000000000, 0.000000000000000000, -1.224646799147353207E-16 ) ) ;
#666 = AXIS2_PLACEMENT_3D ( 'NONE', #41, #317, #593 ) ;
#667 = CARTESIAN_POINT ( 'NONE',  ( 1.030849145521425481, 150.2581704088800336, -4.591044856211773606 ) ) ;
#668 = CARTESIAN_POINT ( 'NONE',  ( 1.451214211134554066, 144.2466698995652621, 3.092983448973437799 ) ) ;
#669 = EDGE_CURVE ( 'NONE', #547, #591, #311, .T. ) ;
#670 = CARTESIAN_POINT ( 'NONE',  ( 3.000000000000000000, 0.000000000000000000, 3.099999999999999645 ) ) ;
#671 = DIRECTION ( 'NONE',  ( -0.5445901143579854331, 0.000000000000000000, -0.8387023353631229972 ) ) ;
#672 = VERTEX_POINT ( 'NONE', #81 ) ;
#673 = AXIS2_PLACEMENT_3D ( 'NONE', #697, #681, #133 ) ;
#674 = LINE ( 'NONE', #123, #295 ) ;
#675 = ORIENTED_EDGE ( 'NONE', *, *, #136, .F. ) ;
#676 = CARTESIAN_POINT ( 'NONE',  ( 1.283078895303410905, 146.6511169372335530, -4.834063547879888567 ) ) ;
#677 = PLANE ( 'NONE',  #371 ) ;
#678 = EDGE_CURVE ( 'NONE', #301, #368, #145, .T. ) ;
#679 = ORIENTED_EDGE ( 'NONE', *, *, #255, .F. ) ;
#680 = CIRCLE ( 'NONE', #650, 5.000000000000000000 ) ;
#681 = DIRECTION ( 'NONE',  ( -0.000000000000000000, -1.000000000000000000, -0.000000000000000000 ) ) ;
#682 = EDGE_LOOP ( 'NONE', ( #88, #664, #162, #888 ) ) ;
#683 = ADVANCED_FACE ( 'NONE', ( #480 ), #494, .T. ) ;
#684 = STYLED_ITEM ( 'NONE', ( #461 ), #39 ) ;
#685 = PRODUCT ( 'Needle', 'Needle', '', ( #600 ) ) ;
#686 = CARTESIAN_POINT ( 'NONE',  ( 2.052413201017105226, 46.00000000000000000, -4.559342063531834022 ) ) ;
#687 = CARTESIAN_POINT ( 'NONE',  ( 0.2797072477740157881, 161.0000000000000284, 3.990208497753304329 ) ) ;
#688 = B_SPLINE_CURVE_WITH_KNOTS ( 'NONE', 3,
 ( #708, #575, #242, #794, #176, #781, #363, #36, #454, #778 ),
 .UNSPECIFIED., .F., .F.,
 ( 4, 2, 2, 2, 4 ),
 ( 1.976841901763208263E-07, 0.0005882689338954606110, 0.001176340183600744745, 0.001764411433306029096, 0.002352482683011313230 ),
 .UNSPECIFIED. ) ;
#689 = EDGE_CURVE ( 'NONE', #33, #50, #574, .T. ) ;
#690 = LINE ( 'NONE', #820, #726 ) ;
#691 = LINE ( 'NONE', #15, #266 ) ;
#692 = ORIENTED_EDGE ( 'NONE', *, *, #530, .T. ) ;
#693 = CARTESIAN_POINT ( 'NONE',  ( 0.000000000000000000, 161.0000000000000284, 0.000000000000000000 ) ) ;
#694 = CIRCLE ( 'NONE', #308, 3.000000000000000444 ) ;
#695 = DIRECTION ( 'NONE',  ( 0.000000000000000000, 1.000000000000000000, 0.000000000000000000 ) ) ;
#696 = VERTEX_POINT ( 'NONE', #13 ) ;
#697 = CARTESIAN_POINT ( 'NONE',  ( 0.000000000000000000, 0.000000000000000000, 0.000000000000000000 ) ) ;
#698 = UNCERTAINTY_MEASURE_WITH_UNIT (LENGTH_MEASURE( 1.000000000000000082E-05 ), #496, 'distance_accuracy_value', 'NONE');
#699 = CARTESIAN_POINT ( 'NONE',  ( 0.000000000000000000, 46.00000000000000000, 0.000000000000000000 ) ) ;
#700 = DIRECTION ( 'NONE',  ( 0.5445901143579854331, 0.000000000000000000, 0.8387023353631229972 ) ) ;
#701 = EDGE_LOOP ( 'NONE', ( #354, #329, #251, #750 ) ) ;
#702 = CARTESIAN_POINT ( 'NONE',  ( 3.000000000000000000, 46.00000000000000000, 3.099999999999999645 ) ) ;
#703 = CARTESIAN_POINT ( 'NONE',  ( 0.9055948593114367950, 152.0493901531919505, -3.896138851579689089 ) ) ;
#704 = EDGE_CURVE ( 'NONE', #333, #782, #562, .T. ) ;
#705 = ORIENTED_EDGE ( 'NONE', *, *, #436, .F. ) ;
#706 = CARTESIAN_POINT ( 'NONE',  ( 1.415937031605314145, 144.7511570704911321, 3.742232663334624565 ) ) ;
#707 = CIRCLE ( 'NONE', #305, 4.000000000000000000 ) ;
#708 = CARTESIAN_POINT ( 'NONE',  ( 0.9055948593114367950, 152.0493901531919505, 3.896138851579689089 ) ) ;
#709 = VERTEX_POINT ( 'NONE', #417 ) ;
#710 = DIRECTION ( 'NONE',  ( -0.000000000000000000, -1.000000000000000000, -0.000000000000000000 ) ) ;
#711 = AXIS2_PLACEMENT_3D ( 'NONE', #151, #4, #554 ) ;
#712 = DIRECTION ( 'NONE',  ( 0.000000000000000000, 0.000000000000000000, -1.000000000000000000 ) ) ;
#713 =( BOUNDED_CURVE ( )  B_SPLINE_CURVE ( 3, ( #535, #676, #867, #118 ),
 .UNSPECIFIED., .F., .F. ) 
 B_SPLINE_CURVE_WITH_KNOTS ( ( 4, 4 ),
 ( 1.287307154266182918, 1.359445933432372300 ),
 .UNSPECIFIED. ) 
 CURVE ( )  GEOMETRIC_REPRESENTATION_ITEM ( )  RATIONAL_B_SPLINE_CURVE ( ( 1.000000000000000000, 0.9995663800597522908, 0.9995663800597522908, 1.000000000000000000 ) ) 
 REPRESENTATION_ITEM ( '' )  );
#714 = DIRECTION ( 'NONE',  ( -0.000000000000000000, -1.000000000000000000, -0.000000000000000000 ) ) ;
#715 = EDGE_LOOP ( 'NONE', ( #511, #96, #372, #584 ) ) ;
#716 = DIRECTION ( 'NONE',  ( -0.000000000000000000, -1.000000000000000000, -0.000000000000000000 ) ) ;
#717 = CARTESIAN_POINT ( 'NONE',  ( -2.202262749798279897E-15, 8.991420021395475359, 0.000000000000000000 ) ) ;
#718 = VERTEX_POINT ( 'NONE', #563 ) ;
#719 = CARTESIAN_POINT ( 'NONE',  ( 0.000000000000000000, 0.000000000000000000, 0.000000000000000000 ) ) ;
#720 = DIRECTION ( 'NONE',  ( 0.000000000000000000, 1.000000000000000000, 0.000000000000000000 ) ) ;
#721 = VECTOR ( 'NONE', #890, 999.9999999999998863 ) ;
#722 = ORIENTED_EDGE ( 'NONE', *, *, #378, .T. ) ;
#723 = EDGE_LOOP ( 'NONE', ( #506, #431, #297, #188 ) ) ;
#724 = CARTESIAN_POINT ( 'NONE',  ( 1.538389862757078674, 143.0000000000000284, 2.575530359006910075 ) ) ;
#725 = CARTESIAN_POINT ( 'NONE',  ( 1.398536238870072390, 145.0000000000000284, -4.800426688177537038 ) ) ;
#726 = VECTOR ( 'NONE', #557, 1000.000000000000000 ) ;
#727 = ORIENTED_EDGE ( 'NONE', *, *, #291, .T. ) ;
#728 = FACE_OUTER_BOUND ( 'NONE', #819, .T. ) ;
#729 = CARTESIAN_POINT ( 'NONE',  ( 0.4906039717783682308, 157.9840363353796135, 3.975424973967762288 ) ) ;
#730 = VERTEX_POINT ( 'NONE', #419 ) ;
#731 = EDGE_CURVE ( 'NONE', #157, #672, #755, .T. ) ;
#732 = CARTESIAN_POINT ( 'NONE',  ( 1.466526016947866662, 144.0277008748414858, 2.917350827698774740 ) ) ;
#733 = ORIENTED_EDGE ( 'NONE', *, *, #518, .T. ) ;
#734 = FACE_BOUND ( 'NONE', #37, .T. ) ;
#735 = LINE ( 'NONE', #477, #163 ) ;
#736 = AXIS2_PLACEMENT_3D ( 'NONE', #19, #846, #294 ) ;
#737 = CARTESIAN_POINT ( 'NONE',  ( 1.009611779433593703, 150.5618788934737324, -4.342822815853342178 ) ) ;
#738 = VECTOR ( 'NONE', #886, 1000.000000000000000 ) ;
#739 = VERTEX_POINT ( 'NONE', #9 ) ;
#740 = CARTESIAN_POINT ( 'NONE',  ( 1.538389862757080007, 143.0000000000000284, -2.575530359006910075 ) ) ;
#741 = FACE_OUTER_BOUND ( 'NONE', #12, .T. ) ;
#742 = DIRECTION ( 'NONE',  ( 0.000000000000000000, 1.000000000000000000, 0.000000000000000000 ) ) ;
#743 = CONICAL_SURFACE ( 'NONE', #814, 1.649999999999997247, 1.029744258676652757 ) ;
#744 = TOROIDAL_SURFACE ( 'NONE', #296, 1.000000000000000000, 4.000000000000000000 ) ;
#745 = ORIENTED_EDGE ( 'NONE', *, *, #233, .T. ) ;
#746 = DIRECTION ( 'NONE',  ( -0.000000000000000000, -1.000000000000000000, -0.000000000000000000 ) ) ;
#747 = EDGE_CURVE ( 'NONE', #326, #64, #690, .T. ) ;
#748 = CARTESIAN_POINT ( 'NONE',  ( 8.082668874372531019E-16, 152.0493901531919505, 6.599999999999999645 ) ) ;
#749 = CARTESIAN_POINT ( 'NONE',  ( 3.000000000000000000, 0.000000000000000000, 0.000000000000000000 ) ) ;
#750 = ORIENTED_EDGE ( 'NONE', *, *, #278, .T. ) ;
#751 = DIRECTION ( 'NONE',  ( -5.329070518200751394E-15, 0.000000000000000000, 1.000000000000000000 ) ) ;
#752 = CARTESIAN_POINT ( 'NONE',  ( 0.2783462019201052295, 161.0194638625168864, 0.000000000000000000 ) ) ;
#753 = EDGE_LOOP ( 'NONE', ( #422, #816, #851, #792 ) ) ;
#754 = AXIS2_PLACEMENT_3D ( 'NONE', #218, #552, #826 ) ;
#755 = LINE ( 'NONE', #71, #225 ) ;
#756 = LINE ( 'NONE', #491, #468 ) ;
#757 = ADVANCED_FACE ( 'NONE', ( #828 ), #761, .T. ) ;
#758 = AXIS2_PLACEMENT_3D ( 'NONE', #366, #507, #784 ) ;
#759 = DIRECTION ( 'NONE',  ( -0.000000000000000000, -1.000000000000000000, -0.000000000000000000 ) ) ;
#760 = CARTESIAN_POINT ( 'NONE',  ( 0.9978118690006217983, 150.7306254744347882, -4.234756348356501832 ) ) ;
#761 = SPHERICAL_SURFACE ( 'NONE', #337, 4.000000000000000000 ) ;
#762 = CYLINDRICAL_SURFACE ( 'NONE', #625, 5.000000000000000000 ) ;
#763 = FACE_OUTER_BOUND ( 'NONE', #629, .T. ) ;
#764 = ORIENTED_EDGE ( 'NONE', *, *, #335, .F. ) ;
#765 = CIRCLE ( 'NONE', #391, 5.000000000000000000 ) ;
#766 = DIRECTION ( 'NONE',  ( -0.000000000000000000, -1.000000000000000000, -0.000000000000000000 ) ) ;
#767 = EDGE_CURVE ( 'NONE', #548, #92, #844, .T. ) ;
#768 = FACE_OUTER_BOUND ( 'NONE', #682, .T. ) ;
#769 = ORIENTED_EDGE ( 'NONE', *, *, #389, .T. ) ;
#770 = FACE_OUTER_BOUND ( 'NONE', #27, .T. ) ;
#771 = CIRCLE ( 'NONE', #858, 5.000000000000000000 ) ;
#772 = DIRECTION ( 'NONE',  ( 0.000000000000000000, 0.000000000000000000, 1.000000000000000000 ) ) ;
#773 = FACE_OUTER_BOUND ( 'NONE', #350, .T. ) ;
#774 = VERTEX_POINT ( 'NONE', #857 ) ;
#775 = CARTESIAN_POINT ( 'NONE',  ( 0.000000000000000000, 165.0000000000000284, 0.000000000000000000 ) ) ;
#776 = FACE_OUTER_BOUND ( 'NONE', #499, .T. ) ;
#777 = EDGE_CURVE ( 'NONE', #385, #548, #21, .T. ) ;
#778 = CARTESIAN_POINT ( 'NONE',  ( 1.048902179152555014, 150.0000000000000284, 4.888742600973077224 ) ) ;
#779 = ORIENTED_EDGE ( 'NONE', *, *, #447, .T. ) ;
#780 = CARTESIAN_POINT ( 'NONE',  ( 1.466479444275710753, 144.0283668950826268, -2.917474641320017437 ) ) ;
#781 = CARTESIAN_POINT ( 'NONE',  ( 0.9977104962400085153, 150.7320751724518857, 4.233905954708103714 ) ) ;
#782 = VERTEX_POINT ( 'NONE', #98 ) ;
#783 = EDGE_CURVE ( 'NONE', #385, #709, #573, .T. ) ;
#784 = DIRECTION ( 'NONE',  ( 0.000000000000000000, 0.000000000000000000, -1.000000000000000000 ) ) ;
#785 = AXIS2_PLACEMENT_3D ( 'NONE', #883, #453, #811 ) ;
#786 = FACE_OUTER_BOUND ( 'NONE', #663, .T. ) ;
#787 = DIRECTION ( 'NONE',  ( 0.000000000000000000, 0.000000000000000000, 1.000000000000000000 ) ) ;
#788 = ORIENTED_EDGE ( 'NONE', *, *, #240, .F. ) ;
#789 = DIRECTION ( 'NONE',  ( -0.000000000000000000, -1.000000000000000000, -0.000000000000000000 ) ) ;
#790 = DIRECTION ( 'NONE',  ( 0.000000000000000000, 0.000000000000000000, -1.000000000000000000 ) ) ;
#791 = ORIENTED_EDGE ( 'NONE', *, *, #389, .F. ) ;
#792 = ORIENTED_EDGE ( 'NONE', *, *, #233, .F. ) ;
#793 = DIRECTION ( 'NONE',  ( 0.000000000000000000, 0.000000000000000000, 1.000000000000000000 ) ) ;
#794 = CARTESIAN_POINT ( 'NONE',  ( 0.9598499701087698233, 151.2735059209582289, 3.997075296909948339 ) ) ;
#795 = ORIENTED_EDGE ( 'NONE', *, *, #777, .F. ) ;
#796 = ORIENTED_EDGE ( 'NONE', *, *, #182, .T. ) ;
#797 = CARTESIAN_POINT ( 'NONE',  ( 3.721571393038729969, 111.7790495576214056, -1.271494348327226298 ) ) ;
#798 = CARTESIAN_POINT ( 'NONE',  ( 3.000000000000000000, 46.00000000000000000, -3.100000000000000533 ) ) ;
#799 = MECHANICAL_DESIGN_GEOMETRIC_PRESENTATION_REPRESENTATION (  '', ( #684 ), #471 ) ;
#800 = ORIENTED_EDGE ( 'NONE', *, *, #455, .F. ) ;
#801 = LINE ( 'NONE', #130, #543 ) ;
#802 = DIRECTION ( 'NONE',  ( -0.000000000000000000, -1.000000000000000000, -0.000000000000000000 ) ) ;
#803 = ADVANCED_FACE ( 'NONE', ( #770 ), #360, .F. ) ;
#804 = EDGE_LOOP ( 'NONE', ( #286, #399, #403, #779 ) ) ;
#805 = AXIS2_PLACEMENT_3D ( 'NONE', #752, #387, #62 ) ;
#806 = DIRECTION ( 'NONE',  ( 0.000000000000000000, 1.000000000000000000, 0.000000000000000000 ) ) ;
#807 = VECTOR ( 'NONE', #131, 1000.000000000000000 ) ;
#808 = CIRCLE ( 'NONE', #30, 4.000000000000000000 ) ;
#809 = ADVANCED_FACE ( 'NONE', ( #644 ), #638, .T. ) ;
#810 = EDGE_LOOP ( 'NONE', ( #392, #503, #128 ) ) ;
#811 = DIRECTION ( 'NONE',  ( -8.881784197001252323E-15, 0.000000000000000000, -1.000000000000000000 ) ) ;
#812 = FACE_OUTER_BOUND ( 'NONE', #661, .T. ) ;
#813 = EDGE_LOOP ( 'NONE', ( #42, #648, #565, #310, #40, #442, #769, #24, #643, #842 ) ) ;
#814 = AXIS2_PLACEMENT_3D ( 'NONE', #458, #766, #413 ) ;
#815 = EDGE_CURVE ( 'NONE', #526, #80, #639, .T. ) ;
#816 = ORIENTED_EDGE ( 'NONE', *, *, #783, .F. ) ;
#817 = CARTESIAN_POINT ( 'NONE',  ( 0.9055948593114367950, 152.0493901531919505, -3.896138851579689089 ) ) ;
#818 = CARTESIAN_POINT ( 'NONE',  ( 0.6996700509895388276, 154.9942521109810514, 3.944002763756585317 ) ) ;
#819 = EDGE_LOOP ( 'NONE', ( #220, #57, #609, #860, #195, #705 ) ) ;
#820 = CARTESIAN_POINT ( 'NONE',  ( 3.000000000000000000, 46.00000000000000000, -3.100000000000000533 ) ) ;
#821 = DIRECTION ( 'NONE',  ( -0.000000000000000000, -1.000000000000000000, -0.000000000000000000 ) ) ;
#822 = AXIS2_PLACEMENT_3D ( 'NONE', #3, #830, #632 ) ;
#823 = DIRECTION ( 'NONE',  ( -0.000000000000000000, -1.000000000000000000, -0.000000000000000000 ) ) ;
#824 = DIRECTION ( 'NONE',  ( 0.000000000000000000, 1.000000000000000000, 0.000000000000000000 ) ) ;
#825 = EDGE_CURVE ( 'NONE', #80, #526, #827, .T. ) ;
#826 = DIRECTION ( 'NONE',  ( 0.000000000000000000, 0.000000000000000000, -1.000000000000000000 ) ) ;
#827 = CIRCLE ( 'NONE', #758, 1.649999999999997247 ) ;
#828 = FACE_OUTER_BOUND ( 'NONE', #314, .T. ) ;
#829 = FILL_AREA_STYLE_COLOUR ( '', #568 ) ;
#830 = DIRECTION ( 'NONE',  ( 0.000000000000000000, 1.000000000000000000, 0.000000000000000000 ) ) ;
#831 = VERTEX_POINT ( 'NONE', #838 ) ;
#832 = EDGE_CURVE ( 'NONE', #730, #774, #298, .T. ) ;
#833 = FACE_OUTER_BOUND ( 'NONE', #804, .T. ) ;
#834 = CARTESIAN_POINT ( 'NONE',  ( 0.000000000000000000, 76.00000000000000000, -3.000000000000000444 ) ) ;
#835 = VERTEX_POINT ( 'NONE', #17 ) ;
#836 = CIRCLE ( 'NONE', #805, 3.990256201039297235 ) ;
#837 = EDGE_CURVE ( 'NONE', #157, #547, #873, .T. ) ;
#838 = CARTESIAN_POINT ( 'NONE',  ( 2.052413201017106559, 0.000000000000000000, 4.559342063531834910 ) ) ;
#839 = AXIS2_PLACEMENT_3D ( 'NONE', #186, #127, #183 ) ;
#840 =( BOUNDED_CURVE ( )  B_SPLINE_CURVE ( 3, ( #724, #404, #797, #740 ),
 .UNSPECIFIED., .F., .T. ) 
 B_SPLINE_CURVE_WITH_KNOTS ( ( 4, 4 ),
 ( 5.250828141566977081, 7.315542472792195383 ),
 .UNSPECIFIED. ) 
 CURVE ( )  GEOMETRIC_REPRESENTATION_ITEM ( )  RATIONAL_B_SPLINE_CURVE ( ( 1.000000000000000000, 0.6751977472793508905, 0.6751977472793508905, 1.000000000000000000 ) ) 
 REPRESENTATION_ITEM ( '' )  );
#841 = CARTESIAN_POINT ( 'NONE',  ( 0.000000000000000000, 150.0000000000000284, 0.000000000000000000 ) ) ;
#842 = ORIENTED_EDGE ( 'NONE', *, *, #880, .T. ) ;
#843 = CARTESIAN_POINT ( 'NONE',  ( 1.399432809893034646, 144.9871784370252499, 4.527878311709528703 ) ) ;
#844 = CIRCLE ( 'NONE', #67, 3.000000000000000444 ) ;
#845 = EDGE_CURVE ( 'NONE', #696, #239, #65, .T. ) ;
#846 = DIRECTION ( 'NONE',  ( -0.000000000000000000, -1.000000000000000000, -0.000000000000000000 ) ) ;
#847 = ORIENTED_EDGE ( 'NONE', *, *, #161, .T. ) ;
#848 = DIRECTION ( 'NONE',  ( -0.000000000000000000, -1.000000000000000000, -0.000000000000000000 ) ) ;
#849 = DIRECTION ( 'NONE',  ( 0.000000000000000000, 0.000000000000000000, 1.000000000000000000 ) ) ;
#850 = ADVANCED_FACE ( 'NONE', ( #222 ), #126, .F. ) ;
#851 = ORIENTED_EDGE ( 'NONE', *, *, #777, .T. ) ;
#852 = CARTESIAN_POINT ( 'NONE',  ( 1.519325916666508069, 143.2726271305772627, -2.603340028832982878 ) ) ;
#853 = CIRCLE ( 'NONE', #594, 2.600000000000000089 ) ;
#854 = CIRCLE ( 'NONE', #193, 3.000000000000000444 ) ;
#855 = LINE ( 'NONE', #164, #174 ) ;
#856 = ORIENTED_EDGE ( 'NONE', *, *, #832, .T. ) ;
#857 = CARTESIAN_POINT ( 'NONE',  ( 4.898587196589412829E-16, 152.0493901531919505, 4.000000000000000000 ) ) ;
#858 = AXIS2_PLACEMENT_3D ( 'NONE', #879, #258, #793 ) ;
#859 = DIRECTION ( 'NONE',  ( -0.000000000000000000, -0.000000000000000000, 1.000000000000000000 ) ) ;
#860 = ORIENTED_EDGE ( 'NONE', *, *, #537, .F. ) ;
#861 = DIRECTION ( 'NONE',  ( 0.000000000000000000, 0.000000000000000000, 1.000000000000000000 ) ) ;
#862 = ORIENTED_EDGE ( 'NONE', *, *, #99, .T. ) ;
#863 = CARTESIAN_POINT ( 'NONE',  ( 0.000000000000000000, 143.0000000000000284, 0.000000000000000000 ) ) ;
#864 = EDGE_LOOP ( 'NONE', ( #268, #84, #120, #660 ) ) ;
#865 = ADVANCED_FACE ( 'NONE', ( #432 ), #744, .T. ) ;
#866 = VERTEX_POINT ( 'NONE', #702 ) ;
#867 = CARTESIAN_POINT ( 'NONE',  ( 1.166483650707910602, 148.3185066173136590, -4.863514956196316241 ) ) ;
#868 = TOROIDAL_SURFACE ( 'NONE', #189, 6.599999999999999645, 2.600000000000000089 ) ;
#869 = LINE ( 'NONE', #53, #408 ) ;
#870 = ORIENTED_EDGE ( 'NONE', *, *, #566, .T. ) ;
#871 = ORIENTED_EDGE ( 'NONE', *, *, #560, .F. ) ;
#872 = PRODUCT_DEFINITION ( 'UNKNOWN', '', #641, #86 ) ;
#873 = CIRCLE ( 'NONE', #485, 5.000000000000000000 ) ;
#874 = CYLINDRICAL_SURFACE ( 'NONE', #342, 3.000000000000000444 ) ;
#875 = CARTESIAN_POINT ( 'NONE',  ( 1.398536238870072390, 145.0000000000000284, 4.800426688177537038 ) ) ;
#876 = CARTESIAN_POINT ( 'NONE',  ( 2.020667218593132262E-16, -1.040949779275237937E-16, 1.649999999999999689 ) ) ;
#877 =( BOUNDED_CURVE ( )  B_SPLINE_CURVE ( 3, ( #338, #473, #598, #875 ),
 .UNSPECIFIED., .F., .T. ) 
 B_SPLINE_CURVE_WITH_KNOTS ( ( 4, 4 ),
 ( 4.923739373747213932, 4.995878152913403092 ),
 .UNSPECIFIED. ) 
 CURVE ( )  GEOMETRIC_REPRESENTATION_ITEM ( )  RATIONAL_B_SPLINE_CURVE ( ( 1.000000000000000000, 0.9995663800597522908, 0.9995663800597522908, 1.000000000000000000 ) ) 
 REPRESENTATION_ITEM ( '' )  );
#878 = ORIENTED_EDGE ( 'NONE', *, *, #747, .F. ) ;
#879 = CARTESIAN_POINT ( 'NONE',  ( 0.000000000000000000, 0.000000000000000000, 0.000000000000000000 ) ) ;
#880 = EDGE_CURVE ( 'NONE', #60, #718, #205, .T. ) ;
#881 = FACE_OUTER_BOUND ( 'NONE', #113, .T. ) ;
#882 = VERTEX_POINT ( 'NONE', #876 ) ;
#883 = CARTESIAN_POINT ( 'NONE',  ( 0.000000000000000000, 152.0493901531919505, 0.000000000000000000 ) ) ;
#884 = DIRECTION ( 'NONE',  ( 1.000000000000000000, -0.000000000000000000, 1.224646799147353207E-16 ) ) ;
#885 = CIRCLE ( 'NONE', #495, 5.000000000000000000 ) ;
#886 = DIRECTION ( 'NONE',  ( -0.000000000000000000, -1.000000000000000000, -0.000000000000000000 ) ) ;
#887 = CIRCLE ( 'NONE', #754, 4.000000000000000000 ) ;
#888 = ORIENTED_EDGE ( 'NONE', *, *, #689, .F. ) ;
#889 = CARTESIAN_POINT ( 'NONE',  ( 0.2797072477740157881, 161.0000000000000284, 3.990208497753304329 ) ) ;
#890 = DIRECTION ( 'NONE',  ( -0.5445901143579854331, 0.000000000000000000, -0.8387023353631229972 ) ) ;
#891 = CYLINDRICAL_SURFACE ( 'NONE', #673, 1.649999999999998357 ) ;
#892 = LINE ( 'NONE', #465, #721 ) ;
ENDSEC;
END-ISO-10303-21;
