# Supplementary material for: Quantification of cavitating flows with neutron imaging
Source: Sci Rep. 2024 Nov 6;14:26911. doi: 10.1038/s41598-024-76588-3 (PMC11541883; doi:10.1038/s41598-024-76588-3)
Supplement: Supplementary file 5 — Supplementary Material 5 [file 41598_2024_76588_MOESM5_ESM.step]

ISO-10303-21;
HEADER;
FILE_DESCRIPTION (( 'STEP AP214' ),
    '1' );
FILE_NAME ('Ti_new.STEP',
    '2024-04-03T14:33:26',
    ( '' ),
    ( '' ),
    'SwSTEP 2.0',
    'SolidWorks 2022',
    '' );
FILE_SCHEMA (( 'AUTOMOTIVE_DESIGN' ));
ENDSEC;

DATA;
#1 = SHAPE_DEFINITION_REPRESENTATION ( #1219, #1357 ) ;
#2 = AXIS2_PLACEMENT_3D ( 'NONE', #556, #409, #1204 ) ;
#3 = ORIENTED_EDGE ( 'NONE', *, *, #1036, .T. ) ;
#4 = EDGE_CURVE ( 'NONE', #404, #1581, #1690, .T. ) ;
#5 = DIRECTION ( 'NONE',  ( -0.000000000000000000, -0.000000000000000000, 1.000000000000000000 ) ) ;
#6 = EDGE_CURVE ( 'NONE', #64, #779, #1043, .T. ) ;
#7 = LINE ( 'NONE', #975, #49 ) ;
#8 = ORIENTED_EDGE ( 'NONE', *, *, #1514, .F. ) ;
#9 = ADVANCED_FACE ( 'NONE', ( #976 ), #45, .T. ) ;
#10 = CARTESIAN_POINT ( 'NONE',  ( 0.7500000000000000000, 0.000000000000000000, -28.00000000000000355 ) ) ;
#11 = EDGE_LOOP ( 'NONE', ( #324, #1614, #902 ) ) ;
#12 = CARTESIAN_POINT ( 'NONE',  ( -15.84999999999999964, 0.000000000000000000, -35.00000000000000000 ) ) ;
#13 = DIRECTION ( 'NONE',  ( -1.000000000000000000, 0.000000000000000000, 0.000000000000000000 ) ) ;
#14 = CARTESIAN_POINT ( 'NONE',  ( 0.7500000000000000000, 0.000000000000000000, -29.56739621566491039 ) ) ;
#15 = CARTESIAN_POINT ( 'NONE',  ( 0.7499999999999997780, 0.000000000000000000, -60.00000000000000000 ) ) ;
#16 = CARTESIAN_POINT ( 'NONE',  ( 1.411505137709802904, 0.4053222785727570998, -29.96767698063957042 ) ) ;
#17 = CARTESIAN_POINT ( 'NONE',  ( -0.05759280050680127411, 0.5715805193577386811, -29.96846101771263093 ) ) ;
#18 = CONICAL_SURFACE ( 'NONE', #457, 0.7500000000000000000, 0.3366748193867271088 ) ;
#19 = EDGE_CURVE ( 'NONE', #2082, #377, #1341, .T. ) ;
#20 = LINE ( 'NONE', #1996, #1445 ) ;
#21 = VECTOR ( 'NONE', #1781, 1000.000000000000000 ) ;
#22 = VERTEX_POINT ( 'NONE', #1382 ) ;
#23 = AXIS2_PLACEMENT_3D ( 'NONE', #2052, #1064, #559 ) ;
#24 = DIRECTION ( 'NONE',  ( 1.000000000000000000, 0.000000000000000000, 0.000000000000000000 ) ) ;
#25 = CARTESIAN_POINT ( 'NONE',  ( 1.500000000000000000, 9.184850993605150903E-17, -28.00000000000000355 ) ) ;
#26 = CARTESIAN_POINT ( 'NONE',  ( 0.5399062856600052029, 0.7266226852873749475, -30.14008669328547896 ) ) ;
#27 = DIRECTION ( 'NONE',  ( 1.000000000000000000, 0.000000000000000000, 0.000000000000000000 ) ) ;
#28 = EDGE_CURVE ( 'NONE', #1666, #433, #1860, .T. ) ;
#29 = DIRECTION ( 'NONE',  ( 0.000000000000000000, 0.000000000000000000, 1.000000000000000000 ) ) ;
#30 = AXIS2_PLACEMENT_3D ( 'NONE', #986, #1145, #1819 ) ;
#31 = SURFACE_STYLE_USAGE ( .BOTH. , #1143 ) ;
#32 = LINE ( 'NONE', #1647, #1104 ) ;
#33 = CARTESIAN_POINT ( 'NONE',  ( 0.09458360264498921754, -0.3770098903632411735, -29.99123999050922507 ) ) ;
#34 = EDGE_LOOP ( 'NONE', ( #2106, #2079, #408, #290 ) ) ;
#35 = DIRECTION ( 'NONE',  ( 0.000000000000000000, 0.000000000000000000, 1.000000000000000000 ) ) ;
#36 = CARTESIAN_POINT ( 'NONE',  ( 0.7500000000000000000, 0.000000000000000000, -29.30474636953603707 ) ) ;
#37 = CIRCLE ( 'NONE', #139, 4.750000000000000888 ) ;
#38 = VECTOR ( 'NONE', #1202, 1000.000000000000000 ) ;
#39 = ORIENTED_EDGE ( 'NONE', *, *, #4, .T. ) ;
#40 = FACE_OUTER_BOUND ( 'NONE', #397, .T. ) ;
#41 = CARTESIAN_POINT ( 'NONE',  ( 13.75000000000000178, 1.592040838891559293E-15, -69.99999999999998579 ) ) ;
#42 = DIRECTION ( 'NONE',  ( 0.000000000000000000, 0.000000000000000000, 1.000000000000000000 ) ) ;
#43 = EDGE_CURVE ( 'NONE', #1843, #1069, #1755, .T. ) ;
#44 = CARTESIAN_POINT ( 'NONE',  ( 0.7499999999999997780, 0.000000000000000000, -65.00000000000000000 ) ) ;
#45 =( BOUNDED_SURFACE ( )  B_SPLINE_SURFACE ( 3, 2, ( 
 ( #163, #820, #1469 ),
 ( #16, #1764, #466 ),
 ( #1117, #1809, #949 ),
 ( #1772, #306, #811 ),
 ( #1024, #348, #703 ),
 ( #1654, #1988, #689 ),
 ( #197, #875, #1338 ),
 ( #228, #1557, #1911 ),
 ( #563, #1225, #430 ),
 ( #611, #1730, #117 ),
 ( #2076, #261, #1090 ),
 ( #1530, #273, #757 ),
 ( #577, #1893, #1252 ),
 ( #237, #94, #72 ),
 ( #1418, #1259, #738 ),
 ( #724, #921, #1213 ) ),
 .UNSPECIFIED., .F., .F., .T. ) 
 B_SPLINE_SURFACE_WITH_KNOTS ( ( 4, 2, 2, 2, 2, 2, 2, 4 ),
 ( 3, 3 ),
 ( 0.003142115232617507734, 0.003927644040771886835, 0.004320408444849075519, 0.004713172848926265070, 0.005105937253003454621, 0.005498701657080643304, 0.005891466061157832855, 0.006284230465235022406 ),
 ( 0.000000000000000000, 1.000000000000000000 ),
 .UNSPECIFIED. ) 
 GEOMETRIC_REPRESENTATION_ITEM ( )  RATIONAL_B_SPLINE_SURFACE ( (
 ( 1.000000000000000000, 0.8028524189143669831, 1.000000000000000000),
 ( 1.000000000000000000, 0.8113733325034977462, 1.000000000000000000),
 ( 1.000000000000000000, 0.8162562764165405271, 1.000000000000000000),
 ( 1.000000000000000000, 0.8166036783078742811, 1.000000000000000000),
 ( 1.000000000000000000, 0.8155662817821041077, 1.000000000000000000),
 ( 1.000000000000000000, 0.8113399445279496636, 1.000000000000000000),
 ( 1.000000000000000000, 0.8081414811520565289, 1.000000000000000000),
 ( 1.000000000000000000, 0.8000935917544299558, 1.000000000000000000),
 ( 1.000000000000000000, 0.7951732876312082032, 1.000000000000000000),
 ( 1.000000000000000000, 0.7844122399397069900, 1.000000000000000000),
 ( 1.000000000000000000, 0.7784649452777798739, 1.000000000000000000),
 ( 1.000000000000000000, 0.7664591363422649239, 1.000000000000000000),
 ( 1.000000000000000000, 0.7603466190193770569, 1.000000000000000000),
 ( 1.000000000000000000, 0.7488162367426993704, 1.000000000000000000),
 ( 1.000000000000000000, 0.7434321749728833861, 1.000000000000000000),
 ( 1.000000000000000000, 0.7388586553412447300, 1.000000000000000000) ) ) 
 REPRESENTATION_ITEM ( '' )  SURFACE ( )  );
#46 = CARTESIAN_POINT ( 'NONE',  ( -0.2078130196643380723, -0.2692079914227242798, -29.99000027957430703 ) ) ;
#47 = VERTEX_POINT ( 'NONE', #1407 ) ;
#48 = DIRECTION ( 'NONE',  ( -0.000000000000000000, 0.000000000000000000, -1.000000000000000000 ) ) ;
#49 = VECTOR ( 'NONE', #1960, 1000.000000000000000 ) ;
#50 = AXIS2_PLACEMENT_3D ( 'NONE', #1749, #145, #1307 ) ;
#51 = DIRECTION ( 'NONE',  ( -1.000000000000000000, 0.000000000000000000, 0.000000000000000000 ) ) ;
#52 = CIRCLE ( 'NONE', #1512, 1.000000000000000888 ) ;
#53 = CARTESIAN_POINT ( 'NONE',  ( 0.7500000000000000000, 0.000000000000000000, -54.56007414220329110 ) ) ;
#54 = FACE_OUTER_BOUND ( 'NONE', #2102, .T. ) ;
#55 = AXIS2_PLACEMENT_3D ( 'NONE', #754, #234, #225 ) ;
#56 = DIRECTION ( 'NONE',  ( 1.000000000000000000, 0.000000000000000000, 0.000000000000000000 ) ) ;
#57 = EDGE_CURVE ( 'NONE', #1269, #786, #1720, .T. ) ;
#58 = CARTESIAN_POINT ( 'NONE',  ( -0.1267960839499895076, 0.4638215988554351688, -29.97838873270140780 ) ) ;
#59 = VERTEX_POINT ( 'NONE', #1907 ) ;
#60 = DIRECTION ( 'NONE',  ( 0.000000000000000000, 0.000000000000000000, 1.000000000000000000 ) ) ;
#61 = VERTEX_POINT ( 'NONE', #2029 ) ;
#62 = CYLINDRICAL_SURFACE ( 'NONE', #1126, 8.099999999999999645 ) ;
#63 = CARTESIAN_POINT ( 'NONE',  ( 1.399262954577592089, 0.3888786056000078650, -29.97006427996405264 ) ) ;
#64 = VERTEX_POINT ( 'NONE', #1096 ) ;
#65 = DIRECTION ( 'NONE',  ( 1.000000000000000000, 0.000000000000000000, 0.000000000000000000 ) ) ;
#66 = ADVANCED_FACE ( 'NONE', ( #441 ), #405, .T. ) ;
#67 = DIRECTION ( 'NONE',  ( 0.000000000000000000, 0.000000000000000000, -1.000000000000000000 ) ) ;
#68 = DIRECTION ( 'NONE',  ( -1.000000000000000000, 0.000000000000000000, 0.000000000000000000 ) ) ;
#69 = ORIENTED_EDGE ( 'NONE', *, *, #2031, .F. ) ;
#70 = ADVANCED_FACE ( 'NONE', ( #770 ), #1239, .T. ) ;
#71 = ORIENTED_EDGE ( 'NONE', *, *, #1196, .T. ) ;
#72 = CARTESIAN_POINT ( 'NONE',  ( 0.2536780302508586105, -0.8428257565693352271, -29.92352136526771744 ) ) ;
#73 = CIRCLE ( 'NONE', #549, 16.60000000000000142 ) ;
#74 = CARTESIAN_POINT ( 'NONE',  ( 0.2191990650162193577, 0.8230618077103233343, -29.92851992280351681 ) ) ;
#75 = FACE_OUTER_BOUND ( 'NONE', #887, .T. ) ;
#76 = AXIS2_PLACEMENT_3D ( 'NONE', #385, #1507, #407 ) ;
#77 = ORIENTED_EDGE ( 'NONE', *, *, #1036, .F. ) ;
#78 = DIRECTION ( 'NONE',  ( 0.000000000000000000, 0.000000000000000000, -1.000000000000000000 ) ) ;
#79 = AXIS2_PLACEMENT_3D ( 'NONE', #507, #1320, #1160 ) ;
#80 = LINE ( 'NONE', #1377, #399 ) ;
#81 = ORIENTED_EDGE ( 'NONE', *, *, #1291, .F. ) ;
#82 = EDGE_CURVE ( 'NONE', #253, #920, #827, .T. ) ;
#83 = ORIENTED_EDGE ( 'NONE', *, *, #905, .T. ) ;
#84 = CARTESIAN_POINT ( 'NONE',  ( -17.75000000000000711, 2.265596578422604185E-15, -59.00000000000000000 ) ) ;
#85 = DIRECTION ( 'NONE',  ( -0.000000000000000000, -0.000000000000000000, -1.000000000000000000 ) ) ;
#86 = AXIS2_PLACEMENT_3D ( 'NONE', #15, #1502, #661 ) ;
#87 = EDGE_LOOP ( 'NONE', ( #298, #1170, #301, #1093 ) ) ;
#88 = FACE_OUTER_BOUND ( 'NONE', #414, .T. ) ;
#89 = CARTESIAN_POINT ( 'NONE',  ( -5.732220780244695391, 7.938430929893124068E-16, -29.56739621566491039 ) ) ;
#90 = AXIS2_PLACEMENT_3D ( 'NONE', #1221, #456, #1990 ) ;
#91 = CARTESIAN_POINT ( 'NONE',  ( 1.462456714590584461, 0.6024044451555339297, -29.74490619559926685 ) ) ;
#92 = ORIENTED_EDGE ( 'NONE', *, *, #153, .T. ) ;
#93 = EDGE_LOOP ( 'NONE', ( #1909, #1972 ) ) ;
#94 = CARTESIAN_POINT ( 'NONE',  ( 0.3616783335573527380, -0.6496625758313504528, -29.95033690730697629 ) ) ;
#95 = FACE_OUTER_BOUND ( 'NONE', #119, .T. ) ;
#96 = EDGE_CURVE ( 'NONE', #608, #1711, #318, .T. ) ;
#97 = ORIENTED_EDGE ( 'NONE', *, *, #1736, .T. ) ;
#98 = VECTOR ( 'NONE', #2035, 1000.000000000000000 ) ;
#99 = CARTESIAN_POINT ( 'NONE',  ( -15.75000000000000355, 2.020667218593133494E-15, -58.64987308908846586 ) ) ;
#100 = ADVANCED_FACE ( 'NONE', ( #748, #2056 ), #589, .T. ) ;
#101 = FACE_OUTER_BOUND ( 'NONE', #1198, .T. ) ;
#102 = AXIS2_PLACEMENT_3D ( 'NONE', #14, #853, #521 ) ;
#103 = CARTESIAN_POINT ( 'NONE',  ( 1.372071198533118208, 0.6887290724019013988, -29.75847379849729180 ) ) ;
#104 = ORIENTED_EDGE ( 'NONE', *, *, #82, .F. ) ;
#105 = ORIENTED_EDGE ( 'NONE', *, *, #1571, .T. ) ;
#106 = DIRECTION ( 'NONE',  ( 0.000000000000000000, 0.000000000000000000, 1.000000000000000000 ) ) ;
#107 = CARTESIAN_POINT ( 'NONE',  ( -9.000000000000001776, 0.000000000000000000, -3.700000000000000178 ) ) ;
#108 = VERTEX_POINT ( 'NONE', #128 ) ;
#109 = CYLINDRICAL_SURFACE ( 'NONE', #268, 17.50000000000000355 ) ;
#110 = AXIS2_PLACEMENT_3D ( 'NONE', #1710, #1532, #2000 ) ;
#111 = EDGE_CURVE ( 'NONE', #1779, #1737, #1511, .T. ) ;
#112 = CARTESIAN_POINT ( 'NONE',  ( -5.000000000000000000, 6.123233995736766282E-16, 0.000000000000000000 ) ) ;
#113 = FACE_OUTER_BOUND ( 'NONE', #560, .T. ) ;
#114 = ORIENTED_EDGE ( 'NONE', *, *, #1081, .F. ) ;
#115 = VECTOR ( 'NONE', #578, 1000.000000000000000 ) ;
#116 = ORIENTED_EDGE ( 'NONE', *, *, #1855, .F. ) ;
#117 = CARTESIAN_POINT ( 'NONE',  ( 0.9814259410115041549, -0.9224670506677495885, -29.81678543414560423 ) ) ;
#118 = CARTESIAN_POINT ( 'NONE',  ( 9.000000000000001776, 0.000000000000000000, -5.000000000000000000 ) ) ;
#119 = EDGE_LOOP ( 'NONE', ( #1729, #1185, #1258, #2075 ) ) ;
#120 = CIRCLE ( 'NONE', #1585, 8.099999999999999645 ) ;
#121 = CIRCLE ( 'NONE', #1310, 17.50000000000000355 ) ;
#122 = CIRCLE ( 'NONE', #663, 11.75000000000000000 ) ;
#123 = EDGE_CURVE ( 'NONE', #108, #859, #1622, .T. ) ;
#124 = ORIENTED_EDGE ( 'NONE', *, *, #1904, .F. ) ;
#125 = CIRCLE ( 'NONE', #1254, 1.000000000000000888 ) ;
#126 = DIRECTION ( 'NONE',  ( 1.000000000000000000, 0.000000000000000000, 0.000000000000000000 ) ) ;
#127 = EDGE_LOOP ( 'NONE', ( #1246, #1402 ) ) ;
#128 = CARTESIAN_POINT ( 'NONE',  ( -10.41971006182868464, 0.000000000000000000, -55.18653780525720265 ) ) ;
#129 = CARTESIAN_POINT ( 'NONE',  ( 0.7500000000000000000, 0.000000000000000000, -58.64987308908846586 ) ) ;
#130 = ORIENTED_EDGE ( 'NONE', *, *, #652, .F. ) ;
#131 = ORIENTED_EDGE ( 'NONE', *, *, #1437, .F. ) ;
#132 = CIRCLE ( 'NONE', #1875, 1.000000000000000888 ) ;
#133 = CARTESIAN_POINT ( 'NONE',  ( 25.00000000000000000, 0.000000000000000000, -19.00000000000000000 ) ) ;
#134 = ORIENTED_EDGE ( 'NONE', *, *, #1541, .T. ) ;
#135 = EDGE_CURVE ( 'NONE', #777, #1115, #971, .T. ) ;
#136 = DIRECTION ( 'NONE',  ( 0.000000000000000000, -1.000000000000000000, 0.000000000000000000 ) ) ;
#137 = DIRECTION ( 'NONE',  ( 1.000000000000000000, 0.000000000000000000, 0.000000000000000000 ) ) ;
#138 = VERTEX_POINT ( 'NONE', #626 ) ;
#139 = AXIS2_PLACEMENT_3D ( 'NONE', #232, #257, #890 ) ;
#140 = ADVANCED_FACE ( 'NONE', ( #1940 ), #814, .T. ) ;
#141 = VECTOR ( 'NONE', #297, 1000.000000000000114 ) ;
#142 = EDGE_LOOP ( 'NONE', ( #131, #1273, #1216, #212 ) ) ;
#143 = DIRECTION ( 'NONE',  ( 0.000000000000000000, 0.000000000000000000, 1.000000000000000000 ) ) ;
#144 = ORIENTED_EDGE ( 'NONE', *, *, #1270, .F. ) ;
#145 = DIRECTION ( 'NONE',  ( 0.000000000000000000, 0.000000000000000000, 1.000000000000000000 ) ) ;
#146 = DIRECTION ( 'NONE',  ( 1.000000000000000000, 0.000000000000000000, 0.000000000000000000 ) ) ;
#147 = EDGE_CURVE ( 'NONE', #1575, #769, #489, .T. ) ;
#148 = EDGE_LOOP ( 'NONE', ( #1397, #1946, #688, #1930 ) ) ;
#149 = CARTESIAN_POINT ( 'NONE',  ( 0.7500000000000000000, 0.000000000000000000, -58.00000000000000000 ) ) ;
#150 = ORIENTED_EDGE ( 'NONE', *, *, #2015, .T. ) ;
#151 = CIRCLE ( 'NONE', #1826, 0.2500000000000000000 ) ;
#152 = DIRECTION ( 'NONE',  ( 0.000000000000000000, 0.000000000000000000, -1.000000000000000000 ) ) ;
#153 = EDGE_CURVE ( 'NONE', #1569, #287, #773, .T. ) ;
#154 = VERTEX_POINT ( 'NONE', #966 ) ;
#155 = FACE_OUTER_BOUND ( 'NONE', #148, .T. ) ;
#156 = CARTESIAN_POINT ( 'NONE',  ( 0.7500000000000000000, 0.000000000000000000, -30.00337151423845938 ) ) ;
#157 =( NAMED_UNIT ( * ) SI_UNIT ( $, .STERADIAN. ) SOLID_ANGLE_UNIT ( ) );
#158 = ORIENTED_EDGE ( 'NONE', *, *, #248, .F. ) ;
#159 = EDGE_CURVE ( 'NONE', #786, #1892, #1277, .T. ) ;
#160 = FACE_OUTER_BOUND ( 'NONE', #34, .T. ) ;
#161 = EDGE_CURVE ( 'NONE', #1917, #1882, #284, .T. ) ;
#162 = DIRECTION ( 'NONE',  ( 1.000000000000000000, 0.000000000000000000, 0.000000000000000000 ) ) ;
#163 = CARTESIAN_POINT ( 'NONE',  ( 1.268006068844839573, 0.5423741445165103370, -29.99639748842215425 ) ) ;
#164 = EDGE_LOOP ( 'NONE', ( #150, #1914, #2053, #386 ) ) ;
#165 = DIRECTION ( 'NONE',  ( -0.000000000000000000, -0.000000000000000000, -1.000000000000000000 ) ) ;
#166 = FACE_OUTER_BOUND ( 'NONE', #1638, .T. ) ;
#167 = EDGE_CURVE ( 'NONE', #1666, #2082, #121, .T. ) ;
#168 = LINE ( 'NONE', #818, #1479 ) ;
#169 = CARTESIAN_POINT ( 'NONE',  ( 0.05660594541340931152, -0.6888300226283124994, -29.95200050150135951 ) ) ;
#170 = EDGE_CURVE ( 'NONE', #898, #632, #392, .T. ) ;
#171 = ORIENTED_EDGE ( 'NONE', *, *, #596, .T. ) ;
#172 = AXIS2_PLACEMENT_3D ( 'NONE', #667, #1189, #595 ) ;
#173 = CARTESIAN_POINT ( 'NONE',  ( -0.03353610909442842486, -0.6027643429783082762, -29.96500276195312296 ) ) ;
#174 = CARTESIAN_POINT ( 'NONE',  ( 18.25000000000000355, 0.000000000000000000, -71.29999999999999716 ) ) ;
#175 = CARTESIAN_POINT ( 'NONE',  ( -9.000000000000000000, 1.102182119232617714E-15, -10.00000000000000000 ) ) ;
#176 = CARTESIAN_POINT ( 'NONE',  ( 0.7500000000000000000, 0.000000000000000000, -24.25735931288071257 ) ) ;
#177 = DIRECTION ( 'NONE',  ( -1.000000000000000000, 0.000000000000000000, 0.000000000000000000 ) ) ;
#178 = ADVANCED_FACE ( 'NONE', ( #155 ), #18, .F. ) ;
#179 = CARTESIAN_POINT ( 'NONE',  ( 1.554881900051636068, -0.4648550558847448499, -29.73095790090420110 ) ) ;
#180 = AXIS2_PLACEMENT_3D ( 'NONE', #1628, #810, #1971 ) ;
#181 = CARTESIAN_POINT ( 'NONE',  ( 0.3601192631604113181, 0.6481611733364087691, -30.17494591959159678 ) ) ;
#182 = CARTESIAN_POINT ( 'NONE',  ( 0.7500000000000000000, 0.000000000000000000, -57.73606154046820649 ) ) ;
#183 = AXIS2_PLACEMENT_3D ( 'NONE', #427, #1528, #768 ) ;
#184 = SURFACE_SIDE_STYLE ('',( #327 ) ) ;
#185 = VERTEX_POINT ( 'NONE', #2083 ) ;
#186 = CIRCLE ( 'NONE', #222, 9.000000000000000000 ) ;
#187 = CARTESIAN_POINT ( 'NONE',  ( -8.099999999999999645, 0.000000000000000000, -5.000000000000000000 ) ) ;
#188 = EDGE_CURVE ( 'NONE', #555, #1391, #660, .T. ) ;
#189 = DIRECTION ( 'NONE',  ( -0.000000000000000000, -0.000000000000000000, 1.000000000000000000 ) ) ;
#190 = DIRECTION ( 'NONE',  ( -0.000000000000000000, -0.000000000000000000, -1.000000000000000000 ) ) ;
#191 = TOROIDAL_SURFACE ( 'NONE', #1670, 7.750000000000000888, 3.000000000000000000 ) ;
#192 = DIRECTION ( 'NONE',  ( -0.000000000000000000, -0.000000000000000000, -1.000000000000000000 ) ) ;
#193 = ORIENTED_EDGE ( 'NONE', *, *, #1842, .F. ) ;
#194 = CARTESIAN_POINT ( 'NONE',  ( 0.000000000000000000, 0.000000000000000000, 0.000000000000000000 ) ) ;
#195 = EDGE_CURVE ( 'NONE', #1378, #1269, #1080, .T. ) ;
#196 = ORIENTED_EDGE ( 'NONE', *, *, #2024, .T. ) ;
#197 = CARTESIAN_POINT ( 'NONE',  ( 1.357302845428066895, -0.4508279760191356011, -29.97851178431324470 ) ) ;
#198 = DIRECTION ( 'NONE',  ( 0.9697566273154223371, 0.000000000000000000, 0.2440739309672730062 ) ) ;
#199 = VECTOR ( 'NONE', #544, 1000.000000000000000 ) ;
#200 = LINE ( 'NONE', #2019, #1536 ) ;
#201 = LINE ( 'NONE', #1175, #296 ) ;
#202 = CARTESIAN_POINT ( 'NONE',  ( 1.313310571703979246, -0.7507389051759894016, -29.76730368344184186 ) ) ;
#203 = CARTESIAN_POINT ( 'NONE',  ( 5.500000000000000888, 5.817072295949928412E-16, -35.00000000000000000 ) ) ;
#204 = EDGE_LOOP ( 'NONE', ( #1540, #1461, #382, #1746, #1961 ) ) ;
#205 = CARTESIAN_POINT ( 'NONE',  ( 1.500000000000000000, 9.184850993605149670E-17, -35.00000000000000000 ) ) ;
#206 = AXIS2_PLACEMENT_3D ( 'NONE', #624, #1938, #451 ) ;
#207 = DIRECTION ( 'NONE',  ( -0.000000000000000000, -0.000000000000000000, -1.000000000000000000 ) ) ;
#208 = ADVANCED_FACE ( 'NONE', ( #1434 ), #561, .F. ) ;
#209 = LINE ( 'NONE', #1217, #199 ) ;
#210 = LINE ( 'NONE', #2038, #630 ) ;
#211 = CARTESIAN_POINT ( 'NONE',  ( 0.1034232491315070918, -0.3926587147145589873, -30.22429050926693606 ) ) ;
#212 = ORIENTED_EDGE ( 'NONE', *, *, #43, .F. ) ;
#213 = CARTESIAN_POINT ( 'NONE',  ( 0.1005789091918497802, -0.3885779945382472622, -30.22483495183364610 ) ) ;
#214 = AXIS2_PLACEMENT_3D ( 'NONE', #1513, #1703, #1714 ) ;
#215 = EDGE_CURVE ( 'NONE', #1581, #1711, #1274, .T. ) ;
#216 = AXIS2_PLACEMENT_3D ( 'NONE', #1070, #1868, #1738 ) ;
#217 = ORIENTED_EDGE ( 'NONE', *, *, #1280, .F. ) ;
#218 = CARTESIAN_POINT ( 'NONE',  ( 0.05660594541340931152, -0.6888300226283124994, -29.95200050150135951 ) ) ;
#219 = AXIS2_PLACEMENT_3D ( 'NONE', #1236, #1456, #764 ) ;
#220 = ORIENTED_EDGE ( 'NONE', *, *, #566, .T. ) ;
#221 = DIRECTION ( 'NONE',  ( -0.000000000000000000, -0.000000000000000000, -1.000000000000000000 ) ) ;
#222 = AXIS2_PLACEMENT_3D ( 'NONE', #1087, #269, #402 ) ;
#223 = ADVANCED_FACE ( 'NONE', ( #310 ), #1928, .F. ) ;
#224 = CYLINDRICAL_SURFACE ( 'NONE', #1474, 13.00000000000000178 ) ;
#225 = DIRECTION ( 'NONE',  ( 1.000000000000000000, 0.000000000000000000, 0.000000000000000000 ) ) ;
#226 = ORIENTED_EDGE ( 'NONE', *, *, #1201, .F. ) ;
#227 = ORIENTED_EDGE ( 'NONE', *, *, #596, .F. ) ;
#228 = CARTESIAN_POINT ( 'NONE',  ( 1.221402415636214656, -0.5914747438047360806, -30.00573475489755992 ) ) ;
#229 = CARTESIAN_POINT ( 'NONE',  ( -0.05759279805017582937, 0.5715805173146008000, -29.96846101797175166 ) ) ;
#230 = ORIENTED_EDGE ( 'NONE', *, *, #303, .T. ) ;
#231 = CARTESIAN_POINT ( 'NONE',  ( -16.75000000000000355, 2.143131898507868643E-15, -59.00000000000000000 ) ) ;
#232 = CARTESIAN_POINT ( 'NONE',  ( 0.7500000000000000000, 0.000000000000000000, -35.00000000000000000 ) ) ;
#233 = ADVANCED_FACE ( 'NONE', ( #299 ), #980, .T. ) ;
#234 = DIRECTION ( 'NONE',  ( 0.000000000000000000, 0.000000000000000000, 1.000000000000000000 ) ) ;
#235 = VERTEX_POINT ( 'NONE', #834 ) ;
#236 = EDGE_LOOP ( 'NONE', ( #1475, #2008, #275, #144 ) ) ;
#237 = CARTESIAN_POINT ( 'NONE',  ( 0.3872714465496232550, -0.6637252887470901364, -30.16969743208286658 ) ) ;
#238 = AXIS2_PLACEMENT_3D ( 'NONE', #2025, #558, #1716 ) ;
#239 = CARTESIAN_POINT ( 'NONE',  ( -16.75000000000000355, 2.143131898507868643E-15, -58.64987308908846586 ) ) ;
#240 = DIRECTION ( 'NONE',  ( 1.000000000000000000, 0.000000000000000000, 0.000000000000000000 ) ) ;
#241 = VECTOR ( 'NONE', #1531, 1000.000000000000000 ) ;
#242 = CIRCLE ( 'NONE', #1165, 18.50000000000000711 ) ;
#243 = EDGE_LOOP ( 'NONE', ( #526, #945, #662, #715 ) ) ;
#244 = LINE ( 'NONE', #1351, #641 ) ;
#245 = DIRECTION ( 'NONE',  ( -1.000000000000000000, 0.000000000000000000, 0.000000000000000000 ) ) ;
#246 = LINE ( 'NONE', #766, #1211 ) ;
#247 = EDGE_LOOP ( 'NONE', ( #1653, #813, #628, #438 ) ) ;
#248 = EDGE_CURVE ( 'NONE', #883, #1224, #151, .T. ) ;
#249 = ORIENTED_EDGE ( 'NONE', *, *, #778, .F. ) ;
#250 = DIRECTION ( 'NONE',  ( -0.000000000000000000, -0.000000000000000000, -1.000000000000000000 ) ) ;
#251 = FACE_BOUND ( 'NONE', #576, .T. ) ;
#252 = PLANE ( 'NONE',  #323 ) ;
#253 = VERTEX_POINT ( 'NONE', #528 ) ;
#254 = CARTESIAN_POINT ( 'NONE',  ( 17.65613846605344861, 2.070404835839429842E-15, -57.73606154046820649 ) ) ;
#255 = AXIS2_PLACEMENT_3D ( 'NONE', #1325, #1505, #27 ) ;
#256 = FACE_BOUND ( 'NONE', #713, .T. ) ;
#257 = DIRECTION ( 'NONE',  ( -0.000000000000000000, -0.000000000000000000, -1.000000000000000000 ) ) ;
#258 = CARTESIAN_POINT ( 'NONE',  ( -9.999999999999998224, 1.316495309083404618E-15, -35.00000000000000000 ) ) ;
#259 = ORIENTED_EDGE ( 'NONE', *, *, #1657, .T. ) ;
#260 = EDGE_LOOP ( 'NONE', ( #574, #1895, #1203, #1719 ) ) ;
#261 = CARTESIAN_POINT ( 'NONE',  ( 0.8326560679739600790, -0.7523237516570757677, -29.87760267336226150 ) ) ;
#262 = CARTESIAN_POINT ( 'NONE',  ( 1.455455762467460890, -0.2939350307986214883, -29.95876563970194439 ) ) ;
#263 = ADVANCED_FACE ( 'NONE', ( #1336 ), #909, .T. ) ;
#264 = EDGE_LOOP ( 'NONE', ( #459, #1319 ) ) ;
#265 = FACE_OUTER_BOUND ( 'NONE', #93, .T. ) ;
#266 = B_SPLINE_CURVE_WITH_KNOTS ( 'NONE', 3,
 ( #1800, #988, #1177, #1009, #998, #365, #1830, #709, #1345, #1030 ),
 .UNSPECIFIED., .F., .F.,
 ( 4, 2, 2, 2, 4 ),
 ( 0.002342783549154918779, 0.002784410475366112109, 0.003226037401577305438, 0.003667664327788498768, 0.004109291253999692098 ),
 .UNSPECIFIED. ) ;
#267 = FACE_OUTER_BOUND ( 'NONE', #283, .T. ) ;
#268 = AXIS2_PLACEMENT_3D ( 'NONE', #1086, #1896, #1733 ) ;
#269 = DIRECTION ( 'NONE',  ( 0.000000000000000000, 0.000000000000000000, 1.000000000000000000 ) ) ;
#270 = VERTEX_POINT ( 'NONE', #1811 ) ;
#271 = CARTESIAN_POINT ( 'NONE',  ( 17.35000000000000142, 2.032913686584606063E-15, -70.00000000000000000 ) ) ;
#272 = ORIENTED_EDGE ( 'NONE', *, *, #849, .T. ) ;
#273 = CARTESIAN_POINT ( 'NONE',  ( 0.6366421243178096434, -0.7485565392601991608, -29.90797584032097234 ) ) ;
#274 = CARTESIAN_POINT ( 'NONE',  ( 1.174717509335394539, -0.6348107710833800210, -30.01510338278423262 ) ) ;
#275 = ORIENTED_EDGE ( 'NONE', *, *, #1023, .T. ) ;
#276 = EDGE_CURVE ( 'NONE', #878, #643, #1174, .T. ) ;
#277 = AXIS2_PLACEMENT_3D ( 'NONE', #847, #1997, #1652 ) ;
#278 = CARTESIAN_POINT ( 'NONE',  ( 1.500000000000000222, -7.934549615262614549E-13, -29.94974746830583356 ) ) ;
#279 = VERTEX_POINT ( 'NONE', #345 ) ;
#280 = ORIENTED_EDGE ( 'NONE', *, *, #2062, .T. ) ;
#281 = CARTESIAN_POINT ( 'NONE',  ( 0.000000000000000000, 0.000000000000000000, -19.00000000000000000 ) ) ;
#282 = CARTESIAN_POINT ( 'NONE',  ( 0.2320771820130598240, -0.5424536428197962445, -30.19960052657643246 ) ) ;
#283 = EDGE_LOOP ( 'NONE', ( #1910, #421, #2064, #719 ) ) ;
#284 = CIRCLE ( 'NONE', #1141, 0.2499999999999999722 ) ;
#285 = CIRCLE ( 'NONE', #321, 17.50000000000000355 ) ;
#286 = EDGE_CURVE ( 'NONE', #2082, #1779, #20, .T. ) ;
#287 = VERTEX_POINT ( 'NONE', #174 ) ;
#288 =( GEOMETRIC_REPRESENTATION_CONTEXT ( 3 ) GLOBAL_UNCERTAINTY_ASSIGNED_CONTEXT ( ( #1040 ) ) GLOBAL_UNIT_ASSIGNED_CONTEXT ( ( #1128, #316, #649 ) ) REPRESENTATION_CONTEXT ( 'NONE', 'WORKASPACE' ) );
#289 = CARTESIAN_POINT ( 'NONE',  ( 0.7500000000000000000, 0.000000000000000000, -21.00000000000000000 ) ) ;
#290 = ORIENTED_EDGE ( 'NONE', *, *, #123, .F. ) ;
#291 = DIRECTION ( 'NONE',  ( 0.000000000000000000, 0.000000000000000000, -1.000000000000000000 ) ) ;
#292 = DIRECTION ( 'NONE',  ( -1.000000000000000000, 0.000000000000000000, 0.000000000000000000 ) ) ;
#293 = ORIENTED_EDGE ( 'NONE', *, *, #354, .T. ) ;
#294 = VERTEX_POINT ( 'NONE', #823 ) ;
#295 = EDGE_CURVE ( 'NONE', #154, #22, #1250, .T. ) ;
#296 = VECTOR ( 'NONE', #490, 1000.000000000000000 ) ;
#297 = DIRECTION ( 'NONE',  ( -0.2873478855663452736, 0.000000000000000000, -0.9578262852211513190 ) ) ;
#298 = ORIENTED_EDGE ( 'NONE', *, *, #28, .F. ) ;
#299 = FACE_OUTER_BOUND ( 'NONE', #1735, .T. ) ;
#300 = CARTESIAN_POINT ( 'NONE',  ( 6.988146849277414141, 0.000000000000000000, -28.59763958834948738 ) ) ;
#301 = ORIENTED_EDGE ( 'NONE', *, *, #19, .T. ) ;
#302 = CONICAL_SURFACE ( 'NONE', #1813, 4.750000000000000000, 1.324231699133356921 ) ;
#303 = EDGE_CURVE ( 'NONE', #1846, #491, #1379, .T. ) ;
#304 = AXIS2_PLACEMENT_3D ( 'NONE', #1989, #1496, #1825 ) ;
#305 = VECTOR ( 'NONE', #1870, 1000.000000000000000 ) ;
#306 = CARTESIAN_POINT ( 'NONE',  ( 1.501967159558475595, -0.08756105567291813663, -29.77265945732230179 ) ) ;
#307 = CARTESIAN_POINT ( 'NONE',  ( 0.7500000000000000000, 0.000000000000000000, -71.29999999999999716 ) ) ;
#308 = ADVANCED_FACE ( 'NONE', ( #2016, #1982 ), #675, .F. ) ;
#309 = EDGE_LOOP ( 'NONE', ( #1544, #1839, #982, #104, #1433 ) ) ;
#310 = FACE_OUTER_BOUND ( 'NONE', #142, .T. ) ;
#311 = LINE ( 'NONE', #175, #962 ) ;
#312 = DIRECTION ( 'NONE',  ( 1.000000000000000000, 0.000000000000000000, 0.000000000000000000 ) ) ;
#313 = EDGE_CURVE ( 'NONE', #1953, #794, #1317, .T. ) ;
#314 = ORIENTED_EDGE ( 'NONE', *, *, #497, .T. ) ;
#315 = DIRECTION ( 'NONE',  ( -0.000000000000000000, -0.000000000000000000, -1.000000000000000000 ) ) ;
#316 =( NAMED_UNIT ( * ) PLANE_ANGLE_UNIT ( ) SI_UNIT ( $, .RADIAN. ) );
#317 = AXIS2_PLACEMENT_3D ( 'NONE', #1342, #1387, #1220 ) ;
#318 = CIRCLE ( 'NONE', #1999, 16.60000000000000142 ) ;
#319 = CARTESIAN_POINT ( 'NONE',  ( 9.000000000000000000, 0.000000000000000000, -9.000000000000001776 ) ) ;
#320 = DIRECTION ( 'NONE',  ( 1.000000000000000000, 0.000000000000000000, 0.000000000000000000 ) ) ;
#321 = AXIS2_PLACEMENT_3D ( 'NONE', #871, #1974, #538 ) ;
#322 = DIRECTION ( 'NONE',  ( -0.000000000000000000, -0.000000000000000000, -1.000000000000000000 ) ) ;
#323 = AXIS2_PLACEMENT_3D ( 'NONE', #940, #376, #1661 ) ;
#324 = ORIENTED_EDGE ( 'NONE', *, *, #313, .F. ) ;
#325 = CARTESIAN_POINT ( 'NONE',  ( 0.000000000000000000, 0.000000000000000000, 0.000000000000000000 ) ) ;
#326 = DIRECTION ( 'NONE',  ( 1.000000000000000000, 0.000000000000000000, 0.000000000000000000 ) ) ;
#327 = SURFACE_STYLE_FILL_AREA ( #1455 ) ;
#328 = DIRECTION ( 'NONE',  ( 0.000000000000000000, 0.000000000000000000, 1.000000000000000000 ) ) ;
#329 = EDGE_CURVE ( 'NONE', #961, #1366, #1416, .T. ) ;
#330 = SURFACE_STYLE_FILL_AREA ( #1458 ) ;
#331 = DIRECTION ( 'NONE',  ( 0.000000000000000000, 0.000000000000000000, 1.000000000000000000 ) ) ;
#332 = EDGE_LOOP ( 'NONE', ( #1815, #2034, #1613, #1011 ) ) ;
#333 = CARTESIAN_POINT ( 'NONE',  ( 0.7500000000000000000, 0.000000000000000000, -35.00000000000000000 ) ) ;
#334 = DIRECTION ( 'NONE',  ( 0.000000000000000000, 0.000000000000000000, -1.000000000000000000 ) ) ;
#335 = CARTESIAN_POINT ( 'NONE',  ( 0.7500000000000000000, 0.000000000000000000, -71.29999999999999716 ) ) ;
#336 = ORIENTED_EDGE ( 'NONE', *, *, #1426, .F. ) ;
#337 = DIRECTION ( 'NONE',  ( -1.000000000000000000, 0.000000000000000000, 0.000000000000000000 ) ) ;
#338 = CARTESIAN_POINT ( 'NONE',  ( 0.7499999999999997780, 0.000000000000000000, -75.00000000000000000 ) ) ;
#339 = EDGE_CURVE ( 'NONE', #2082, #1666, #285, .T. ) ;
#340 = CARTESIAN_POINT ( 'NONE',  ( 0.7500000000000000000, 0.000000000000000000, -35.00000000000000000 ) ) ;
#341 = AXIS2_PLACEMENT_3D ( 'NONE', #591, #602, #1240 ) ;
#342 = APPLICATION_CONTEXT ( 'automotive_design' ) ;
#343 = AXIS2_PLACEMENT_3D ( 'NONE', #1617, #653, #460 ) ;
#344 = CARTESIAN_POINT ( 'NONE',  ( 0.1150934774202077571, 0.7506459770414622978, -29.94357261642997869 ) ) ;
#345 = CARTESIAN_POINT ( 'NONE',  ( 11.91971006182868642, 1.719149901650839906E-15, -55.18653780525720265 ) ) ;
#346 =( NAMED_UNIT ( * ) SI_UNIT ( $, .STERADIAN. ) SOLID_ANGLE_UNIT ( ) );
#347 = ORIENTED_EDGE ( 'NONE', *, *, #468, .F. ) ;
#348 = CARTESIAN_POINT ( 'NONE',  ( 1.482728952156684654, -0.1896810616125300941, -29.77570677999249327 ) ) ;
#349 = CARTESIAN_POINT ( 'NONE',  ( 0.7500000000000000000, 0.000000000000000000, -29.56739621566491039 ) ) ;
#350 = AXIS2_PLACEMENT_3D ( 'NONE', #1298, #1955, #485 ) ;
#351 = DIRECTION ( 'NONE',  ( -0.000000000000000000, -0.000000000000000000, 1.000000000000000000 ) ) ;
#352 = CARTESIAN_POINT ( 'NONE',  ( 22.25000000000000355, 0.000000000000000000, -60.00000000000000000 ) ) ;
#353 = DIRECTION ( 'NONE',  ( 0.000000000000000000, 0.000000000000000000, -1.000000000000000000 ) ) ;
#354 = EDGE_CURVE ( 'NONE', #1784, #1737, #1312, .T. ) ;
#355 = CIRCLE ( 'NONE', #1206, 10.75000000000000000 ) ;
#356 = CARTESIAN_POINT ( 'NONE',  ( 0.01598377494194551385, 0.1826054513190321915, -30.24099983935936820 ) ) ;
#357 = ORIENTED_EDGE ( 'NONE', *, *, #428, .T. ) ;
#358 = AXIS2_PLACEMENT_3D ( 'NONE', #2107, #1931, #495 ) ;
#359 = CARTESIAN_POINT ( 'NONE',  ( 1.440674758459773441, 0.7231655260219952419, -29.99639748842215425 ) ) ;
#360 = MECHANICAL_DESIGN_GEOMETRIC_PRESENTATION_REPRESENTATION (  '', ( #1794 ), #288 ) ;
#361 = CARTESIAN_POINT ( 'NONE',  ( -0.2078130131416057180, -0.2692079894535250317, -29.99000027993201556 ) ) ;
#362 = CARTESIAN_POINT ( 'NONE',  ( 0.7499999999999997780, 0.000000000000000000, -65.00000000000000000 ) ) ;
#363 = FACE_OUTER_BOUND ( 'NONE', #1662, .T. ) ;
#364 = CONICAL_SURFACE ( 'NONE', #1563, 6.750000000000000000, 0.7853981633974481680 ) ;
#365 = CARTESIAN_POINT ( 'NONE',  ( 0.3244533798215444298, 0.6345591029133249572, -30.18186957606348386 ) ) ;
#366 = ORIENTED_EDGE ( 'NONE', *, *, #1828, .F. ) ;
#367 = EDGE_CURVE ( 'NONE', #920, #562, #845, .T. ) ;
#368 = DIRECTION ( 'NONE',  ( 1.000000000000000000, 0.000000000000000000, 0.000000000000000000 ) ) ;
#369 = CARTESIAN_POINT ( 'NONE',  ( 0.7500000000000000000, 0.000000000000000000, -30.00337151423845938 ) ) ;
#370 = DIRECTION ( 'NONE',  ( 0.000000000000000000, 0.000000000000000000, 1.000000000000000000 ) ) ;
#371 = AXIS2_PLACEMENT_3D ( 'NONE', #1522, #1702, #743 ) ;
#372 = LINE ( 'NONE', #862, #857 ) ;
#373 = DIRECTION ( 'NONE',  ( 1.224646799147353207E-16, 1.000000000000000000, -0.000000000000000000 ) ) ;
#374 = CARTESIAN_POINT ( 'NONE',  ( 22.25000000000000355, 0.000000000000000000, -61.00000000000000000 ) ) ;
#375 = EDGE_CURVE ( 'NONE', #270, #1378, #776, .T. ) ;
#376 = DIRECTION ( 'NONE',  ( 0.000000000000000000, 0.000000000000000000, 1.000000000000000000 ) ) ;
#377 = VERTEX_POINT ( 'NONE', #1032 ) ;
#378 = DIRECTION ( 'NONE',  ( 0.000000000000000000, 0.000000000000000000, 1.000000000000000000 ) ) ;
#379 = AXIS2_PLACEMENT_3D ( 'NONE', #967, #1276, #326 ) ;
#380 = EDGE_CURVE ( 'NONE', #452, #1269, #52, .T. ) ;
#381 = CIRCLE ( 'NONE', #1576, 5.000000000000000000 ) ;
#382 = ORIENTED_EDGE ( 'NONE', *, *, #1352, .T. ) ;
#383 = CARTESIAN_POINT ( 'NONE',  ( 0.000000000000000000, 0.000000000000000000, -20.00000000000000000 ) ) ;
#384 = EDGE_CURVE ( 'NONE', #480, #1917, #1393, .T. ) ;
#385 = CARTESIAN_POINT ( 'NONE',  ( 0.7500000000000000000, 0.000000000000000000, -54.56007414220329110 ) ) ;
#386 = ORIENTED_EDGE ( 'NONE', *, *, #428, .F. ) ;
#387 = DIRECTION ( 'NONE',  ( -0.000000000000000000, -0.000000000000000000, -1.000000000000000000 ) ) ;
#388 = CARTESIAN_POINT ( 'NONE',  ( 0.000000000000000000, 0.000000000000000000, -9.000000000000001776 ) ) ;
#389 = CARTESIAN_POINT ( 'NONE',  ( 5.000000000000000000, 0.000000000000000000, -25.00000000000000000 ) ) ;
#390 = ORIENTED_EDGE ( 'NONE', *, *, #629, .T. ) ;
#391 = CIRCLE ( 'NONE', #1275, 9.000000000000000000 ) ;
#392 = CIRCLE ( 'NONE', #1587, 9.871320343559647270 ) ;
#393 = VERTEX_POINT ( 'NONE', #1802 ) ;
#394 = CARTESIAN_POINT ( 'NONE',  ( -0.2353390795714405404, -0.1443965905897406088, -29.99393366215295842 ) ) ;
#395 = AXIS2_PLACEMENT_3D ( 'NONE', #182, #378, #368 ) ;
#396 = CARTESIAN_POINT ( 'NONE',  ( 0.7500000000000000000, 0.000000000000000000, -55.00000000000000711 ) ) ;
#397 = EDGE_LOOP ( 'NONE', ( #116, #71, #97, #789 ) ) ;
#398 = CARTESIAN_POINT ( 'NONE',  ( 0.7500000000000000000, 0.000000000000000000, -54.27272625663694328 ) ) ;
#399 = VECTOR ( 'NONE', #425, 1000.000000000000000 ) ;
#400 = ADVANCED_FACE ( 'NONE', ( #989 ), #1247, .T. ) ;
#401 = CARTESIAN_POINT ( 'NONE',  ( -16.75000000000000355, 2.143131898507868643E-15, -60.00000000000000711 ) ) ;
#402 = DIRECTION ( 'NONE',  ( 1.000000000000000000, 0.000000000000000000, 0.000000000000000000 ) ) ;
#403 = VERTEX_POINT ( 'NONE', #1210 ) ;
#404 = VERTEX_POINT ( 'NONE', #271 ) ;
#405 = CYLINDRICAL_SURFACE ( 'NONE', #1376, 17.50000000000000355 ) ;
#406 = DIRECTION ( 'NONE',  ( -0.000000000000000000, -0.000000000000000000, -1.000000000000000000 ) ) ;
#407 = DIRECTION ( 'NONE',  ( -1.000000000000000000, 0.000000000000000000, 0.000000000000000000 ) ) ;
#408 = ORIENTED_EDGE ( 'NONE', *, *, #1186, .F. ) ;
#409 = DIRECTION ( 'NONE',  ( -0.000000000000000000, -0.000000000000000000, -1.000000000000000000 ) ) ;
#410 = AXIS2_PLACEMENT_3D ( 'NONE', #581, #863, #1074 ) ;
#411 = FACE_OUTER_BOUND ( 'NONE', #646, .T. ) ;
#412 = EDGE_CURVE ( 'NONE', #185, #1950, #1900, .T. ) ;
#413 = CARTESIAN_POINT ( 'NONE',  ( 8.099999999999999645, 9.919639073093559228E-16, -5.000000000000000000 ) ) ;
#414 = EDGE_LOOP ( 'NONE', ( #1630, #1286, #979, #1089 ) ) ;
#415 = ORIENTED_EDGE ( 'NONE', *, *, #449, .T. ) ;
#416 = DIRECTION ( 'NONE',  ( 1.224646799147353207E-16, 1.000000000000000000, -0.000000000000000000 ) ) ;
#417 = VECTOR ( 'NONE', #815, 1000.000000000000000 ) ;
#418 = DIRECTION ( 'NONE',  ( 1.000000000000000000, 0.000000000000000000, 0.000000000000000000 ) ) ;
#419 = CARTESIAN_POINT ( 'NONE',  ( 0.7500000000000000000, 0.000000000000000000, -29.50000000000000000 ) ) ;
#420 = TOROIDAL_SURFACE ( 'NONE', #1267, 11.75000000000000000, 1.000000000000000000 ) ;
#421 = ORIENTED_EDGE ( 'NONE', *, *, #1663, .T. ) ;
#422 = DIRECTION ( 'NONE',  ( -1.000000000000000000, 0.000000000000000000, 0.000000000000000000 ) ) ;
#423 = EDGE_CURVE ( 'NONE', #61, #154, #734, .T. ) ;
#424 = LINE ( 'NONE', #1681, #1413 ) ;
#425 = DIRECTION ( 'NONE',  ( 0.000000000000000000, 0.000000000000000000, 1.000000000000000000 ) ) ;
#426 = ORIENTED_EDGE ( 'NONE', *, *, #1023, .F. ) ;
#427 = CARTESIAN_POINT ( 'NONE',  ( 0.7500000000000000000, 0.000000000000000000, -35.00000000000000000 ) ) ;
#428 = EDGE_CURVE ( 'NONE', #393, #643, #2041, .T. ) ;
#429 = ORIENTED_EDGE ( 'NONE', *, *, #286, .T. ) ;
#430 = CARTESIAN_POINT ( 'NONE',  ( 1.208065873953980462, -0.8237053576018690260, -29.78305870588068416 ) ) ;
#431 = CARTESIAN_POINT ( 'NONE',  ( 0.4734641777899413206, -0.7119663946486848305, -30.15304187223420485 ) ) ;
#432 = AXIS2_PLACEMENT_3D ( 'NONE', #795, #1294, #291 ) ;
#433 = VERTEX_POINT ( 'NONE', #1554 ) ;
#434 = CARTESIAN_POINT ( 'NONE',  ( -16.15613846605344506, 0.000000000000000000, -57.73606154046820649 ) ) ;
#435 = CLOSED_SHELL ( 'NONE', ( #1368, #1649, #439, #263, #1626, #927, #864, #1913, #458, #223, #1674, #2003, #400, #785, #1740, #178, #799, #1063, #208, #1257, #1643, #70, #1412, #1596, #140, #678, #1078, #760, #619, #740, #1343, #2049, #1447, #2081, #2058, #895, #1171, #1525, #233, #923, #1330, #66, #308, #606, #752, #100, #1289, #1807, #1354, #763, #1604, #1801, #1874, #948, #1608, #1232, #2103, #983, #1134, #968, #1460, #1099, #509, #1231, #1249, #687, #1510, #1243, #1636, #910, #659, #1584, #9 ) ) ;
#436 = VECTOR ( 'NONE', #42, 1000.000000000000000 ) ;
#437 = CARTESIAN_POINT ( 'NONE',  ( 0.7499999999999997780, 0.000000000000000000, -65.00000000000000000 ) ) ;
#438 = ORIENTED_EDGE ( 'NONE', *, *, #1318, .T. ) ;
#439 = ADVANCED_FACE ( 'NONE', ( #2054 ), #870, .T. ) ;
#440 = ORIENTED_EDGE ( 'NONE', *, *, #449, .F. ) ;
#441 = FACE_OUTER_BOUND ( 'NONE', #1429, .T. ) ;
#442 = CYLINDRICAL_SURFACE ( 'NONE', #1084, 17.50000000000000355 ) ;
#443 = ORIENTED_EDGE ( 'NONE', *, *, #1887, .T. ) ;
#444 = EDGE_LOOP ( 'NONE', ( #783, #1578, #1602, #1858 ) ) ;
#445 = ORIENTED_EDGE ( 'NONE', *, *, #2061, .T. ) ;
#446 = CARTESIAN_POINT ( 'NONE',  ( 9.999999999999998224, 0.000000000000000000, -9.000000000000001776 ) ) ;
#447 = DIRECTION ( 'NONE',  ( 1.000000000000000000, 0.000000000000000000, 0.000000000000000000 ) ) ;
#448 = ORIENTED_EDGE ( 'NONE', *, *, #817, .T. ) ;
#449 = EDGE_CURVE ( 'NONE', #185, #47, #122, .T. ) ;
#450 = VERTEX_POINT ( 'NONE', #278 ) ;
#451 = DIRECTION ( 'NONE',  ( 1.000000000000000000, 0.000000000000000000, 0.000000000000000000 ) ) ;
#452 = VERTEX_POINT ( 'NONE', #1151 ) ;
#453 = DIRECTION ( 'NONE',  ( -1.000000000000000000, 0.000000000000000000, 0.000000000000000000 ) ) ;
#454 = VERTEX_POINT ( 'NONE', #1970 ) ;
#455 = AXIS2_PLACEMENT_3D ( 'NONE', #1808, #500, #1154 ) ;
#456 = DIRECTION ( 'NONE',  ( -0.000000000000000000, -0.000000000000000000, -1.000000000000000000 ) ) ;
#457 = AXIS2_PLACEMENT_3D ( 'NONE', #787, #1103, #941 ) ;
#458 = ADVANCED_FACE ( 'NONE', ( #267 ), #1144, .F. ) ;
#459 = ORIENTED_EDGE ( 'NONE', *, *, #978, .F. ) ;
#460 = DIRECTION ( 'NONE',  ( 1.000000000000000000, 0.000000000000000000, 0.000000000000000000 ) ) ;
#461 = ORIENTED_EDGE ( 'NONE', *, *, #6, .F. ) ;
#462 = DIRECTION ( 'NONE',  ( -0.000000000000000000, -0.000000000000000000, -1.000000000000000000 ) ) ;
#463 = CARTESIAN_POINT ( 'NONE',  ( -9.121320343559641941, 1.208888086209846543E-15, -26.37867965644035451 ) ) ;
#464 = ORIENTED_EDGE ( 'NONE', *, *, #1947, .T. ) ;
#465 = EDGE_CURVE ( 'NONE', #480, #253, #992, .T. ) ;
#466 = CARTESIAN_POINT ( 'NONE',  ( 1.554287497130500295, 0.5146994883038382707, -29.73112164595974249 ) ) ;
#467 = CIRCLE ( 'NONE', #102, 6.482220780244687397 ) ;
#468 = EDGE_CURVE ( 'NONE', #1088, #1754, #1861, .T. ) ;
#469 = CARTESIAN_POINT ( 'NONE',  ( 0.000000000000000000, 0.000000000000000000, 0.000000000000000000 ) ) ;
#470 = ORIENTED_EDGE ( 'NONE', *, *, #167, .T. ) ;
#471 = CARTESIAN_POINT ( 'NONE',  ( 0.000000000000000000, 0.000000000000000000, -10.00000000000000000 ) ) ;
#472 = CARTESIAN_POINT ( 'NONE',  ( 0.7500000000000000000, 0.000000000000000000, -69.99999999999998579 ) ) ;
#473 = VERTEX_POINT ( 'NONE', #1625 ) ;
#474 = CARTESIAN_POINT ( 'NONE',  ( 0.7500000000000000000, 0.000000000000000000, -58.64987308908846586 ) ) ;
#475 = CIRCLE ( 'NONE', #1713, 16.60000000000000142 ) ;
#476 = DIRECTION ( 'NONE',  ( -0.000000000000000000, -0.000000000000000000, 1.000000000000000000 ) ) ;
#477 = AXIS2_PLACEMENT_3D ( 'NONE', #1844, #29, #1487 ) ;
#478 = CIRCLE ( 'NONE', #2087, 9.999999999999998224 ) ;
#479 = VERTEX_POINT ( 'NONE', #1572 ) ;
#480 = VERTEX_POINT ( 'NONE', #670 ) ;
#481 = DIRECTION ( 'NONE',  ( -1.000000000000000000, 0.000000000000000000, 0.000000000000000000 ) ) ;
#482 = LINE ( 'NONE', #1454, #1535 ) ;
#483 = CIRCLE ( 'NONE', #1958, 9.000000000000001776 ) ;
#484 = ORIENTED_EDGE ( 'NONE', *, *, #1152, .F. ) ;
#485 = DIRECTION ( 'NONE',  ( -1.000000000000000000, 1.224646799147351482E-16, 0.000000000000000000 ) ) ;
#486 = FACE_OUTER_BOUND ( 'NONE', #1337, .T. ) ;
#487 = DIRECTION ( 'NONE',  ( 0.000000000000000000, 0.000000000000000000, 1.000000000000000000 ) ) ;
#488 = AXIS2_PLACEMENT_3D ( 'NONE', #2050, #1885, #56 ) ;
#489 = CIRCLE ( 'NONE', #1248, 9.000000000000001776 ) ;
#490 = DIRECTION ( 'NONE',  ( -0.9697566273154223371, 1.187609349593764592E-16, 0.2440739309672730062 ) ) ;
#491 = VERTEX_POINT ( 'NONE', #112 ) ;
#492 = AXIS2_PLACEMENT_3D ( 'NONE', #1179, #48, #666 ) ;
#493 = CARTESIAN_POINT ( 'NONE',  ( 0.02384725191396214194, -0.2120012911565443137, -30.23950029501705572 ) ) ;
#494 = CIRCLE ( 'NONE', #55, 13.00000000000000178 ) ;
#495 = DIRECTION ( 'NONE',  ( 1.000000000000000000, 0.000000000000000000, 0.000000000000000000 ) ) ;
#496 = DIRECTION ( 'NONE',  ( 0.000000000000000000, -1.000000000000000000, 0.000000000000000000 ) ) ;
#497 = EDGE_CURVE ( 'NONE', #1843, #769, #1583, .T. ) ;
#498 = ORIENTED_EDGE ( 'NONE', *, *, #375, .T. ) ;
#499 = FACE_BOUND ( 'NONE', #1697, .T. ) ;
#500 = DIRECTION ( 'NONE',  ( 0.000000000000000000, 0.000000000000000000, 1.000000000000000000 ) ) ;
#501 = EDGE_LOOP ( 'NONE', ( #914, #548, #1495, #907 ) ) ;
#502 = CARTESIAN_POINT ( 'NONE',  ( 0.2781361116214784435, 0.5911337086199419666, -30.19075124647132569 ) ) ;
#503 = CARTESIAN_POINT ( 'NONE',  ( -24.00000000000000000, 2.939152317953647894E-15, -19.00000000000000000 ) ) ;
#504 = DIRECTION ( 'NONE',  ( -1.000000000000000000, 0.000000000000000000, 0.000000000000000000 ) ) ;
#505 =( LENGTH_UNIT ( ) NAMED_UNIT ( * ) SI_UNIT ( .MILLI., .METRE. ) );
#506 = ORIENTED_EDGE ( 'NONE', *, *, #188, .T. ) ;
#507 = CARTESIAN_POINT ( 'NONE',  ( -7.000000000000000888, 9.491012693391987787E-16, -24.25735931288071257 ) ) ;
#508 = LINE ( 'NONE', #671, #436 ) ;
#509 = ADVANCED_FACE ( 'NONE', ( #607 ), #1757, .T. ) ;
#510 = DIRECTION ( 'NONE',  ( 1.000000000000000000, 0.000000000000000000, 0.000000000000000000 ) ) ;
#511 = TOROIDAL_SURFACE ( 'NONE', #379, 21.50000000000000000, 1.000000000000000000 ) ;
#512 = CARTESIAN_POINT ( 'NONE',  ( 8.500000000000000000, 0.000000000000000000, -24.25735931288071257 ) ) ;
#513 = VECTOR ( 'NONE', #1677, 1000.000000000000000 ) ;
#514 = CARTESIAN_POINT ( 'NONE',  ( 0.6362981445476129094, 0.7478414839577894879, -30.12130608374760499 ) ) ;
#515 = DIRECTION ( 'NONE',  ( -1.000000000000000000, 0.000000000000000000, 0.000000000000000000 ) ) ;
#516 = DIRECTION ( 'NONE',  ( 0.000000000000000000, 0.000000000000000000, 1.000000000000000000 ) ) ;
#517 = EDGE_CURVE ( 'NONE', #1831, #1950, #1287, .T. ) ;
#518 = PRODUCT_DEFINITION_FORMATION_WITH_SPECIFIED_SOURCE ( 'ANY', '', #1538, .NOT_KNOWN. ) ;
#519 = EDGE_LOOP ( 'NONE', ( #733, #1045, #1804, #747 ) ) ;
#520 = CARTESIAN_POINT ( 'NONE',  ( 0.7500000000000000000, 0.000000000000000000, -60.00000000000000000 ) ) ;
#521 = DIRECTION ( 'NONE',  ( -1.000000000000000000, 0.000000000000000000, 0.000000000000000000 ) ) ;
#522 = LINE ( 'NONE', #25, #735 ) ;
#523 = EDGE_CURVE ( 'NONE', #898, #235, #1648, .T. ) ;
#524 = CARTESIAN_POINT ( 'NONE',  ( 1.646441355120138450, -0.2319009093694734125, -29.71711388866131998 ) ) ;
#525 = CARTESIAN_POINT ( 'NONE',  ( -0.2177983808202781923, 0.2318799380998486093, -29.99142841839658757 ) ) ;
#526 = ORIENTED_EDGE ( 'NONE', *, *, #535, .F. ) ;
#527 = AXIS2_PLACEMENT_3D ( 'NONE', #325, #1283, #1920 ) ;
#528 = CARTESIAN_POINT ( 'NONE',  ( 0.000000000000000000, 0.000000000000000000, -35.00000000000000000 ) ) ;
#529 = DIRECTION ( 'NONE',  ( 0.000000000000000000, 0.000000000000000000, -1.000000000000000000 ) ) ;
#530 = CARTESIAN_POINT ( 'NONE',  ( 10.62132034355964194, 0.000000000000000000, -26.37867965644035451 ) ) ;
#531 = CARTESIAN_POINT ( 'NONE',  ( -21.99999999999998934, 2.449293598294691130E-16, -13.50000000000000355 ) ) ;
#532 = DIRECTION ( 'NONE',  ( -0.000000000000000000, -0.000000000000000000, -1.000000000000000000 ) ) ;
#533 = EDGE_CURVE ( 'NONE', #1779, #669, #729, .T. ) ;
#534 = CARTESIAN_POINT ( 'NONE',  ( 0.000000000000000000, 0.000000000000000000, -3.700000000000000178 ) ) ;
#535 = EDGE_CURVE ( 'NONE', #869, #2094, #1922, .T. ) ;
#536 = CARTESIAN_POINT ( 'NONE',  ( 0.02147299234710277685, -0.2021600246725691885, -30.00240396063755810 ) ) ;
#537 = ORIENTED_EDGE ( 'NONE', *, *, #958, .F. ) ;
#538 = DIRECTION ( 'NONE',  ( 1.000000000000000000, 0.000000000000000000, 0.000000000000000000 ) ) ;
#539 = EDGE_CURVE ( 'NONE', #1919, #22, #1543, .T. ) ;
#540 = CARTESIAN_POINT ( 'NONE',  ( 0.7500000000000000000, 0.000000000000000000, -70.00000000000000000 ) ) ;
#541 = ORIENTED_EDGE ( 'NONE', *, *, #817, .F. ) ;
#542 = CARTESIAN_POINT ( 'NONE',  ( 13.75000000000000000, 1.592040838891559095E-15, -70.00000000000000000 ) ) ;
#543 = CARTESIAN_POINT ( 'NONE',  ( 0.000000000000000000, 0.000000000000000000, -10.00000000000000000 ) ) ;
#544 = DIRECTION ( 'NONE',  ( -0.7071067811865474617, 8.659560562354931626E-17, 0.7071067811865476838 ) ) ;
#545 = EDGE_CURVE ( 'NONE', #777, #479, #886, .T. ) ;
#546 = DIRECTION ( 'NONE',  ( -0.000000000000000000, -0.000000000000000000, -1.000000000000000000 ) ) ;
#547 = CARTESIAN_POINT ( 'NONE',  ( 1.268006068844841128, 0.5423741445165091157, -29.99639748842215425 ) ) ;
#548 = ORIENTED_EDGE ( 'NONE', *, *, #1270, .T. ) ;
#549 = AXIS2_PLACEMENT_3D ( 'NONE', #540, #1047, #712 ) ;
#550 = EDGE_CURVE ( 'NONE', #965, #294, #896, .T. ) ;
#551 = EDGE_LOOP ( 'NONE', ( #1058, #1135 ) ) ;
#552 = DIRECTION ( 'NONE',  ( 0.000000000000000000, 0.000000000000000000, 1.000000000000000000 ) ) ;
#553 = STYLED_ITEM ( 'NONE', ( #1466 ), #1357 ) ;
#554 = CARTESIAN_POINT ( 'NONE',  ( 1.268006068844788725, 0.5423741445164657060, -29.99639748842207965 ) ) ;
#555 = VERTEX_POINT ( 'NONE', #187 ) ;
#556 = CARTESIAN_POINT ( 'NONE',  ( 0.000000000000000000, 0.000000000000000000, -20.00000000000000000 ) ) ;
#557 = CARTESIAN_POINT ( 'NONE',  ( 18.25000000000000711, 0.000000000000000000, -59.00000000000000000 ) ) ;
#558 = DIRECTION ( 'NONE',  ( -0.000000000000000000, -0.000000000000000000, -1.000000000000000000 ) ) ;
#559 = DIRECTION ( 'NONE',  ( 1.000000000000000000, 0.000000000000000000, 0.000000000000000000 ) ) ;
#560 = EDGE_LOOP ( 'NONE', ( #1633, #804, #220, #1290 ) ) ;
#561 = CONICAL_SURFACE ( 'NONE', #631, 1.999999999999988010, 1.029744258676652091 ) ;
#562 = VERTEX_POINT ( 'NONE', #542 ) ;
#563 = CARTESIAN_POINT ( 'NONE',  ( 1.138851875598549945, -0.6486679687393349658, -30.02221164137137421 ) ) ;
#564 = CARTESIAN_POINT ( 'NONE',  ( 0.000000000000000000, 0.000000000000000000, -10.00000000000000000 ) ) ;
#565 = VECTOR ( 'NONE', #1944, 1000.000000000000000 ) ;
#566 = EDGE_CURVE ( 'NONE', #1115, #138, #1699, .T. ) ;
#567 = DIRECTION ( 'NONE',  ( 0.000000000000000000, 0.000000000000000000, 1.000000000000000000 ) ) ;
#568 = ORIENTED_EDGE ( 'NONE', *, *, #1736, .F. ) ;
#569 = DIRECTION ( 'NONE',  ( 1.000000000000000000, 0.000000000000000000, 0.000000000000000000 ) ) ;
#570 = CIRCLE ( 'NONE', #1313, 11.16971006182868642 ) ;
#571 = LINE ( 'NONE', #401, #1508 ) ;
#572 = CARTESIAN_POINT ( 'NONE',  ( 1.663917924449948238, 0.1455857447386232906, -29.71446170273930676 ) ) ;
#573 = DIRECTION ( 'NONE',  ( 0.000000000000000000, 0.000000000000000000, 1.000000000000000000 ) ) ;
#574 = ORIENTED_EDGE ( 'NONE', *, *, #809, .T. ) ;
#575 = TOROIDAL_SURFACE ( 'NONE', #1770, 11.57584852788213325, 1.000000000000000000 ) ;
#576 = EDGE_LOOP ( 'NONE', ( #2078, #1209 ) ) ;
#577 = CARTESIAN_POINT ( 'NONE',  ( 0.5699843108123371360, -0.7346411464496811483, -30.13423273899991628 ) ) ;
#578 = DIRECTION ( 'NONE',  ( -0.000000000000000000, -0.000000000000000000, -1.000000000000000000 ) ) ;
#579 = CARTESIAN_POINT ( 'NONE',  ( 1.479184381209263099, 0.2026304327604701860, -29.95395761928897826 ) ) ;
#580 = ORIENTED_EDGE ( 'NONE', *, *, #1118, .F. ) ;
#581 = CARTESIAN_POINT ( 'NONE',  ( -20.00000000000000000, 0.000000000000000000, -13.50000000000000355 ) ) ;
#582 = AXIS2_PLACEMENT_3D ( 'NONE', #915, #1679, #1193 ) ;
#583 = DIRECTION ( 'NONE',  ( 0.000000000000000000, -1.000000000000000000, 0.000000000000000000 ) ) ;
#584 = EDGE_CURVE ( 'NONE', #1882, #1224, #1798, .T. ) ;
#585 = DIRECTION ( 'NONE',  ( -1.000000000000000000, 0.000000000000000000, 0.000000000000000000 ) ) ;
#586 = EDGE_LOOP ( 'NONE', ( #1265, #440, #620, #77 ) ) ;
#587 = CARTESIAN_POINT ( 'NONE',  ( 0.7500000000000000000, 0.000000000000000000, -20.00000000000000000 ) ) ;
#588 = ORIENTED_EDGE ( 'NONE', *, *, #1280, .T. ) ;
#589 = PLANE ( 'NONE',  #527 ) ;
#590 = AXIS2_PLACEMENT_3D ( 'NONE', #1284, #1295, #1941 ) ;
#591 = CARTESIAN_POINT ( 'NONE',  ( -16.75000000000000000, 0.000000000000000000, -70.00000000000000000 ) ) ;
#592 = AXIS2_PLACEMENT_3D ( 'NONE', #396, #852, #1547 ) ;
#593 = ORIENTED_EDGE ( 'NONE', *, *, #1514, .T. ) ;
#594 = CARTESIAN_POINT ( 'NONE',  ( 9.000000000000000000, 0.000000000000000000, -10.00000000000000000 ) ) ;
#595 = DIRECTION ( 'NONE',  ( -1.000000000000000000, 0.000000000000000000, 0.000000000000000000 ) ) ;
#596 = EDGE_CURVE ( 'NONE', #779, #64, #1985, .T. ) ;
#597 = CYLINDRICAL_SURFACE ( 'NONE', #1659, 4.750000000000000888 ) ;
#598 = ORIENTED_EDGE ( 'NONE', *, *, #937, .F. ) ;
#599 = EDGE_LOOP ( 'NONE', ( #1120, #1178, #1293, #603 ) ) ;
#600 = DIRECTION ( 'NONE',  ( -1.000000000000000000, 1.224646799147353454E-16, 0.000000000000000000 ) ) ;
#601 = CIRCLE ( 'NONE', #2033, 25.00000000000000000 ) ;
#602 = DIRECTION ( 'NONE',  ( 0.000000000000000000, 0.000000000000000000, 1.000000000000000000 ) ) ;
#603 = ORIENTED_EDGE ( 'NONE', *, *, #609, .T. ) ;
#604 = VECTOR ( 'NONE', #1168, 1000.000000000000114 ) ;
#605 = AXIS2_PLACEMENT_3D ( 'NONE', #1607, #143, #1949 ) ;
#606 = ADVANCED_FACE ( 'NONE', ( #40 ), #62, .T. ) ;
#607 = FACE_OUTER_BOUND ( 'NONE', #836, .T. ) ;
#608 = VERTEX_POINT ( 'NONE', #1816 ) ;
#609 = EDGE_CURVE ( 'NONE', #479, #1976, #1331, .T. ) ;
#610 = EDGE_LOOP ( 'NONE', ( #2099, #1504, #588, #1066 ) ) ;
#611 = CARTESIAN_POINT ( 'NONE',  ( 0.9603729286867689341, -0.7264428027729895598, -30.05762470565623445 ) ) ;
#612 = FACE_OUTER_BOUND ( 'NONE', #1771, .T. ) ;
#613 = ORIENTED_EDGE ( 'NONE', *, *, #1470, .F. ) ;
#614 = EDGE_LOOP ( 'NONE', ( #723, #498, #954, #1936 ) ) ;
#615 = FACE_OUTER_BOUND ( 'NONE', #586, .T. ) ;
#616 = EDGE_LOOP ( 'NONE', ( #249, #1686, #2046, #1486 ) ) ;
#617 = DIRECTION ( 'NONE',  ( -0.000000000000000000, -0.000000000000000000, -1.000000000000000000 ) ) ;
#618 = PLANE ( 'NONE',  #1678 ) ;
#619 = ADVANCED_FACE ( 'NONE', ( #1655 ), #837, .T. ) ;
#620 = ORIENTED_EDGE ( 'NONE', *, *, #412, .T. ) ;
#621 = CIRCLE ( 'NONE', #1574, 16.90613846605345216 ) ;
#622 = AXIS2_PLACEMENT_3D ( 'NONE', #1424, #2089, #1282 ) ;
#623 = DIRECTION ( 'NONE',  ( -0.000000000000000000, -0.000000000000000000, 1.000000000000000000 ) ) ;
#624 = CARTESIAN_POINT ( 'NONE',  ( 0.7500000000000000000, 0.000000000000000000, -24.25735931288071257 ) ) ;
#625 = EDGE_LOOP ( 'NONE', ( #1450, #1159 ) ) ;
#626 = CARTESIAN_POINT ( 'NONE',  ( -4.000000000000000888, 0.000000000000000000, -35.00000000000000000 ) ) ;
#627 = CARTESIAN_POINT ( 'NONE',  ( -9.000000000000000000, 1.102182119232617714E-15, -9.000000000000001776 ) ) ;
#628 = ORIENTED_EDGE ( 'NONE', *, *, #881, .T. ) ;
#629 = EDGE_CURVE ( 'NONE', #433, #377, #1404, .T. ) ;
#630 = VECTOR ( 'NONE', #744, 1000.000000000000000 ) ;
#631 = AXIS2_PLACEMENT_3D ( 'NONE', #1965, #636, #2091 ) ;
#632 = VERTEX_POINT ( 'NONE', #530 ) ;
#633 = AXIS2_PLACEMENT_3D ( 'NONE', #469, #1119, #1774 ) ;
#634 = DIRECTION ( 'NONE',  ( 1.000000000000000000, 0.000000000000000000, 0.000000000000000000 ) ) ;
#635 = EDGE_LOOP ( 'NONE', ( #2055, #1718, #924, #568 ) ) ;
#636 = DIRECTION ( 'NONE',  ( -0.000000000000000000, -0.000000000000000000, 1.000000000000000000 ) ) ;
#637 = ORIENTED_EDGE ( 'NONE', *, *, #1704, .F. ) ;
#638 = DIRECTION ( 'NONE',  ( -0.000000000000000000, -0.000000000000000000, -1.000000000000000000 ) ) ;
#639 = EDGE_CURVE ( 'NONE', #1406, #1492, #381, .T. ) ;
#640 = ORIENTED_EDGE ( 'NONE', *, *, #2074, .T. ) ;
#641 = VECTOR ( 'NONE', #532, 1000.000000000000000 ) ;
#642 = DIRECTION ( 'NONE',  ( -1.000000000000000000, 0.000000000000000000, 0.000000000000000000 ) ) ;
#643 = VERTEX_POINT ( 'NONE', #1675 ) ;
#644 = CARTESIAN_POINT ( 'NONE',  ( 0.7500000000000000000, 0.000000000000000000, -30.00337151423845938 ) ) ;
#645 = DIRECTION ( 'NONE',  ( 0.000000000000000000, 0.000000000000000000, 1.000000000000000000 ) ) ;
#646 = EDGE_LOOP ( 'NONE', ( #884, #1425, #314, #1598 ) ) ;
#647 = DIRECTION ( 'NONE',  ( 1.000000000000000000, 0.000000000000000000, 0.000000000000000000 ) ) ;
#648 = DIRECTION ( 'NONE',  ( 1.000000000000000000, 0.000000000000000000, 0.000000000000000000 ) ) ;
#649 =( NAMED_UNIT ( * ) SI_UNIT ( $, .STERADIAN. ) SOLID_ANGLE_UNIT ( ) );
#650 = AXIS2_PLACEMENT_3D ( 'NONE', #2007, #529, #1169 ) ;
#651 = EDGE_LOOP ( 'NONE', ( #1748, #1255, #598, #541 ) ) ;
#652 = EDGE_CURVE ( 'NONE', #452, #270, #1848, .T. ) ;
#653 = DIRECTION ( 'NONE',  ( -0.000000000000000000, -0.000000000000000000, 1.000000000000000000 ) ) ;
#654 = DIRECTION ( 'NONE',  ( -0.000000000000000000, -0.000000000000000000, -1.000000000000000000 ) ) ;
#655 = FACE_OUTER_BOUND ( 'NONE', #1073, .T. ) ;
#656 = ORIENTED_EDGE ( 'NONE', *, *, #380, .T. ) ;
#657 = FACE_OUTER_BOUND ( 'NONE', #236, .T. ) ;
#658 = AXIS2_PLACEMENT_3D ( 'NONE', #1028, #880, #1693 ) ;
#659 = ADVANCED_FACE ( 'NONE', ( #1034 ), #2093, .T. ) ;
#660 = CIRCLE ( 'NONE', #1656, 8.099999999999999645 ) ;
#661 = DIRECTION ( 'NONE',  ( 1.000000000000000000, 0.000000000000000000, 0.000000000000000000 ) ) ;
#662 = ORIENTED_EDGE ( 'NONE', *, *, #43, .T. ) ;
#663 = AXIS2_PLACEMENT_3D ( 'NONE', #587, #938, #1744 ) ;
#664 = FACE_OUTER_BOUND ( 'NONE', #1123, .T. ) ;
#665 = AXIS2_PLACEMENT_3D ( 'NONE', #1390, #1044, #2026 ) ;
#666 = DIRECTION ( 'NONE',  ( -1.000000000000000000, 0.000000000000000000, 0.000000000000000000 ) ) ;
#667 = CARTESIAN_POINT ( 'NONE',  ( 0.7500000000000000000, 0.000000000000000000, -35.00000000000000000 ) ) ;
#668 = EDGE_CURVE ( 'NONE', #1085, #794, #691, .T. ) ;
#669 = VERTEX_POINT ( 'NONE', #239 ) ;
#670 = CARTESIAN_POINT ( 'NONE',  ( -1.057962883399054727E-16, 3.217152900714322321E-14, -30.24404424085076215 ) ) ;
#671 = CARTESIAN_POINT ( 'NONE',  ( 23.25000000000000355, 0.000000000000000000, -65.00000000000000000 ) ) ;
#672 = CARTESIAN_POINT ( 'NONE',  ( 5.000000000000000000, 0.000000000000000000, 0.000000000000000000 ) ) ;
#673 = CARTESIAN_POINT ( 'NONE',  ( 0.2385667226653264417, -0.8625621742413379645, -29.92575414233561304 ) ) ;
#674 = CARTESIAN_POINT ( 'NONE',  ( 0.5101594447317848724, 0.7177308968669106060, -29.92749172651231149 ) ) ;
#675 = PLANE ( 'NONE',  #492 ) ;
#676 = CONICAL_SURFACE ( 'NONE', #2047, 1.999999999999988010, 1.029744258676652091 ) ;
#677 = DIRECTION ( 'NONE',  ( -0.000000000000000000, -0.000000000000000000, -1.000000000000000000 ) ) ;
#678 = ADVANCED_FACE ( 'NONE', ( #1721 ), #1546, .T. ) ;
#679 = CARTESIAN_POINT ( 'NONE',  ( -9.000000000000001776, 1.102182119232617911E-15, -5.000000000000000000 ) ) ;
#680 = CARTESIAN_POINT ( 'NONE',  ( 0.000000000000000000, 0.000000000000000000, 0.000000000000000000 ) ) ;
#681 = CIRCLE ( 'NONE', #1884, 2.999999999999999112 ) ;
#682 = CARTESIAN_POINT ( 'NONE',  ( 0.001972877357192507394, -0.1085297515321106548, -30.00537762252147544 ) ) ;
#683 = ORIENTED_EDGE ( 'NONE', *, *, #329, .T. ) ;
#684 = DIRECTION ( 'NONE',  ( 1.000000000000000000, 0.000000000000000000, 0.000000000000000000 ) ) ;
#685 = CARTESIAN_POINT ( 'NONE',  ( -6.195253630463967376, 1.029718174495634907E-15, -29.30474636953603707 ) ) ;
#686 =( GEOMETRIC_REPRESENTATION_CONTEXT ( 3 ) GLOBAL_UNCERTAINTY_ASSIGNED_CONTEXT ( ( #1743 ) ) GLOBAL_UNIT_ASSIGNED_CONTEXT ( ( #889, #730, #346 ) ) REPRESENTATION_CONTEXT ( 'NONE', 'WORKASPACE' ) );
#687 = ADVANCED_FACE ( 'NONE', ( #1558 ), #1035, .F. ) ;
#688 = ORIENTED_EDGE ( 'NONE', *, *, #2015, .F. ) ;
#689 = CARTESIAN_POINT ( 'NONE',  ( 1.554684979899024544, -0.4652207701431837483, -29.73098764384175396 ) ) ;
#690 = DIRECTION ( 'NONE',  ( -1.000000000000000000, 0.000000000000000000, 0.000000000000000000 ) ) ;
#691 = CIRCLE ( 'NONE', #1684, 1.999999999999988010 ) ;
#692 = DIRECTION ( 'NONE',  ( 1.000000000000000000, 0.000000000000000000, 0.000000000000000000 ) ) ;
#693 = FILL_AREA_STYLE_COLOUR ( '', #1863 ) ;
#694 = EDGE_CURVE ( 'NONE', #669, #1779, #1891, .T. ) ;
#695 = CARTESIAN_POINT ( 'NONE',  ( 5.000000000000000000, 0.000000000000000000, -25.00000000000000000 ) ) ;
#696 = EDGE_CURVE ( 'NONE', #769, #1575, #483, .T. ) ;
#697 = AXIS2_PLACEMENT_3D ( 'NONE', #916, #546, #245 ) ;
#698 = DIRECTION ( 'NONE',  ( 0.000000000000000000, 0.000000000000000000, 1.000000000000000000 ) ) ;
#699 = ORIENTED_EDGE ( 'NONE', *, *, #1833, .T. ) ;
#700 = AXIS2_PLACEMENT_3D ( 'NONE', #194, #701, #999 ) ;
#701 = DIRECTION ( 'NONE',  ( 0.000000000000000000, 0.000000000000000000, 1.000000000000000000 ) ) ;
#702 = CIRCLE ( 'NONE', #1048, 17.50000000000000000 ) ;
#703 = CARTESIAN_POINT ( 'NONE',  ( 1.646363037032696042, -0.2322350761631329363, -29.71712576232302538 ) ) ;
#704 = CARTESIAN_POINT ( 'NONE',  ( -4.000000000000000888, 0.000000000000000000, -35.00000000000000000 ) ) ;
#705 = CYLINDRICAL_SURFACE ( 'NONE', #371, 5.000000000000000000 ) ;
#706 = CARTESIAN_POINT ( 'NONE',  ( 0.000000000000000000, 0.000000000000000000, -5.000000000000000000 ) ) ;
#707 = CARTESIAN_POINT ( 'NONE',  ( 1.208562519970189486, -0.8234011349338541397, -29.78298450201229386 ) ) ;
#708 = EDGE_CURVE ( 'NONE', #777, #1359, #1097, .T. ) ;
#709 = CARTESIAN_POINT ( 'NONE',  ( 0.04470744926885419218, 0.2943876170492140121, -30.23553528471937568 ) ) ;
#710 = EDGE_LOOP ( 'NONE', ( #1707, #1548, #1421, #1889 ) ) ;
#711 = CARTESIAN_POINT ( 'NONE',  ( 0.1587346934923077602, -0.4724278464487288720, -30.21370593489498546 ) ) ;
#712 = DIRECTION ( 'NONE',  ( -1.000000000000000000, 0.000000000000000000, 0.000000000000000000 ) ) ;
#713 = EDGE_LOOP ( 'NONE', ( #1939, #782 ) ) ;
#714 = CARTESIAN_POINT ( 'NONE',  ( -0.1267960837428786791, 0.4638215987756691971, -29.97838873271413362 ) ) ;
#715 = ORIENTED_EDGE ( 'NONE', *, *, #1130, .F. ) ;
#716 = DIRECTION ( 'NONE',  ( 0.000000000000000000, 0.000000000000000000, 1.000000000000000000 ) ) ;
#717 = DIRECTION ( 'NONE',  ( -1.000000000000000000, 0.000000000000000000, 0.000000000000000000 ) ) ;
#718 = FACE_OUTER_BOUND ( 'NONE', #1002, .T. ) ;
#719 = ORIENTED_EDGE ( 'NONE', *, *, #412, .F. ) ;
#720 = EDGE_CURVE ( 'NONE', #632, #898, #1304, .T. ) ;
#721 = VECTOR ( 'NONE', #198, 1000.000000000000000 ) ;
#722 = AXIS2_PLACEMENT_3D ( 'NONE', #824, #645, #1932 ) ;
#723 = ORIENTED_EDGE ( 'NONE', *, *, #1776, .F. ) ;
#724 = CARTESIAN_POINT ( 'NONE',  ( 0.2320771820130598240, -0.5424536428197961335, -30.19960052657643246 ) ) ;
#725 = CARTESIAN_POINT ( 'NONE',  ( 0.4475000445971694107, 0.9226954730815123407, -29.89532066088903051 ) ) ;
#726 = DIRECTION ( 'NONE',  ( 0.000000000000000000, 0.000000000000000000, 1.000000000000000000 ) ) ;
#727 = ORIENTED_EDGE ( 'NONE', *, *, #367, .F. ) ;
#728 = DIRECTION ( 'NONE',  ( -0.000000000000000000, -0.000000000000000000, -1.000000000000000000 ) ) ;
#729 = CIRCLE ( 'NONE', #1272, 17.50000000000000355 ) ;
#730 =( NAMED_UNIT ( * ) PLANE_ANGLE_UNIT ( ) SI_UNIT ( $, .RADIAN. ) );
#731 = CARTESIAN_POINT ( 'NONE',  ( 1.535355376284939233, 0.4985698554852292519, -29.73390621383531141 ) ) ;
#732 = DIRECTION ( 'NONE',  ( -0.000000000000000000, -0.000000000000000000, -1.000000000000000000 ) ) ;
#733 = ORIENTED_EDGE ( 'NONE', *, *, #167, .F. ) ;
#734 = LINE ( 'NONE', #1403, #1791 ) ;
#735 = VECTOR ( 'NONE', #1783, 1000.000000000000000 ) ;
#736 = AXIS2_PLACEMENT_3D ( 'NONE', #446, #1567, #2066 ) ;
#737 = ORIENTED_EDGE ( 'NONE', *, *, #423, .F. ) ;
#738 = CARTESIAN_POINT ( 'NONE',  ( 0.1467908897465694529, -0.7749365952499973620, -29.93899206251111167 ) ) ;
#739 = CARTESIAN_POINT ( 'NONE',  ( 0.7500000000000000000, 0.000000000000000000, -59.00000000000000000 ) ) ;
#740 = ADVANCED_FACE ( 'NONE', ( #612 ), #442, .T. ) ;
#741 = FACE_BOUND ( 'NONE', #1586, .T. ) ;
#742 = EDGE_LOOP ( 'NONE', ( #1609, #1553 ) ) ;
#743 = DIRECTION ( 'NONE',  ( 1.000000000000000000, 0.000000000000000000, 0.000000000000000000 ) ) ;
#744 = DIRECTION ( 'NONE',  ( 0.7071067811865474617, 0.000000000000000000, 0.7071067811865476838 ) ) ;
#745 = ORIENTED_EDGE ( 'NONE', *, *, #1964, .T. ) ;
#746 = TOROIDAL_SURFACE ( 'NONE', #1937, 7.750000000000000888, 3.000000000000000000 ) ;
#747 = ORIENTED_EDGE ( 'NONE', *, *, #19, .F. ) ;
#748 = FACE_BOUND ( 'NONE', #1095, .T. ) ;
#749 = CYLINDRICAL_SURFACE ( 'NONE', #1329, 25.00000000000000000 ) ;
#750 = EDGE_LOOP ( 'NONE', ( #613, #808, #1423, #1241 ) ) ;
#751 = CARTESIAN_POINT ( 'NONE',  ( 0.000000000000000000, 0.000000000000000000, -10.00000000000000000 ) ) ;
#752 = ADVANCED_FACE ( 'NONE', ( #251, #1739 ), #1428, .F. ) ;
#753 = AXIS2_PLACEMENT_3D ( 'NONE', #398, #221, #422 ) ;
#754 = CARTESIAN_POINT ( 'NONE',  ( 0.7500000000000000000, 0.000000000000000000, -75.00000000000000000 ) ) ;
#755 = ORIENTED_EDGE ( 'NONE', *, *, #1776, .T. ) ;
#756 = ORIENTED_EDGE ( 'NONE', *, *, #215, .F. ) ;
#757 = CARTESIAN_POINT ( 'NONE',  ( 0.6100920827065630103, -0.9547092728436508136, -29.87154448627460468 ) ) ;
#758 = AXIS2_PLACEMENT_3D ( 'NONE', #36, #516, #504 ) ;
#759 = DIRECTION ( 'NONE',  ( -1.000000000000000000, 0.000000000000000000, 0.000000000000000000 ) ) ;
#760 = ADVANCED_FACE ( 'NONE', ( #95 ), #749, .T. ) ;
#761 = CIRCLE ( 'NONE', #1814, 10.61802224266098449 ) ;
#762 = PLANE ( 'NONE',  #30 ) ;
#763 = ADVANCED_FACE ( 'NONE', ( #2084, #1214 ), #2057, .F. ) ;
#764 = DIRECTION ( 'NONE',  ( 1.000000000000000000, 0.000000000000000000, 0.000000000000000000 ) ) ;
#765 = EDGE_CURVE ( 'NONE', #1917, #450, #801, .T. ) ;
#766 = CARTESIAN_POINT ( 'NONE',  ( -25.00000000000000000, 3.061616997868383043E-15, -20.00000000000000000 ) ) ;
#767 = ORIENTED_EDGE ( 'NONE', *, *, #2095, .T. ) ;
#768 = DIRECTION ( 'NONE',  ( -1.000000000000000000, 0.000000000000000000, 0.000000000000000000 ) ) ;
#769 = VERTEX_POINT ( 'NONE', #118 ) ;
#770 = FACE_OUTER_BOUND ( 'NONE', #1902, .T. ) ;
#771 = AXIS2_PLACEMENT_3D ( 'NONE', #340, #996, #177 ) ;
#772 = DIRECTION ( 'NONE',  ( -0.000000000000000000, -0.000000000000000000, -1.000000000000000000 ) ) ;
#773 = CIRCLE ( 'NONE', #2070, 17.50000000000000000 ) ;
#774 = EDGE_LOOP ( 'NONE', ( #506, #640 ) ) ;
#775 = PRODUCT_RELATED_PRODUCT_CATEGORY ( 'part', '', ( #1538 ) ) ;
#776 = CIRCLE ( 'NONE', #1108, 1.000000000000000888 ) ;
#777 = VERTEX_POINT ( 'NONE', #934 ) ;
#778 = EDGE_CURVE ( 'NONE', #154, #1278, #1983, .T. ) ;
#779 = VERTEX_POINT ( 'NONE', #1908 ) ;
#780 = CARTESIAN_POINT ( 'NONE',  ( 17.25000000000000355, 0.000000000000000000, -58.64987308908846586 ) ) ;
#781 = DIRECTION ( 'NONE',  ( -0.000000000000000000, -0.000000000000000000, -1.000000000000000000 ) ) ;
#782 = ORIENTED_EDGE ( 'NONE', *, *, #1007, .T. ) ;
#783 = ORIENTED_EDGE ( 'NONE', *, *, #809, .F. ) ;
#784 = FACE_OUTER_BOUND ( 'NONE', #243, .T. ) ;
#785 = ADVANCED_FACE ( 'NONE', ( #1419 ), #1364, .T. ) ;
#786 = VERTEX_POINT ( 'NONE', #1632 ) ;
#787 = CARTESIAN_POINT ( 'NONE',  ( 0.7500000000000000000, 0.000000000000000000, -35.00000000000000000 ) ) ;
#788 = DIRECTION ( 'NONE',  ( 0.000000000000000000, 0.000000000000000000, -1.000000000000000000 ) ) ;
#789 = ORIENTED_EDGE ( 'NONE', *, *, #2074, .F. ) ;
#790 = CIRCLE ( 'NONE', #933, 17.50000000000000355 ) ;
#791 = AXIS2_PLACEMENT_3D ( 'NONE', #1929, #1588, #126 ) ;
#792 = EDGE_LOOP ( 'NONE', ( #1878, #1111 ) ) ;
#793 = CARTESIAN_POINT ( 'NONE',  ( 12.32584852788213503, 1.417632584708545528E-15, -54.27272625663694328 ) ) ;
#794 = VERTEX_POINT ( 'NONE', #1444 ) ;
#795 = CARTESIAN_POINT ( 'NONE',  ( -10.82584852788213325, 0.000000000000000000, -54.27272625663694328 ) ) ;
#796 = CARTESIAN_POINT ( 'NONE',  ( 1.268006068844788725, 0.5423741445164657060, -29.99639748842207965 ) ) ;
#797 = EDGE_LOOP ( 'NONE', ( #1438, #470, #429, #1853 ) ) ;
#798 = CARTESIAN_POINT ( 'NONE',  ( 0.7500000000000000000, 0.000000000000000000, -21.00000000000000000 ) ) ;
#799 = ADVANCED_FACE ( 'NONE', ( #1105 ), #1621, .F. ) ;
#800 = AXIS2_PLACEMENT_3D ( 'NONE', #1631, #60, #1673 ) ;
#801 = B_SPLINE_CURVE_WITH_KNOTS ( 'NONE', 3,
 ( #282, #1869, #431, #1060, #1912, #274, #1731, #262, #922, #1568 ),
 .UNSPECIFIED., .F., .F.,
 ( 4, 2, 2, 2, 4 ),
 ( 0.004716649100155451482, 0.005158250755676698808, 0.005599852411197946134, 0.006041454066719193459, 0.006483055722240440785 ),
 .UNSPECIFIED. ) ;
#802 = ORIENTED_EDGE ( 'NONE', *, *, #286, .F. ) ;
#803 = LINE ( 'NONE', #1766, #141 ) ;
#804 = ORIENTED_EDGE ( 'NONE', *, *, #135, .T. ) ;
#805 = DIRECTION ( 'NONE',  ( -1.000000000000000000, 0.000000000000000000, 0.000000000000000000 ) ) ;
#806 = DIRECTION ( 'NONE',  ( -0.000000000000000000, -0.000000000000000000, -1.000000000000000000 ) ) ;
#807 = APPLICATION_PROTOCOL_DEFINITION ( 'draft international standard', 'automotive_design', 1998, #1957 ) ;
#808 = ORIENTED_EDGE ( 'NONE', *, *, #195, .T. ) ;
#809 = EDGE_CURVE ( 'NONE', #1115, #777, #995, .T. ) ;
#810 = DIRECTION ( 'NONE',  ( 0.000000000000000000, 0.000000000000000000, 1.000000000000000000 ) ) ;
#811 = CARTESIAN_POINT ( 'NONE',  ( 1.668998497264486680, -0.1073746795364378392, -29.71369188248037219 ) ) ;
#812 = CARTESIAN_POINT ( 'NONE',  ( 1.372071198533067360, 0.6887290724018594323, -29.75847379849721719 ) ) ;
#813 = ORIENTED_EDGE ( 'NONE', *, *, #841, .T. ) ;
#814 = CYLINDRICAL_SURFACE ( 'NONE', #867, 8.099999999999999645 ) ;
#815 = DIRECTION ( 'NONE',  ( 0.000000000000000000, 0.000000000000000000, 1.000000000000000000 ) ) ;
#816 = EDGE_LOOP ( 'NONE', ( #83, #745 ) ) ;
#817 = EDGE_CURVE ( 'NONE', #479, #1366, #1642, .T. ) ;
#818 = CARTESIAN_POINT ( 'NONE',  ( 11.50000000000000000, 1.316495309083404618E-15, -55.00000000000000711 ) ) ;
#819 = LINE ( 'NONE', #695, #1897 ) ;
#820 = CARTESIAN_POINT ( 'NONE',  ( 1.253517817817499491, 0.5562114596521716692, -29.81183805401864362 ) ) ;
#821 = EDGE_CURVE ( 'NONE', #1711, #608, #475, .T. ) ;
#822 = CARTESIAN_POINT ( 'NONE',  ( -0.001687965611048489840, 0.07926206475728382606, -30.00593610007764411 ) ) ;
#823 = CARTESIAN_POINT ( 'NONE',  ( 8.099999999999999645, 9.919639073093559228E-16, -3.700000000000000178 ) ) ;
#824 = CARTESIAN_POINT ( 'NONE',  ( 0.000000000000000000, 0.000000000000000000, -20.00000000000000000 ) ) ;
#825 = DIRECTION ( 'NONE',  ( 1.000000000000000000, 0.000000000000000000, 0.000000000000000000 ) ) ;
#826 = CIRCLE ( 'NONE', #86, 21.50000000000000000 ) ;
#827 = CIRCLE ( 'NONE', #1899, 0.7500000000000000000 ) ;
#828 = CARTESIAN_POINT ( 'NONE',  ( 0.7500000000000000000, 0.000000000000000000, -24.25735931288071257 ) ) ;
#829 = AXIS2_PLACEMENT_3D ( 'NONE', #149, #638, #337 ) ;
#830 = CARTESIAN_POINT ( 'NONE',  ( 0.8580925683321629638, -0.9495440358283322446, -29.83504488233122842 ) ) ;
#831 = CARTESIAN_POINT ( 'NONE',  ( 0.3356055921656325713, 0.6333106686550584730, -29.95433989794125296 ) ) ;
#832 = CIRCLE ( 'NONE', #1555, 17.50000000000000355 ) ;
#833 = EDGE_CURVE ( 'NONE', #1102, #59, #1308, .T. ) ;
#834 = CARTESIAN_POINT ( 'NONE',  ( -9.999999999999998224, 1.316495309083404618E-15, -24.25735931288071257 ) ) ;
#835 = DIRECTION ( 'NONE',  ( 0.000000000000000000, 0.000000000000000000, 1.000000000000000000 ) ) ;
#836 = EDGE_LOOP ( 'NONE', ( #2068, #1767, #443, #293 ) ) ;
#837 = CYLINDRICAL_SURFACE ( 'NONE', #477, 9.000000000000000000 ) ;
#838 = DIRECTION ( 'NONE',  ( 1.000000000000000000, 0.000000000000000000, 0.000000000000000000 ) ) ;
#839 = VECTOR ( 'NONE', #2060, 1000.000000000000000 ) ;
#840 = DIRECTION ( 'NONE',  ( 1.000000000000000000, 0.000000000000000000, 0.000000000000000000 ) ) ;
#841 = EDGE_CURVE ( 'NONE', #1754, #1088, #790, .T. ) ;
#842 = DIRECTION ( 'NONE',  ( 1.000000000000000000, 0.000000000000000000, 0.000000000000000000 ) ) ;
#843 = FACE_OUTER_BOUND ( 'NONE', #1356, .T. ) ;
#844 = ORIENTED_EDGE ( 'NONE', *, *, #1163, .T. ) ;
#845 = LINE ( 'NONE', #205, #604 ) ;
#846 = CIRCLE ( 'NONE', #2051, 11.16971006182868642 ) ;
#847 = CARTESIAN_POINT ( 'NONE',  ( 0.7500000000000000000, 0.000000000000000000, -58.64987308908846586 ) ) ;
#848 = PRODUCT_CONTEXT ( 'NONE', #342, 'mechanical' ) ;
#849 = EDGE_CURVE ( 'NONE', #253, #393, #482, .T. ) ;
#850 = CARTESIAN_POINT ( 'NONE',  ( 5.500000000000000000, 0.000000000000000000, -30.00337151423845938 ) ) ;
#851 = EDGE_CURVE ( 'NONE', #939, #454, #311, .T. ) ;
#852 = DIRECTION ( 'NONE',  ( -0.000000000000000000, -0.000000000000000000, -1.000000000000000000 ) ) ;
#853 = DIRECTION ( 'NONE',  ( -0.000000000000000000, -0.000000000000000000, -1.000000000000000000 ) ) ;
#854 = CARTESIAN_POINT ( 'NONE',  ( -9.999999999999998224, 1.316495309083404618E-15, -21.00000000000000000 ) ) ;
#855 = AXIS2_PLACEMENT_3D ( 'NONE', #1491, #1993, #1829 ) ;
#856 = AXIS2_PLACEMENT_3D ( 'NONE', #349, #2009, #1520 ) ;
#857 = VECTOR ( 'NONE', #2032, 1000.000000000000000 ) ;
#858 = CARTESIAN_POINT ( 'NONE',  ( -0.1067641218652247842, -0.4986142382548673369, -29.97551477212472903 ) ) ;
#859 = VERTEX_POINT ( 'NONE', #2101 ) ;
#860 = CARTESIAN_POINT ( 'NONE',  ( 24.00000000000000000, 0.000000000000000000, -19.00000000000000000 ) ) ;
#861 = DIRECTION ( 'NONE',  ( 1.000000000000000000, 0.000000000000000000, 0.000000000000000000 ) ) ;
#862 = CARTESIAN_POINT ( 'NONE',  ( -21.99999999999998934, 2.449293598294691130E-16, -13.50000000000000355 ) ) ;
#863 = DIRECTION ( 'NONE',  ( -0.000000000000000000, -0.000000000000000000, 1.000000000000000000 ) ) ;
#864 = ADVANCED_FACE ( 'NONE', ( #2092 ), #511, .T. ) ;
#865 = DIRECTION ( 'NONE',  ( 0.000000000000000000, 0.000000000000000000, 1.000000000000000000 ) ) ;
#866 = CIRCLE ( 'NONE', #455, 11.75000000000000000 ) ;
#867 = AXIS2_PLACEMENT_3D ( 'NONE', #471, #462, #1610 ) ;
#868 = CARTESIAN_POINT ( 'NONE',  ( -0.001856339049801836519, 0.08301526829703782806, -30.24439823347005074 ) ) ;
#869 = VERTEX_POINT ( 'NONE', #627 ) ;
#870 = TOROIDAL_SURFACE ( 'NONE', #219, 24.00000000000000000, 1.000000000000000000 ) ;
#871 = CARTESIAN_POINT ( 'NONE',  ( 0.7500000000000000000, 0.000000000000000000, -59.00000000000000000 ) ) ;
#872 = DIRECTION ( 'NONE',  ( 1.000000000000000000, 0.000000000000000000, 0.000000000000000000 ) ) ;
#873 = VECTOR ( 'NONE', #892, 999.9999999999998863 ) ;
#874 = ORIENTED_EDGE ( 'NONE', *, *, #1109, .T. ) ;
#875 = CARTESIAN_POINT ( 'NONE',  ( 1.347343517555284809, -0.4647180073535422395, -29.79708709293063507 ) ) ;
#876 = CARTESIAN_POINT ( 'NONE',  ( -20.00000000000000000, 0.000000000000000000, -13.50000000000000355 ) ) ;
#877 = DIRECTION ( 'NONE',  ( 0.000000000000000000, 0.000000000000000000, 1.000000000000000000 ) ) ;
#878 = VERTEX_POINT ( 'NONE', #1803 ) ;
#879 = CARTESIAN_POINT ( 'NONE',  ( 0.7500000000000000000, 0.000000000000000000, -54.27272625663694328 ) ) ;
#880 = DIRECTION ( 'NONE',  ( 0.000000000000000000, -0.000000000000000000, -1.000000000000000000 ) ) ;
#881 = EDGE_CURVE ( 'NONE', #1088, #287, #1268, .T. ) ;
#882 = CARTESIAN_POINT ( 'NONE',  ( 1.189737790067120882, 0.8628705052775045292, -29.78584353011093455 ) ) ;
#883 = VERTEX_POINT ( 'NONE', #796 ) ;
#884 = ORIENTED_EDGE ( 'NONE', *, *, #1497, .F. ) ;
#885 = DIRECTION ( 'NONE',  ( 1.000000000000000000, 0.000000000000000000, 0.000000000000000000 ) ) ;
#886 = LINE ( 'NONE', #850, #721 ) ;
#887 = EDGE_LOOP ( 'NONE', ( #1019, #683, #1033, #1706 ) ) ;
#888 = DIRECTION ( 'NONE',  ( -1.000000000000000000, 0.000000000000000000, 0.000000000000000000 ) ) ;
#889 =( LENGTH_UNIT ( ) NAMED_UNIT ( * ) SI_UNIT ( .MILLI., .METRE. ) );
#890 = DIRECTION ( 'NONE',  ( -1.000000000000000000, 0.000000000000000000, 0.000000000000000000 ) ) ;
#891 = FACE_OUTER_BOUND ( 'NONE', #1094, .T. ) ;
#892 = DIRECTION ( 'NONE',  ( 0.9138115486202574855, 1.119096388041684101E-16, -0.4061384660534471669 ) ) ;
#893 = VECTOR ( 'NONE', #1952, 1000.000000000000000 ) ;
#894 = EDGE_LOOP ( 'NONE', ( #1100, #1698, #2042, #2021 ) ) ;
#895 = ADVANCED_FACE ( 'NONE', ( #2108 ), #1768, .T. ) ;
#896 = CIRCLE ( 'NONE', #1164, 8.099999999999999645 ) ;
#897 = CONICAL_SURFACE ( 'NONE', #592, 10.75000000000000000, 0.2914567944778669872 ) ;
#898 = VERTEX_POINT ( 'NONE', #463 ) ;
#899 = CARTESIAN_POINT ( 'NONE',  ( 0.7499999999999997780, 0.000000000000000000, -75.00000000000000000 ) ) ;
#900 = DIRECTION ( 'NONE',  ( 1.000000000000000000, 0.000000000000000000, 0.000000000000000000 ) ) ;
#901 = CARTESIAN_POINT ( 'NONE',  ( 0.000000000000000000, 0.000000000000000000, -25.00000000000000000 ) ) ;
#902 = ORIENTED_EDGE ( 'NONE', *, *, #668, .T. ) ;
#903 = FACE_OUTER_BOUND ( 'NONE', #1296, .T. ) ;
#904 = AXIS2_PLACEMENT_3D ( 'NONE', #739, #1750, #1894 ) ;
#905 = EDGE_CURVE ( 'NONE', #1529, #454, #2086, .T. ) ;
#906 = DIRECTION ( 'NONE',  ( -0.000000000000000000, -0.000000000000000000, -1.000000000000000000 ) ) ;
#907 = ORIENTED_EDGE ( 'NONE', *, *, #997, .T. ) ;
#908 = AXIS2_PLACEMENT_3D ( 'NONE', #1637, #189, #162 ) ;
#909 = TOROIDAL_SURFACE ( 'NONE', #2097, 6.238146849277414141, 1.000000000000000000 ) ;
#910 = ADVANCED_FACE ( 'NONE', ( #655 ), #1195, .T. ) ;
#911 = ORIENTED_EDGE ( 'NONE', *, *, #609, .F. ) ;
#912 = DIRECTION ( 'NONE',  ( -1.000000000000000000, 0.000000000000000000, 0.000000000000000000 ) ) ;
#913 = DIRECTION ( 'NONE',  ( 1.000000000000000000, 0.000000000000000000, -0.000000000000000000 ) ) ;
#914 = ORIENTED_EDGE ( 'NONE', *, *, #1399, .F. ) ;
#915 = CARTESIAN_POINT ( 'NONE',  ( 0.7499999999999997780, 0.000000000000000000, -65.00000000000000000 ) ) ;
#916 = CARTESIAN_POINT ( 'NONE',  ( 0.7500000000000000000, 0.000000000000000000, -55.00000000000000711 ) ) ;
#917 = CARTESIAN_POINT ( 'NONE',  ( 1.124418723245975915, 0.6795103210498463220, -30.02513566424136471 ) ) ;
#918 = EDGE_LOOP ( 'NONE', ( #1394, #1590, #357, #2088 ) ) ;
#919 = EDGE_CURVE ( 'NONE', #1737, #1784, #621, .T. ) ;
#920 = VERTEX_POINT ( 'NONE', #1473 ) ;
#921 = CARTESIAN_POINT ( 'NONE',  ( 0.2149655285777906655, -0.5261158121407703003, -29.97282407357905853 ) ) ;
#922 = CARTESIAN_POINT ( 'NONE',  ( 1.499999999999844125, -0.1482851482677524646, -29.94974746830587264 ) ) ;
#923 = ADVANCED_FACE ( 'NONE', ( #981, #166 ), #618, .F. ) ;
#924 = ORIENTED_EDGE ( 'NONE', *, *, #188, .F. ) ;
#925 = LINE ( 'NONE', #594, #839 ) ;
#926 = CIRCLE ( 'NONE', #1601, 9.999999999999998224 ) ;
#927 = ADVANCED_FACE ( 'NONE', ( #1852 ), #1401, .T. ) ;
#928 = CARTESIAN_POINT ( 'NONE',  ( 0.7499999999999997780, 0.000000000000000000, -75.00000000000000000 ) ) ;
#929 = DIRECTION ( 'NONE',  ( 1.000000000000000000, 0.000000000000000000, 0.000000000000000000 ) ) ;
#930 = ORIENTED_EDGE ( 'NONE', *, *, #1139, .F. ) ;
#931 = VERTEX_POINT ( 'NONE', #1326 ) ;
#932 = DIRECTION ( 'NONE',  ( 0.000000000000000000, 0.000000000000000000, 1.000000000000000000 ) ) ;
#933 = AXIS2_PLACEMENT_3D ( 'NONE', #1600, #1966, #137 ) ;
#934 = CARTESIAN_POINT ( 'NONE',  ( 5.500000000000000000, 0.000000000000000000, -30.00337151423845938 ) ) ;
#935 = ORIENTED_EDGE ( 'NONE', *, *, #821, .F. ) ;
#936 = UNCERTAINTY_MEASURE_WITH_UNIT (LENGTH_MEASURE( 1.000000000000000082E-05 ), #505, 'distance_accuracy_value', 'NONE');
#937 = EDGE_CURVE ( 'NONE', #1366, #961, #1916, .T. ) ;
#938 = DIRECTION ( 'NONE',  ( 0.000000000000000000, 0.000000000000000000, 1.000000000000000000 ) ) ;
#939 = VERTEX_POINT ( 'NONE', #1494 ) ;
#940 = CARTESIAN_POINT ( 'NONE',  ( 0.7499999999999997780, 0.000000000000000000, -60.00000000000000000 ) ) ;
#941 = DIRECTION ( 'NONE',  ( -1.000000000000000000, 0.000000000000000000, 0.000000000000000000 ) ) ;
#942 = CIRCLE ( 'NONE', #1753, 9.000000000000001776 ) ;
#943 = CARTESIAN_POINT ( 'NONE',  ( 0.7500000000000000000, 0.000000000000000000, -30.00337151423845938 ) ) ;
#944 = AXIS2_PLACEMENT_3D ( 'NONE', #780, #136, #1620 ) ;
#945 = ORIENTED_EDGE ( 'NONE', *, *, #1977, .F. ) ;
#946 = AXIS2_PLACEMENT_3D ( 'NONE', #928, #1805, #24 ) ;
#947 = AXIS2_PLACEMENT_3D ( 'NONE', #333, #192, #1671 ) ;
#948 = ADVANCED_FACE ( 'NONE', ( #1685 ), #1158, .F. ) ;
#949 = CARTESIAN_POINT ( 'NONE',  ( 1.661434514572070364, 0.2717423081166312482, -29.71483799788710201 ) ) ;
#950 = DIRECTION ( 'NONE',  ( -1.000000000000000000, 0.000000000000000000, 0.000000000000000000 ) ) ;
#951 = ORIENTED_EDGE ( 'NONE', *, *, #1201, .T. ) ;
#952 = CARTESIAN_POINT ( 'NONE',  ( 0.05943624268407978611, -0.7232715237597282520, -30.19960052657643246 ) ) ;
#953 = DIRECTION ( 'NONE',  ( -1.000000000000000000, 0.000000000000000000, 0.000000000000000000 ) ) ;
#954 = ORIENTED_EDGE ( 'NONE', *, *, #1485, .F. ) ;
#955 = EDGE_LOOP ( 'NONE', ( #158, #580, #1793, #1723, #1303 ) ) ;
#956 = FACE_OUTER_BOUND ( 'NONE', #2027, .T. ) ;
#957 = ORIENTED_EDGE ( 'NONE', *, *, #584, .F. ) ;
#958 = EDGE_CURVE ( 'NONE', #1976, #961, #993, .T. ) ;
#959 = DIRECTION ( 'NONE',  ( -1.000000000000000000, 0.000000000000000000, 0.000000000000000000 ) ) ;
#960 = DIRECTION ( 'NONE',  ( 0.000000000000000000, 0.000000000000000000, 1.000000000000000000 ) ) ;
#961 = VERTEX_POINT ( 'NONE', #685 ) ;
#962 = VECTOR ( 'NONE', #1150, 1000.000000000000000 ) ;
#963 = AXIS2_PLACEMENT_3D ( 'NONE', #2018, #552, #1200 ) ;
#964 = DIRECTION ( 'NONE',  ( 0.000000000000000000, 0.000000000000000000, 1.000000000000000000 ) ) ;
#965 = VERTEX_POINT ( 'NONE', #1812 ) ;
#966 = CARTESIAN_POINT ( 'NONE',  ( -21.75000000000000355, 2.755455298081545172E-15, -61.00000000000000000 ) ) ;
#967 = CARTESIAN_POINT ( 'NONE',  ( 0.7499999999999997780, 0.000000000000000000, -61.00000000000000000 ) ) ;
#968 = ADVANCED_FACE ( 'NONE', ( #1000 ), #302, .T. ) ;
#969 = ORIENTED_EDGE ( 'NONE', *, *, #468, .T. ) ;
#970 = CIRCLE ( 'NONE', #1005, 9.000000000000000000 ) ;
#971 = CIRCLE ( 'NONE', #2036, 4.750000000000000000 ) ;
#972 = DIRECTION ( 'NONE',  ( 1.000000000000000000, 0.000000000000000000, 0.000000000000000000 ) ) ;
#973 = AXIS2_PLACEMENT_3D ( 'NONE', #1866, #1542, #1079 ) ;
#974 = VECTOR ( 'NONE', #1564, 1000.000000000000000 ) ;
#975 = CARTESIAN_POINT ( 'NONE',  ( -5.000000000000000000, 6.123233995736766282E-16, -25.00000000000000000 ) ) ;
#976 = FACE_OUTER_BOUND ( 'NONE', #955, .T. ) ;
#977 = FACE_BOUND ( 'NONE', #1038, .T. ) ;
#978 = EDGE_CURVE ( 'NONE', #1581, #404, #73, .T. ) ;
#979 = ORIENTED_EDGE ( 'NONE', *, *, #919, .T. ) ;
#980 = CYLINDRICAL_SURFACE ( 'NONE', #800, 22.50000000000000355 ) ;
#981 = FACE_BOUND ( 'NONE', #742, .T. ) ;
#982 = ORIENTED_EDGE ( 'NONE', *, *, #1898, .T. ) ;
#983 = ADVANCED_FACE ( 'NONE', ( #1484 ), #1065, .F. ) ;
#984 = DIRECTION ( 'NONE',  ( 1.000000000000000000, 0.000000000000000000, 0.000000000000000000 ) ) ;
#985 = CARTESIAN_POINT ( 'NONE',  ( 9.000000000000000000, 0.000000000000000000, 0.000000000000000000 ) ) ;
#986 = CARTESIAN_POINT ( 'NONE',  ( -16.75000000000000000, 0.000000000000000000, -71.29999999999999716 ) ) ;
#987 = CARTESIAN_POINT ( 'NONE',  ( 0.7500000000000000000, 0.000000000000000000, -70.00000000000000000 ) ) ;
#988 = CARTESIAN_POINT ( 'NONE',  ( 1.162081380962066479, 0.6435397913647135093, -30.01759770080071377 ) ) ;
#989 = FACE_OUTER_BOUND ( 'NONE', #260, .T. ) ;
#990 = CARTESIAN_POINT ( 'NONE',  ( 18.25000000000000711, 0.000000000000000000, -75.00000000000000000 ) ) ;
#991 = ORIENTED_EDGE ( 'NONE', *, *, #851, .F. ) ;
#992 = LINE ( 'NONE', #1448, #1478 ) ;
#993 = CIRCLE ( 'NONE', #1606, 1.000000000000000000 ) ;
#994 = PRESENTATION_STYLE_ASSIGNMENT (( #31 ) ) ;
#995 = CIRCLE ( 'NONE', #1263, 4.750000000000000000 ) ;
#996 = DIRECTION ( 'NONE',  ( -0.000000000000000000, -0.000000000000000000, -1.000000000000000000 ) ) ;
#997 = EDGE_CURVE ( 'NONE', #1950, #1877, #1948, .T. ) ;
#998 = CARTESIAN_POINT ( 'NONE',  ( 0.5931622410671476553, 0.7477680779549170653, -30.12975190246479329 ) ) ;
#999 = DIRECTION ( 'NONE',  ( 1.000000000000000000, 0.000000000000000000, 0.000000000000000000 ) ) ;
#1000 = FACE_OUTER_BOUND ( 'NONE', #599, .T. ) ;
#1001 =( NAMED_UNIT ( * ) PLANE_ANGLE_UNIT ( ) SI_UNIT ( $, .RADIAN. ) );
#1002 = EDGE_LOOP ( 'NONE', ( #1758, #259, #935, #756 ) ) ;
#1003 = CARTESIAN_POINT ( 'NONE',  ( -0.2177983810273891874, 0.2318799381796148307, -29.99142841838386886 ) ) ;
#1004 = EDGE_CURVE ( 'NONE', #138, #1359, #37, .T. ) ;
#1005 = AXIS2_PLACEMENT_3D ( 'NONE', #680, #1333, #1230 ) ;
#1006 = DIRECTION ( 'NONE',  ( 0.000000000000000000, 0.000000000000000000, 1.000000000000000000 ) ) ;
#1007 = EDGE_CURVE ( 'NONE', #1224, #1882, #1769, .T. ) ;
#1008 = CARTESIAN_POINT ( 'NONE',  ( 0.7500000000000000000, 0.000000000000000000, -21.00000000000000000 ) ) ;
#1009 = CARTESIAN_POINT ( 'NONE',  ( 0.7429301550332852999, 0.7637013001110349864, -30.10048248494790357 ) ) ;
#1010 = AXIS2_PLACEMENT_3D ( 'NONE', #1635, #1658, #1817 ) ;
#1011 = ORIENTED_EDGE ( 'NONE', *, *, #1991, .F. ) ;
#1012 = CARTESIAN_POINT ( 'NONE',  ( 0.7500000000000000000, 0.000000000000000000, -29.30474636953603707 ) ) ;
#1013 = CARTESIAN_POINT ( 'NONE',  ( -5.488146849277414141, 7.639526571578731295E-16, -28.59763958834948738 ) ) ;
#1014 = CARTESIAN_POINT ( 'NONE',  ( 1.281655507063773181, 0.7750825193230451715, -29.77204593097048502 ) ) ;
#1015 = CIRCLE ( 'NONE', #410, 1.999999999999988010 ) ;
#1016 = CARTESIAN_POINT ( 'NONE',  ( 0.000000000000000000, 0.000000000000000000, -10.00000000000000000 ) ) ;
#1017 = CARTESIAN_POINT ( 'NONE',  ( 0.9820637161510432644, -0.9222764939892046376, -29.81669082111686464 ) ) ;
#1018 = CYLINDRICAL_SURFACE ( 'NONE', #947, 16.60000000000000142 ) ;
#1019 = ORIENTED_EDGE ( 'NONE', *, *, #1763, .F. ) ;
#1020 = DIRECTION ( 'NONE',  ( -1.000000000000000000, 1.224646799147353454E-16, 0.000000000000000000 ) ) ;
#1021 = CIRCLE ( 'NONE', #2, 24.00000000000000000 ) ;
#1022 = DIRECTION ( 'NONE',  ( 0.000000000000000000, 0.000000000000000000, 1.000000000000000000 ) ) ;
#1023 = EDGE_CURVE ( 'NONE', #632, #1831, #681, .T. ) ;
#1024 = CARTESIAN_POINT ( 'NONE',  ( 1.484010896345655306, -0.1828851243744268051, -29.95298204924075591 ) ) ;
#1025 = DIRECTION ( 'NONE',  ( 1.000000000000000000, 0.000000000000000000, 0.000000000000000000 ) ) ;
#1026 = CARTESIAN_POINT ( 'NONE',  ( -21.99999999999999289, 2.449293598294693595E-16, -10.00000000000000000 ) ) ;
#1027 = CARTESIAN_POINT ( 'NONE',  ( 0.7500000000000000000, 0.000000000000000000, -70.00000000000000000 ) ) ;
#1028 = CARTESIAN_POINT ( 'NONE',  ( 0.000000000000000000, 0.000000000000000000, -25.00000000000000000 ) ) ;
#1029 = CIRCLE ( 'NONE', #1297, 5.000000000000000000 ) ;
#1030 = CARTESIAN_POINT ( 'NONE',  ( -1.057962883399054727E-16, 3.217152900714322321E-14, -30.24404424085076215 ) ) ;
#1031 = ORIENTED_EDGE ( 'NONE', *, *, #161, .F. ) ;
#1032 = CARTESIAN_POINT ( 'NONE',  ( 19.25000000000000711, 0.000000000000000000, -60.00000000000000000 ) ) ;
#1033 = ORIENTED_EDGE ( 'NONE', *, *, #1991, .T. ) ;
#1034 = FACE_OUTER_BOUND ( 'NONE', #2073, .T. ) ;
#1035 = TOROIDAL_SURFACE ( 'NONE', #904, 18.50000000000000711, 1.000000000000000000 ) ;
#1036 = EDGE_CURVE ( 'NONE', #1877, #1950, #1234, .T. ) ;
#1037 = PLANE ( 'NONE',  #1680 ) ;
#1038 = EDGE_LOOP ( 'NONE', ( #1521, #390 ) ) ;
#1039 = DIRECTION ( 'NONE',  ( -0.000000000000000000, -0.000000000000000000, -1.000000000000000000 ) ) ;
#1040 = UNCERTAINTY_MEASURE_WITH_UNIT (LENGTH_MEASURE( 1.000000000000000082E-05 ), #1128, 'distance_accuracy_value', 'NONE');
#1041 = FACE_OUTER_BOUND ( 'NONE', #918, .T. ) ;
#1042 = CIRCLE ( 'NONE', #317, 13.00000000000000000 ) ;
#1043 = CIRCLE ( 'NONE', #1725, 1.999999999999991340 ) ;
#1044 = DIRECTION ( 'NONE',  ( -0.000000000000000000, -0.000000000000000000, -1.000000000000000000 ) ) ;
#1045 = ORIENTED_EDGE ( 'NONE', *, *, #28, .T. ) ;
#1046 = AXIS2_PLACEMENT_3D ( 'NONE', #107, #1083, #913 ) ;
#1047 = DIRECTION ( 'NONE',  ( -0.000000000000000000, -0.000000000000000000, -1.000000000000000000 ) ) ;
#1048 = AXIS2_PLACEMENT_3D ( 'NONE', #307, #322, #642 ) ;
#1049 = ORIENTED_EDGE ( 'NONE', *, *, #1176, .T. ) ;
#1050 = CARTESIAN_POINT ( 'NONE',  ( -0.03440481722395734993, -0.6019349463831626945, -29.96512806228783532 ) ) ;
#1051 = CARTESIAN_POINT ( 'NONE',  ( 18.25000000000000355, 0.000000000000000000, -70.00000000000000000 ) ) ;
#1052 = ORIENTED_EDGE ( 'NONE', *, *, #833, .F. ) ;
#1053 = CARTESIAN_POINT ( 'NONE',  ( 0.7500000000000000000, 0.000000000000000000, -29.50000000000000000 ) ) ;
#1054 = DIRECTION ( 'NONE',  ( -0.000000000000000000, -0.000000000000000000, -1.000000000000000000 ) ) ;
#1055 = EDGE_CURVE ( 'NONE', #920, #253, #1773, .T. ) ;
#1056 = CARTESIAN_POINT ( 'NONE',  ( 18.25000000000000000, 2.143131898507867854E-15, -58.00000000000000000 ) ) ;
#1057 = ORIENTED_EDGE ( 'NONE', *, *, #841, .F. ) ;
#1058 = ORIENTED_EDGE ( 'NONE', *, *, #821, .T. ) ;
#1059 = DIRECTION ( 'NONE',  ( 0.000000000000000000, 0.000000000000000000, 1.000000000000000000 ) ) ;
#1060 = CARTESIAN_POINT ( 'NONE',  ( 0.7577028843681826720, -0.7637466030345732015, -30.09758404774677132 ) ) ;
#1061 = EDGE_LOOP ( 'NONE', ( #226, #874, #1386, #1052 ) ) ;
#1062 = CARTESIAN_POINT ( 'NONE',  ( 0.7500000000000000000, 0.000000000000000000, -24.25735931288071257 ) ) ;
#1063 = ADVANCED_FACE ( 'NONE', ( #891 ), #1389, .F. ) ;
#1064 = DIRECTION ( 'NONE',  ( 0.000000000000000000, 0.000000000000000000, 1.000000000000000000 ) ) ;
#1065 = CONICAL_SURFACE ( 'NONE', #172, 0.7500000000000000000, 0.3366748193867271088 ) ;
#1066 = ORIENTED_EDGE ( 'NONE', *, *, #1186, .T. ) ;
#1067 = CARTESIAN_POINT ( 'NONE',  ( -12.25000000000000000, 0.000000000000000000, -69.99999999999998579 ) ) ;
#1068 = AXIS2_PLACEMENT_3D ( 'NONE', #1597, #964, #2080 ) ;
#1069 = VERTEX_POINT ( 'NONE', #1300 ) ;
#1070 = CARTESIAN_POINT ( 'NONE',  ( 19.25000000000000711, 0.000000000000000000, -59.00000000000000000 ) ) ;
#1071 = DIRECTION ( 'NONE',  ( 0.000000000000000000, 0.000000000000000000, 1.000000000000000000 ) ) ;
#1072 = CYLINDRICAL_SURFACE ( 'NONE', #605, 9.000000000000000000 ) ;
#1073 = EDGE_LOOP ( 'NONE', ( #537, #911, #448, #1566 ) ) ;
#1074 = DIRECTION ( 'NONE',  ( 1.000000000000000000, 0.000000000000000000, 0.000000000000000000 ) ) ;
#1075 = DIRECTION ( 'NONE',  ( -1.000000000000000000, 0.000000000000000000, 0.000000000000000000 ) ) ;
#1076 = FACE_OUTER_BOUND ( 'NONE', #1369, .T. ) ;
#1077 = VERTEX_POINT ( 'NONE', #1956 ) ;
#1078 = ADVANCED_FACE ( 'NONE', ( #486 ), #1142, .T. ) ;
#1079 = DIRECTION ( 'NONE',  ( 0.000000000000000000, 0.000000000000000000, -1.000000000000000000 ) ) ;
#1080 = CIRCLE ( 'NONE', #1207, 25.00000000000000000 ) ;
#1081 = EDGE_CURVE ( 'NONE', #1492, #1406, #1029, .T. ) ;
#1082 = ORIENTED_EDGE ( 'NONE', *, *, #1704, .T. ) ;
#1083 = DIRECTION ( 'NONE',  ( 0.000000000000000000, 0.000000000000000000, 1.000000000000000000 ) ) ;
#1084 = AXIS2_PLACEMENT_3D ( 'NONE', #1408, #1071, #1580 ) ;
#1085 = VERTEX_POINT ( 'NONE', #531 ) ;
#1086 = CARTESIAN_POINT ( 'NONE',  ( 0.7499999999999997780, 0.000000000000000000, -75.00000000000000000 ) ) ;
#1087 = CARTESIAN_POINT ( 'NONE',  ( 0.000000000000000000, 0.000000000000000000, -9.000000000000001776 ) ) ;
#1088 = VERTEX_POINT ( 'NONE', #1181 ) ;
#1089 = ORIENTED_EDGE ( 'NONE', *, *, #1887, .F. ) ;
#1090 = CARTESIAN_POINT ( 'NONE',  ( 0.8573995926459341277, -0.9496549591830644177, -29.83514728046798936 ) ) ;
#1091 = DIRECTION ( 'NONE',  ( 1.000000000000000000, 0.000000000000000000, 0.000000000000000000 ) ) ;
#1092 = EDGE_CURVE ( 'NONE', #562, #878, #1856, .T. ) ;
#1093 = ORIENTED_EDGE ( 'NONE', *, *, #629, .F. ) ;
#1094 = EDGE_LOOP ( 'NONE', ( #1672, #1049, #171, #484 ) ) ;
#1095 = EDGE_LOOP ( 'NONE', ( #1251, #1560 ) ) ;
#1096 = CARTESIAN_POINT ( 'NONE',  ( -18.00000000000001066, 0.000000000000000000, -9.999999999999998224 ) ) ;
#1097 = LINE ( 'NONE', #2044, #115 ) ;
#1098 = ORIENTED_EDGE ( 'NONE', *, *, #523, .T. ) ;
#1099 = ADVANCED_FACE ( 'NONE', ( #1191 ), #897, .T. ) ;
#1100 = ORIENTED_EDGE ( 'NONE', *, *, #1742, .F. ) ;
#1101 = CARTESIAN_POINT ( 'NONE',  ( 0.7500000000000000000, 0.000000000000000000, -60.00000000000000000 ) ) ;
#1102 = VERTEX_POINT ( 'NONE', #1051 ) ;
#1103 = DIRECTION ( 'NONE',  ( 0.000000000000000000, 0.000000000000000000, -1.000000000000000000 ) ) ;
#1104 = VECTOR ( 'NONE', #1468, 999.9999999999998863 ) ;
#1105 = FACE_OUTER_BOUND ( 'NONE', #164, .T. ) ;
#1106 = AXIS2_PLACEMENT_3D ( 'NONE', #1545, #932, #1579 ) ;
#1107 = ORIENTED_EDGE ( 'NONE', *, *, #1933, .T. ) ;
#1108 = AXIS2_PLACEMENT_3D ( 'NONE', #503, #1157, #1187 ) ;
#1109 = EDGE_CURVE ( 'NONE', #931, #1077, #200, .T. ) ;
#1110 = EDGE_LOOP ( 'NONE', ( #1995, #699 ) ) ;
#1111 = ORIENTED_EDGE ( 'NONE', *, *, #1130, .T. ) ;
#1112 = CARTESIAN_POINT ( 'NONE',  ( 0.7500000000000000000, 0.000000000000000000, -26.37867965644035451 ) ) ;
#1113 = CARTESIAN_POINT ( 'NONE',  ( 18.25000000000000711, 0.000000000000000000, -75.00000000000000000 ) ) ;
#1114 = CIRCLE ( 'NONE', #1188, 13.00000000000000000 ) ;
#1115 = VERTEX_POINT ( 'NONE', #1372 ) ;
#1116 = AXIS2_PLACEMENT_3D ( 'NONE', #1847, #373, #1509 ) ;
#1117 = CARTESIAN_POINT ( 'NONE',  ( 1.495879695640158324, 0.2139970679583560742, -29.95057989382780050 ) ) ;
#1118 = EDGE_CURVE ( 'NONE', #450, #883, #1615, .T. ) ;
#1119 = DIRECTION ( 'NONE',  ( 0.000000000000000000, 0.000000000000000000, 1.000000000000000000 ) ) ;
#1120 = ORIENTED_EDGE ( 'NONE', *, *, #1820, .F. ) ;
#1121 = DIRECTION ( 'NONE',  ( 0.6905637573159202347, 0.7232715237597281410, 0.000000000000000000 ) ) ;
#1122 = DIRECTION ( 'NONE',  ( -0.000000000000000000, -0.000000000000000000, -1.000000000000000000 ) ) ;
#1123 = EDGE_LOOP ( 'NONE', ( #1865, #1595, #957, #1031, #1906 ) ) ;
#1124 = AXIS2_PLACEMENT_3D ( 'NONE', #1457, #5, #648 ) ;
#1125 = DIRECTION ( 'NONE',  ( 0.000000000000000000, 0.000000000000000000, 1.000000000000000000 ) ) ;
#1126 = AXIS2_PLACEMENT_3D ( 'NONE', #564, #1834, #690 ) ;
#1127 = AXIS2_PLACEMENT_3D ( 'NONE', #1786, #1629, #950 ) ;
#1128 =( LENGTH_UNIT ( ) NAMED_UNIT ( * ) SI_UNIT ( .MILLI., .METRE. ) );
#1129 = MECHANICAL_DESIGN_GEOMETRIC_PRESENTATION_REPRESENTATION (  '', ( #553 ), #1577 ) ;
#1130 = EDGE_CURVE ( 'NONE', #2094, #1069, #478, .T. ) ;
#1131 = CYLINDRICAL_SURFACE ( 'NONE', #908, 5.000000000000000000 ) ;
#1132 = DIRECTION ( 'NONE',  ( -1.000000000000000000, 0.000000000000000000, 0.000000000000000000 ) ) ;
#1133 = FACE_OUTER_BOUND ( 'NONE', #894, .T. ) ;
#1134 = ADVANCED_FACE ( 'NONE', ( #75 ), #1435, .T. ) ;
#1135 = ORIENTED_EDGE ( 'NONE', *, *, #96, .T. ) ;
#1136 = CARTESIAN_POINT ( 'NONE',  ( 0.000000000000000000, 0.000000000000000000, -5.000000000000000000 ) ) ;
#1137 = CARTESIAN_POINT ( 'NONE',  ( 0.7500000000000000000, 0.000000000000000000, -57.73606154046820649 ) ) ;
#1138 = APPLICATION_PROTOCOL_DEFINITION ( 'draft international standard', 'automotive_design', 1998, #342 ) ;
#1139 = EDGE_CURVE ( 'NONE', #1953, #1085, #372, .T. ) ;
#1140 = ORIENTED_EDGE ( 'NONE', *, *, #833, .T. ) ;
#1141 = AXIS2_PLACEMENT_3D ( 'NONE', #952, #1464, #1121 ) ;
#1142 = CYLINDRICAL_SURFACE ( 'NONE', #110, 22.50000000000000355 ) ;
#1143 = SURFACE_SIDE_STYLE ('',( #330 ) ) ;
#1144 = TOROIDAL_SURFACE ( 'NONE', #1967, 11.75000000000000000, 1.000000000000000000 ) ;
#1145 = DIRECTION ( 'NONE',  ( -0.000000000000000000, 0.000000000000000000, -1.000000000000000000 ) ) ;
#1146 = ORIENTED_EDGE ( 'NONE', *, *, #2095, .F. ) ;
#1147 = PRODUCT_DEFINITION ( 'UNKNOWN', '', #518, #1915 ) ;
#1148 = CYLINDRICAL_SURFACE ( 'NONE', #1279, 10.75000000000000000 ) ;
#1149 = CARTESIAN_POINT ( 'NONE',  ( 0.02081712206522097139, -0.2025658943469185458, -30.24007861087559235 ) ) ;
#1150 = DIRECTION ( 'NONE',  ( 0.000000000000000000, 0.000000000000000000, 1.000000000000000000 ) ) ;
#1151 = CARTESIAN_POINT ( 'NONE',  ( 24.00000000000000000, 0.000000000000000000, -20.00000000000000000 ) ) ;
#1152 = EDGE_CURVE ( 'NONE', #794, #64, #1498, .T. ) ;
#1153 = DIRECTION ( 'NONE',  ( 0.000000000000000000, 0.000000000000000000, 1.000000000000000000 ) ) ;
#1154 = DIRECTION ( 'NONE',  ( 1.000000000000000000, 0.000000000000000000, 0.000000000000000000 ) ) ;
#1155 = EDGE_LOOP ( 'NONE', ( #1335, #1098, #1762, #426 ) ) ;
#1156 = CARTESIAN_POINT ( 'NONE',  ( 0.05660594541340931846, -0.6888300226283126104, -29.95200050150136306 ) ) ;
#1157 = DIRECTION ( 'NONE',  ( 1.224646799147353207E-16, 1.000000000000000000, -0.000000000000000000 ) ) ;
#1158 = CYLINDRICAL_SURFACE ( 'NONE', #650, 0.7500000000000001110 ) ;
#1159 = ORIENTED_EDGE ( 'NONE', *, *, #276, .T. ) ;
#1160 = DIRECTION ( 'NONE',  ( -1.000000000000000000, 1.224646799147352714E-16, 0.000000000000000000 ) ) ;
#1161 = AXIS2_PLACEMENT_3D ( 'NONE', #1641, #960, #1612 ) ;
#1162 = FACE_OUTER_BOUND ( 'NONE', #2014, .T. ) ;
#1163 = EDGE_CURVE ( 'NONE', #403, #859, #1237, .T. ) ;
#1164 = AXIS2_PLACEMENT_3D ( 'NONE', #1328, #677, #51 ) ;
#1165 = AXIS2_PLACEMENT_3D ( 'NONE', #1101, #1441, #1918 ) ;
#1166 = CARTESIAN_POINT ( 'NONE',  ( 11.50000000000000000, 0.000000000000000000, -21.00000000000000000 ) ) ;
#1167 = CARTESIAN_POINT ( 'NONE',  ( 0.1421456714478291639, 0.4501196572944286545, -30.21688406937841975 ) ) ;
#1168 = DIRECTION ( 'NONE',  ( 0.3303504247281060513, 4.045625902402436693E-17, -0.9438583563660173370 ) ) ;
#1169 = DIRECTION ( 'NONE',  ( -1.000000000000000000, 0.000000000000000000, 0.000000000000000000 ) ) ;
#1170 = ORIENTED_EDGE ( 'NONE', *, *, #339, .F. ) ;
#1171 = ADVANCED_FACE ( 'NONE', ( #741, #1385 ), #1037, .F. ) ;
#1172 = DIRECTION ( 'NONE',  ( -0.000000000000000000, -0.000000000000000000, -1.000000000000000000 ) ) ;
#1173 = CYLINDRICAL_SURFACE ( 'NONE', #1285, 9.000000000000000000 ) ;
#1174 = CIRCLE ( 'NONE', #255, 13.00000000000000178 ) ;
#1175 = CARTESIAN_POINT ( 'NONE',  ( -4.000000000000000000, 5.817072295949927426E-16, -30.00337151423845938 ) ) ;
#1176 = EDGE_CURVE ( 'NONE', #1085, #779, #1227, .T. ) ;
#1177 = CARTESIAN_POINT ( 'NONE',  ( 1.026608654170163781, 0.7118829334499526817, -30.04455791729926162 ) ) ;
#1178 = ORIENTED_EDGE ( 'NONE', *, *, #135, .F. ) ;
#1179 = CARTESIAN_POINT ( 'NONE',  ( -9.000000000000001776, 0.000000000000000000, -5.000000000000000000 ) ) ;
#1180 = CARTESIAN_POINT ( 'NONE',  ( 0.000000000000000000, 0.000000000000000000, -25.00000000000000000 ) ) ;
#1181 = CARTESIAN_POINT ( 'NONE',  ( 18.25000000000000711, 0.000000000000000000, -75.00000000000000000 ) ) ;
#1182 = DIRECTION ( 'NONE',  ( -1.000000000000000000, 1.224646799147353454E-16, 0.000000000000000000 ) ) ;
#1183 = DIRECTION ( 'NONE',  ( 0.000000000000000000, 0.000000000000000000, 1.000000000000000000 ) ) ;
#1184 = FACE_OUTER_BOUND ( 'NONE', #1701, .T. ) ;
#1185 = ORIENTED_EDGE ( 'NONE', *, *, #1470, .T. ) ;
#1186 = EDGE_CURVE ( 'NONE', #859, #403, #761, .T. ) ;
#1187 = DIRECTION ( 'NONE',  ( -1.000000000000000000, 1.224646799147353454E-16, 0.000000000000000000 ) ) ;
#1188 = AXIS2_PLACEMENT_3D ( 'NONE', #1945, #476, #1797 ) ;
#1189 = DIRECTION ( 'NONE',  ( 0.000000000000000000, 0.000000000000000000, -1.000000000000000000 ) ) ;
#1190 = CARTESIAN_POINT ( 'NONE',  ( -0.2404524940272656230, 0.1054162135039291431, -29.99466498373801215 ) ) ;
#1191 = FACE_OUTER_BOUND ( 'NONE', #610, .T. ) ;
#1192 = ORIENTED_EDGE ( 'NONE', *, *, #1676, .F. ) ;
#1193 = DIRECTION ( 'NONE',  ( 1.000000000000000000, 0.000000000000000000, 0.000000000000000000 ) ) ;
#1194 = FACE_OUTER_BOUND ( 'NONE', #501, .T. ) ;
#1195 = TOROIDAL_SURFACE ( 'NONE', #590, 6.238146849277414141, 1.000000000000000000 ) ;
#1196 = EDGE_CURVE ( 'NONE', #294, #965, #1332, .T. ) ;
#1197 = CARTESIAN_POINT ( 'NONE',  ( 0.5699024062469504326, 0.9496399699980514475, -29.87743436735303959 ) ) ;
#1198 = EDGE_LOOP ( 'NONE', ( #1934, #2059 ) ) ;
#1199 = EDGE_LOOP ( 'NONE', ( #1851, #1192, #1256, #1235 ) ) ;
#1200 = DIRECTION ( 'NONE',  ( 1.000000000000000000, 0.000000000000000000, 0.000000000000000000 ) ) ;
#1201 = EDGE_CURVE ( 'NONE', #931, #1102, #1611, .T. ) ;
#1202 = DIRECTION ( 'NONE',  ( 0.000000000000000000, 0.000000000000000000, -1.000000000000000000 ) ) ;
#1203 = ORIENTED_EDGE ( 'NONE', *, *, #1004, .F. ) ;
#1204 = DIRECTION ( 'NONE',  ( 1.000000000000000000, 0.000000000000000000, 0.000000000000000000 ) ) ;
#1205 = DIRECTION ( 'NONE',  ( 0.000000000000000000, 0.000000000000000000, 1.000000000000000000 ) ) ;
#1206 = AXIS2_PLACEMENT_3D ( 'NONE', #828, #1979, #510 ) ;
#1207 = AXIS2_PLACEMENT_3D ( 'NONE', #281, #1453, #1777 ) ;
#1208 = CARTESIAN_POINT ( 'NONE',  ( 0.9449225775600339494, 0.9572715190120297812, -29.82230607631946384 ) ) ;
#1209 = ORIENTED_EDGE ( 'NONE', *, *, #1196, .F. ) ;
#1210 = CARTESIAN_POINT ( 'NONE',  ( 11.36802224266098449, 1.300332695275017499E-15, -54.56007414220329110 ) ) ;
#1211 = VECTOR ( 'NONE', #1244, 1000.000000000000000 ) ;
#1212 = ORIENTED_EDGE ( 'NONE', *, *, #1497, .T. ) ;
#1213 = CARTESIAN_POINT ( 'NONE',  ( 0.05660594541340931846, -0.6888300226283126104, -29.95200050150136306 ) ) ;
#1214 = FACE_OUTER_BOUND ( 'NONE', #1741, .T. ) ;
#1215 = CARTESIAN_POINT ( 'NONE',  ( -18.00000000000001066, 0.000000000000000000, -10.00000000000000000 ) ) ;
#1216 = ORIENTED_EDGE ( 'NONE', *, *, #1752, .F. ) ;
#1217 = CARTESIAN_POINT ( 'NONE',  ( -6.000000000000000000, 8.266365894244634333E-16, -29.50000000000000000 ) ) ;
#1218 = EDGE_CURVE ( 'NONE', #377, #433, #242, .T. ) ;
#1219 = PRODUCT_DEFINITION_SHAPE ( 'NONE', 'NONE',  #1147 ) ;
#1220 = DIRECTION ( 'NONE',  ( 1.000000000000000000, 0.000000000000000000, 0.000000000000000000 ) ) ;
#1221 = CARTESIAN_POINT ( 'NONE',  ( 0.7499999999999997780, 0.000000000000000000, -61.00000000000000000 ) ) ;
#1222 = ORIENTED_EDGE ( 'NONE', *, *, #147, .F. ) ;
#1223 = AXIS2_PLACEMENT_3D ( 'NONE', #2048, #1883, #888 ) ;
#1224 = VERTEX_POINT ( 'NONE', #812 ) ;
#1225 = CARTESIAN_POINT ( 'NONE',  ( 1.117217669650177436, -0.6617859017948058975, -29.83323146676133319 ) ) ;
#1226 = DIRECTION ( 'NONE',  ( -0.000000000000000000, -0.000000000000000000, -1.000000000000000000 ) ) ;
#1227 = LINE ( 'NONE', #1026, #513 ) ;
#1228 = ORIENTED_EDGE ( 'NONE', *, *, #778, .T. ) ;
#1229 = FACE_OUTER_BOUND ( 'NONE', #1155, .T. ) ;
#1230 = DIRECTION ( 'NONE',  ( 1.000000000000000000, 0.000000000000000000, 0.000000000000000000 ) ) ;
#1231 = ADVANCED_FACE ( 'NONE', ( #784 ), #1715, .F. ) ;
#1232 = ADVANCED_FACE ( 'NONE', ( #1756 ), #1292, .F. ) ;
#1233 = CARTESIAN_POINT ( 'NONE',  ( -5.000000000000000000, 6.123233995736766282E-16, -25.00000000000000000 ) ) ;
#1234 = CIRCLE ( 'NONE', #1499, 10.75000000000000000 ) ;
#1235 = ORIENTED_EDGE ( 'NONE', *, *, #6, .T. ) ;
#1236 = CARTESIAN_POINT ( 'NONE',  ( 0.000000000000000000, 0.000000000000000000, -19.00000000000000000 ) ) ;
#1237 = CIRCLE ( 'NONE', #76, 10.61802224266098449 ) ;
#1238 = ORIENTED_EDGE ( 'NONE', *, *, #1904, .T. ) ;
#1239 = CYLINDRICAL_SURFACE ( 'NONE', #1106, 17.50000000000000355 ) ;
#1240 = DIRECTION ( 'NONE',  ( 1.000000000000000000, 0.000000000000000000, -0.000000000000000000 ) ) ;
#1241 = ORIENTED_EDGE ( 'NONE', *, *, #1924, .F. ) ;
#1242 = FACE_OUTER_BOUND ( 'NONE', #247, .T. ) ;
#1243 = ADVANCED_FACE ( 'NONE', ( #1133 ), #1986, .T. ) ;
#1244 = DIRECTION ( 'NONE',  ( 0.000000000000000000, 0.000000000000000000, 1.000000000000000000 ) ) ;
#1245 = TOROIDAL_SURFACE ( 'NONE', #180, 18.50000000000000711, 1.000000000000000000 ) ;
#1246 = ORIENTED_EDGE ( 'NONE', *, *, #159, .T. ) ;
#1247 = CYLINDRICAL_SURFACE ( 'NONE', #183, 4.750000000000000888 ) ;
#1248 = AXIS2_PLACEMENT_3D ( 'NONE', #1759, #2100, #453 ) ;
#1249 = ADVANCED_FACE ( 'NONE', ( #615 ), #420, .F. ) ;
#1250 = CIRCLE ( 'NONE', #1692, 1.000000000000000888 ) ;
#1251 = ORIENTED_EDGE ( 'NONE', *, *, #303, .F. ) ;
#1252 = CARTESIAN_POINT ( 'NONE',  ( 0.4856943600501074099, -0.9328776532041784808, -29.88974546433493629 ) ) ;
#1253 = DIRECTION ( 'NONE',  ( 1.000000000000000000, 0.000000000000000000, 0.000000000000000000 ) ) ;
#1254 = AXIS2_PLACEMENT_3D ( 'NONE', #793, #2098, #1451 ) ;
#1255 = ORIENTED_EDGE ( 'NONE', *, *, #958, .T. ) ;
#1256 = ORIENTED_EDGE ( 'NONE', *, *, #1152, .T. ) ;
#1257 = ADVANCED_FACE ( 'NONE', ( #1305 ), #1264, .F. ) ;
#1258 = ORIENTED_EDGE ( 'NONE', *, *, #159, .F. ) ;
#1259 = CARTESIAN_POINT ( 'NONE',  ( 0.2814860103438334149, -0.5938829569482735327, -29.96263717827333295 ) ) ;
#1260 = DIRECTION ( 'NONE',  ( 0.000000000000000000, 0.000000000000000000, 1.000000000000000000 ) ) ;
#1261 = ORIENTED_EDGE ( 'NONE', *, *, #696, .F. ) ;
#1262 = ORIENTED_EDGE ( 'NONE', *, *, #1792, .F. ) ;
#1263 = AXIS2_PLACEMENT_3D ( 'NONE', #156, #1122, #953 ) ;
#1264 = CYLINDRICAL_SURFACE ( 'NONE', #1886, 0.7500000000000001110 ) ;
#1265 = ORIENTED_EDGE ( 'NONE', *, *, #1663, .F. ) ;
#1266 = DIRECTION ( 'NONE',  ( -0.000000000000000000, -0.000000000000000000, -1.000000000000000000 ) ) ;
#1267 = AXIS2_PLACEMENT_3D ( 'NONE', #289, #1462, #634 ) ;
#1268 = LINE ( 'NONE', #990, #417 ) ;
#1269 = VERTEX_POINT ( 'NONE', #133 ) ;
#1270 = EDGE_CURVE ( 'NONE', #235, #1831, #1501, .T. ) ;
#1271 = DIRECTION ( 'NONE',  ( 0.000000000000000000, 0.000000000000000000, 1.000000000000000000 ) ) ;
#1272 = AXIS2_PLACEMENT_3D ( 'NONE', #474, #315, #647 ) ;
#1273 = ORIENTED_EDGE ( 'NONE', *, *, #535, .T. ) ;
#1274 = LINE ( 'NONE', #12, #1476 ) ;
#1275 = AXIS2_PLACEMENT_3D ( 'NONE', #388, #1205, #1837 ) ;
#1276 = DIRECTION ( 'NONE',  ( 0.000000000000000000, 0.000000000000000000, 1.000000000000000000 ) ) ;
#1277 = CIRCLE ( 'NONE', #50, 25.00000000000000000 ) ;
#1278 = VERTEX_POINT ( 'NONE', #2105 ) ;
#1279 = AXIS2_PLACEMENT_3D ( 'NONE', #1973, #698, #1981 ) ;
#1280 = EDGE_CURVE ( 'NONE', #138, #859, #803, .T. ) ;
#1281 = ORIENTED_EDGE ( 'NONE', *, *, #881, .F. ) ;
#1282 = DIRECTION ( 'NONE',  ( -1.000000000000000000, 0.000000000000000000, 0.000000000000000000 ) ) ;
#1283 = DIRECTION ( 'NONE',  ( 0.000000000000000000, 0.000000000000000000, 1.000000000000000000 ) ) ;
#1284 = CARTESIAN_POINT ( 'NONE',  ( 0.7500000000000000000, 0.000000000000000000, -28.59763958834948738 ) ) ;
#1285 = AXIS2_PLACEMENT_3D ( 'NONE', #1959, #1153, #825 ) ;
#1286 = ORIENTED_EDGE ( 'NONE', *, *, #1449, .T. ) ;
#1287 = LINE ( 'NONE', #1644, #565 ) ;
#1288 = CIRCLE ( 'NONE', #582, 22.50000000000000355 ) ;
#1289 = ADVANCED_FACE ( 'NONE', ( #956 ), #1072, .T. ) ;
#1290 = ORIENTED_EDGE ( 'NONE', *, *, #1935, .F. ) ;
#1291 = EDGE_CURVE ( 'NONE', #279, #403, #125, .T. ) ;
#1292 = CYLINDRICAL_SURFACE ( 'NONE', #343, 1.999999999999991340 ) ;
#1293 = ORIENTED_EDGE ( 'NONE', *, *, #545, .T. ) ;
#1294 = DIRECTION ( 'NONE',  ( 0.000000000000000000, -1.000000000000000000, 0.000000000000000000 ) ) ;
#1295 = DIRECTION ( 'NONE',  ( 0.000000000000000000, 0.000000000000000000, 1.000000000000000000 ) ) ;
#1296 = EDGE_LOOP ( 'NONE', ( #114, #1452, #1732, #124 ) ) ;
#1297 = AXIS2_PLACEMENT_3D ( 'NONE', #901, #1361, #240 ) ;
#1298 = CARTESIAN_POINT ( 'NONE',  ( -9.999999999999998224, 1.224646799147353059E-15, -9.000000000000001776 ) ) ;
#1299 = AXIS2_PLACEMENT_3D ( 'NONE', #520, #1172, #1339 ) ;
#1300 = CARTESIAN_POINT ( 'NONE',  ( 9.999999999999998224, 0.000000000000000000, -10.00000000000000178 ) ) ;
#1301 = FACE_OUTER_BOUND ( 'NONE', #1519, .T. ) ;
#1302 = DIRECTION ( 'NONE',  ( 1.000000000000000000, 0.000000000000000000, 0.000000000000000000 ) ) ;
#1303 = ORIENTED_EDGE ( 'NONE', *, *, #1007, .F. ) ;
#1304 = CIRCLE ( 'NONE', #1367, 9.871320343559647270 ) ;
#1305 = FACE_OUTER_BOUND ( 'NONE', #309, .T. ) ;
#1306 = EDGE_CURVE ( 'NONE', #491, #1846, #1624, .T. ) ;
#1307 = DIRECTION ( 'NONE',  ( 1.000000000000000000, 0.000000000000000000, 0.000000000000000000 ) ) ;
#1308 = LINE ( 'NONE', #1113, #893 ) ;
#1309 = CIRCLE ( 'NONE', #1962, 1.000000000000000888 ) ;
#1310 = AXIS2_PLACEMENT_3D ( 'NONE', #1443, #1951, #1599 ) ;
#1311 = DIRECTION ( 'NONE',  ( 0.000000000000000000, 0.000000000000000000, 1.000000000000000000 ) ) ;
#1312 = CIRCLE ( 'NONE', #395, 16.90613846605345216 ) ;
#1313 = AXIS2_PLACEMENT_3D ( 'NONE', #1573, #732, #68 ) ;
#1314 = FACE_OUTER_BOUND ( 'NONE', #519, .T. ) ;
#1315 = DIRECTION ( 'NONE',  ( -0.000000000000000000, -0.000000000000000000, -1.000000000000000000 ) ) ;
#1316 = CARTESIAN_POINT ( 'NONE',  ( 0.1300373690079796862, 0.4332498731833453465, -29.98582532451345628 ) ) ;
#1317 = LINE ( 'NONE', #2006, #2037 ) ;
#1318 = EDGE_CURVE ( 'NONE', #287, #1569, #702, .T. ) ;
#1319 = ORIENTED_EDGE ( 'NONE', *, *, #4, .F. ) ;
#1320 = DIRECTION ( 'NONE',  ( 1.224646799147353207E-16, 1.000000000000000000, -0.000000000000000000 ) ) ;
#1321 = CARTESIAN_POINT ( 'NONE',  ( -15.84999999999999964, 0.000000000000000000, -70.00000000000000000 ) ) ;
#1322 = CARTESIAN_POINT ( 'NONE',  ( 11.50000000000000000, 0.000000000000000000, -24.25735931288071257 ) ) ;
#1323 = CONICAL_SURFACE ( 'NONE', #1223, 17.49999999999999645, 1.152571997215668054 ) ;
#1324 = CARTESIAN_POINT ( 'NONE',  ( 0.4475000481047953782, 0.9226954673779014238, -29.89532066166451330 ) ) ;
#1325 = CARTESIAN_POINT ( 'NONE',  ( 0.7500000000000000000, 0.000000000000000000, -75.00000000000000000 ) ) ;
#1326 = CARTESIAN_POINT ( 'NONE',  ( -16.75000000000000000, 2.143131898507868643E-15, -70.00000000000000000 ) ) ;
#1327 = CARTESIAN_POINT ( 'NONE',  ( 0.000000000000000000, 0.000000000000000000, 0.000000000000000000 ) ) ;
#1328 = CARTESIAN_POINT ( 'NONE',  ( 0.000000000000000000, 0.000000000000000000, -3.700000000000000178 ) ) ;
#1329 = AXIS2_PLACEMENT_3D ( 'NONE', #1592, #1260, #1091 ) ;
#1330 = ADVANCED_FACE ( 'NONE', ( #977, #1722 ), #252, .T. ) ;
#1331 = CIRCLE ( 'NONE', #856, 6.482220780244687397 ) ;
#1332 = CIRCLE ( 'NONE', #622, 8.099999999999999645 ) ;
#1333 = DIRECTION ( 'NONE',  ( 0.000000000000000000, 0.000000000000000000, 1.000000000000000000 ) ) ;
#1334 = CARTESIAN_POINT ( 'NONE',  ( 0.1476095357406761732, -0.4574974527114529232, -29.98313891837132061 ) ) ;
#1335 = ORIENTED_EDGE ( 'NONE', *, *, #170, .F. ) ;
#1336 = FACE_OUTER_BOUND ( 'NONE', #651, .T. ) ;
#1337 = EDGE_LOOP ( 'NONE', ( #1082, #1824, #1228, #1362 ) ) ;
#1338 = CARTESIAN_POINT ( 'NONE',  ( 1.485463928601965966, -0.5724799674540489436, -29.74143979502908053 ) ) ;
#1339 = DIRECTION ( 'NONE',  ( 1.000000000000000000, 0.000000000000000000, 0.000000000000000000 ) ) ;
#1340 = DIRECTION ( 'NONE',  ( 1.000000000000000000, 0.000000000000000000, 0.000000000000000000 ) ) ;
#1341 = CIRCLE ( 'NONE', #216, 1.000000000000000888 ) ;
#1342 = CARTESIAN_POINT ( 'NONE',  ( 0.7500000000000000000, 0.000000000000000000, -70.00000000000000000 ) ) ;
#1343 = ADVANCED_FACE ( 'NONE', ( #1184 ), #1148, .T. ) ;
#1344 = CIRCLE ( 'NONE', #1593, 25.00000000000000000 ) ;
#1345 = CARTESIAN_POINT ( 'NONE',  ( 6.146071065277200105E-15, 0.1468687532399777229, -30.24404424085075860 ) ) ;
#1346 = ORIENTED_EDGE ( 'NONE', *, *, #1792, .T. ) ;
#1347 = DIRECTION ( 'NONE',  ( 0.000000000000000000, 0.000000000000000000, 1.000000000000000000 ) ) ;
#1348 = DIRECTION ( 'NONE',  ( 0.000000000000000000, 0.000000000000000000, 1.000000000000000000 ) ) ;
#1349 = CARTESIAN_POINT ( 'NONE',  ( -0.1067641283879578601, -0.4986142402240740235, -29.97551477176718748 ) ) ;
#1350 =( BOUNDED_SURFACE ( )  B_SPLINE_SURFACE ( 3, 2, ( 
 ( #2004, #1639, #1156 ),
 ( #1682, #1334, #173 ),
 ( #211, #33, #858 ),
 ( #493, #536, #46 ),
 ( #1355, #682, #1838 ),
 ( #868, #822, #1994 ),
 ( #356, #1650, #525 ),
 ( #1471, #1516, #58 ),
 ( #1167, #1316, #17 ),
 ( #502, #1810, #344 ),
 ( #181, #831, #1482 ),
 ( #26, #674, #1324 ),
 ( #514, #1822, #1197 ),
 ( #1888, #1705, #1208 ),
 ( #917, #1526, #882 ),
 ( #547, #1365, #103 ) ),
 .UNSPECIFIED., .F., .F., .T. ) 
 B_SPLINE_SURFACE_WITH_KNOTS ( ( 4, 2, 2, 2, 2, 2, 2, 4 ),
 ( 3, 3 ),
 ( 0.000000000000000000, 0.0003927644040771888462, 0.0007855288081543776923, 0.001178293212231566484, 0.001571057616308755385, 0.001963822020385944285, 0.002356586424463132969, 0.003142115232617510769 ),
 ( 0.000000000000000000, 1.000000000000000000 ),
 .UNSPECIFIED. ) 
 GEOMETRIC_REPRESENTATION_ITEM ( )  RATIONAL_B_SPLINE_SURFACE ( (
 ( 1.000000000000000000, 0.7388586553412447300, 1.000000000000000000),
 ( 1.000000000000000000, 0.7342777682716059573, 1.000000000000000000),
 ( 1.000000000000000000, 0.7305245596196138225, 1.000000000000000000),
 ( 1.000000000000000000, 0.7253188713293438061, 1.000000000000000000),
 ( 1.000000000000000000, 0.7238896694320517966, 1.000000000000000000),
 ( 1.000000000000000000, 0.7236247279494851803, 1.000000000000000000),
 ( 1.000000000000000000, 0.7248015552764017766, 1.000000000000000000),
 ( 1.000000000000000000, 0.7294946652203555537, 1.000000000000000000),
 ( 1.000000000000000000, 0.7330528526122979116, 1.000000000000000000),
 ( 1.000000000000000000, 0.7418341831310082402, 1.000000000000000000),
 ( 1.000000000000000000, 0.7470869645802103998, 1.000000000000000000),
 ( 1.000000000000000000, 0.7584599570096534071, 1.000000000000000000),
 ( 1.000000000000000000, 0.7644909125996924848, 1.000000000000000000),
 ( 1.000000000000000000, 0.7827412686771573203, 1.000000000000000000),
 ( 1.000000000000000000, 0.7943537417772719156, 1.000000000000000000),
 ( 1.000000000000000000, 0.8028524189143668721, 1.000000000000000000) ) ) 
 REPRESENTATION_ITEM ( '' )  SURFACE ( )  );
#1351 = CARTESIAN_POINT ( 'NONE',  ( 17.35000000000000142, 2.032913686584606063E-15, -35.00000000000000000 ) ) ;
#1352 = EDGE_CURVE ( 'NONE', #883, #480, #266, .T. ) ;
#1353 = CARTESIAN_POINT ( 'NONE',  ( -9.999999999999998224, 1.224646799147353059E-15, -10.00000000000000178 ) ) ;
#1354 = ADVANCED_FACE ( 'NONE', ( #843 ), #1018, .T. ) ;
#1355 = CARTESIAN_POINT ( 'NONE',  ( 0.002170474840820738917, -0.1137123152521142683, -30.24363034471546285 ) ) ;
#1356 = EDGE_LOOP ( 'NONE', ( #2090, #39, #1683, #1788 ) ) ;
#1357 = ADVANCED_BREP_SHAPE_REPRESENTATION ( 'Ti_new', ( #1523, #1954 ), #686 ) ;
#1358 = CARTESIAN_POINT ( 'NONE',  ( 0.2320771820130598240, -0.5424536428197962445, -30.19960052657643246 ) ) ;
#1359 = VERTEX_POINT ( 'NONE', #203 ) ;
#1360 = CARTESIAN_POINT ( 'NONE',  ( 1.372071198533067360, 0.6887290724018594323, -29.75847379849721719 ) ) ;
#1361 = DIRECTION ( 'NONE',  ( 0.000000000000000000, 0.000000000000000000, 1.000000000000000000 ) ) ;
#1362 = ORIENTED_EDGE ( 'NONE', *, *, #1571, .F. ) ;
#1363 = DIRECTION ( 'NONE',  ( 1.224646799147353207E-16, 1.000000000000000000, -0.000000000000000000 ) ) ;
#1364 = CONICAL_SURFACE ( 'NONE', #1745, 4.750000000000000000, 1.324231699133356921 ) ;
#1365 = CARTESIAN_POINT ( 'NONE',  ( 1.253517817817501045, 0.5562114596521705590, -29.81183805401864362 ) ) ;
#1366 = VERTEX_POINT ( 'NONE', #1503 ) ;
#1367 = AXIS2_PLACEMENT_3D ( 'NONE', #2077, #1226, #759 ) ;
#1368 = ADVANCED_FACE ( 'NONE', ( #664 ), #1350, .T. ) ;
#1369 = EDGE_LOOP ( 'NONE', ( #1414, #8, #280, #2040 ) ) ;
#1370 = CARTESIAN_POINT ( 'NONE',  ( 25.00000000000000000, 0.000000000000000000, -20.00000000000000000 ) ) ;
#1371 = CARTESIAN_POINT ( 'NONE',  ( 0.9432716025501102219, 0.9327637102818960857, -29.82244133484690352 ) ) ;
#1372 = CARTESIAN_POINT ( 'NONE',  ( -4.000000000000000000, 6.877751612921521802E-16, -30.00337151423845938 ) ) ;
#1373 = ORIENTED_EDGE ( 'NONE', *, *, #652, .T. ) ;
#1374 = LINE ( 'NONE', #1689, #98 ) ;
#1375 = AXIS2_PLACEMENT_3D ( 'NONE', #44, #331, #840 ) ;
#1376 = AXIS2_PLACEMENT_3D ( 'NONE', #899, #1059, #1708 ) ;
#1377 = CARTESIAN_POINT ( 'NONE',  ( -9.000000000000000000, 1.102182119232617714E-15, -10.00000000000000000 ) ) ;
#1378 = VERTEX_POINT ( 'NONE', #1850 ) ;
#1379 = CIRCLE ( 'NONE', #700, 5.000000000000000000 ) ;
#1380 = DIRECTION ( 'NONE',  ( 0.000000000000000000, 0.000000000000000000, 1.000000000000000000 ) ) ;
#1381 = ORIENTED_EDGE ( 'NONE', *, *, #1964, .F. ) ;
#1382 = CARTESIAN_POINT ( 'NONE',  ( -20.75000000000000000, 2.694222958124177204E-15, -60.00000000000000000 ) ) ;
#1383 = DIRECTION ( 'NONE',  ( -1.000000000000000000, 0.000000000000000000, 0.000000000000000000 ) ) ;
#1384 = EDGE_CURVE ( 'NONE', #108, #279, #570, .T. ) ;
#1385 = FACE_OUTER_BOUND ( 'NONE', #2065, .T. ) ;
#1386 = ORIENTED_EDGE ( 'NONE', *, *, #1559, .F. ) ;
#1387 = DIRECTION ( 'NONE',  ( -0.000000000000000000, -0.000000000000000000, 1.000000000000000000 ) ) ;
#1388 = TOROIDAL_SURFACE ( 'NONE', #753, 11.57584852788213325, 1.000000000000000000 ) ;
#1389 = CYLINDRICAL_SURFACE ( 'NONE', #1124, 1.999999999999991340 ) ;
#1390 = CARTESIAN_POINT ( 'NONE',  ( 0.7500000000000000000, 0.000000000000000000, -35.00000000000000000 ) ) ;
#1391 = VERTEX_POINT ( 'NONE', #413 ) ;
#1392 = CIRCLE ( 'NONE', #1116, 1.000000000000000888 ) ;
#1393 = B_SPLINE_CURVE_WITH_KNOTS ( 'NONE', 3,
 ( #1664, #1493, #1149, #213, #711, #1358 ),
 .UNSPECIFIED., .F., .F.,
 ( 4, 2, 4 ),
 ( 0.004109291253999692098, 0.004412970177077571790, 0.004716649100155451482 ),
 .UNSPECIFIED. ) ;
#1394 = ORIENTED_EDGE ( 'NONE', *, *, #1092, .F. ) ;
#1395 = CARTESIAN_POINT ( 'NONE',  ( 0.7500000000000000000, 0.000000000000000000, -35.00000000000000000 ) ) ;
#1396 = CARTESIAN_POINT ( 'NONE',  ( 0.7499999999999997780, 0.000000000000000000, -75.00000000000000000 ) ) ;
#1397 = ORIENTED_EDGE ( 'NONE', *, *, #82, .T. ) ;
#1398 = DIRECTION ( 'NONE',  ( -0.000000000000000000, -0.000000000000000000, -1.000000000000000000 ) ) ;
#1399 = EDGE_CURVE ( 'NONE', #235, #1877, #1864, .T. ) ;
#1400 = DIRECTION ( 'NONE',  ( 0.000000000000000000, 0.000000000000000000, 1.000000000000000000 ) ) ;
#1401 = TOROIDAL_SURFACE ( 'NONE', #277, 16.50000000000000355, 1.000000000000000000 ) ;
#1402 = ORIENTED_EDGE ( 'NONE', *, *, #1924, .T. ) ;
#1403 = CARTESIAN_POINT ( 'NONE',  ( -21.75000000000000355, 2.755455298081545172E-15, -65.00000000000000000 ) ) ;
#1404 = CIRCLE ( 'NONE', #1299, 18.50000000000000711 ) ;
#1405 = AXIS2_PLACEMENT_3D ( 'NONE', #419, #726, #692 ) ;
#1406 = VERTEX_POINT ( 'NONE', #389 ) ;
#1407 = CARTESIAN_POINT ( 'NONE',  ( -11.00000000000000000, 1.438959988998140357E-15, -20.00000000000000000 ) ) ;
#1408 = CARTESIAN_POINT ( 'NONE',  ( 0.7500000000000000000, 0.000000000000000000, -60.00000000000000711 ) ) ;
#1409 = ORIENTED_EDGE ( 'NONE', *, *, #375, .F. ) ;
#1410 = AXIS2_PLACEMENT_3D ( 'NONE', #129, #781, #418 ) ;
#1411 = DIRECTION ( 'NONE',  ( 1.000000000000000000, 0.000000000000000000, 0.000000000000000000 ) ) ;
#1412 = ADVANCED_FACE ( 'NONE', ( #718 ), #1901, .T. ) ;
#1413 = VECTOR ( 'NONE', #1183, 1000.000000000000000 ) ;
#1414 = ORIENTED_EDGE ( 'NONE', *, *, #295, .F. ) ;
#1415 = AXIS2_PLACEMENT_3D ( 'NONE', #84, #416, #600 ) ;
#1416 = CIRCLE ( 'NONE', #2072, 6.945253630463965600 ) ;
#1417 = ORIENTED_EDGE ( 'NONE', *, *, #1163, .F. ) ;
#1418 = CARTESIAN_POINT ( 'NONE',  ( 0.3030971633252053654, -0.6102619603441482576, -30.18594178644577397 ) ) ;
#1419 = FACE_OUTER_BOUND ( 'NONE', #444, .T. ) ;
#1420 = TOROIDAL_SURFACE ( 'NONE', #1761, 21.50000000000000000, 1.000000000000000000 ) ;
#1421 = ORIENTED_EDGE ( 'NONE', *, *, #919, .F. ) ;
#1422 = EDGE_CURVE ( 'NONE', #643, #878, #494, .T. ) ;
#1423 = ORIENTED_EDGE ( 'NONE', *, *, #57, .T. ) ;
#1424 = CARTESIAN_POINT ( 'NONE',  ( 0.000000000000000000, 0.000000000000000000, -3.700000000000000178 ) ) ;
#1425 = ORIENTED_EDGE ( 'NONE', *, *, #1437, .T. ) ;
#1426 = EDGE_CURVE ( 'NONE', #1077, #59, #1515, .T. ) ;
#1427 = DIRECTION ( 'NONE',  ( -1.000000000000000000, 0.000000000000000000, 0.000000000000000000 ) ) ;
#1428 = PLANE ( 'NONE',  #1046 ) ;
#1429 = EDGE_LOOP ( 'NONE', ( #1799, #1943, #1140, #336 ) ) ;
#1430 = VERTEX_POINT ( 'NONE', #1696 ) ;
#1431 = AXIS2_PLACEMENT_3D ( 'NONE', #300, #496, #788 ) ;
#1432 = DIRECTION ( 'NONE',  ( -1.000000000000000000, 0.000000000000000000, 0.000000000000000000 ) ) ;
#1433 = ORIENTED_EDGE ( 'NONE', *, *, #465, .F. ) ;
#1434 = FACE_OUTER_BOUND ( 'NONE', #11, .T. ) ;
#1435 = CONICAL_SURFACE ( 'NONE', #1405, 6.750000000000000000, 0.7853981633974481680 ) ;
#1436 = DIRECTION ( 'NONE',  ( 1.000000000000000000, 0.000000000000000000, 0.000000000000000000 ) ) ;
#1437 = EDGE_CURVE ( 'NONE', #869, #1843, #186, .T. ) ;
#1438 = ORIENTED_EDGE ( 'NONE', *, *, #2024, .F. ) ;
#1439 = PRESENTATION_LAYER_ASSIGNMENT (  '', '', ( #553 ) ) ;
#1440 = EDGE_LOOP ( 'NONE', ( #1987, #134, #844, #217 ) ) ;
#1441 = DIRECTION ( 'NONE',  ( -0.000000000000000000, -0.000000000000000000, -1.000000000000000000 ) ) ;
#1442 = ORIENTED_EDGE ( 'NONE', *, *, #639, .F. ) ;
#1443 = CARTESIAN_POINT ( 'NONE',  ( 0.7500000000000000000, 0.000000000000000000, -59.00000000000000000 ) ) ;
#1444 = CARTESIAN_POINT ( 'NONE',  ( -18.00000000000001421, 0.000000000000000000, -13.50000000000000355 ) ) ;
#1445 = VECTOR ( 'NONE', #1640, 1000.000000000000000 ) ;
#1446 = ORIENTED_EDGE ( 'NONE', *, *, #851, .T. ) ;
#1447 = ADVANCED_FACE ( 'NONE', ( #1734 ), #1552, .T. ) ;
#1448 = CARTESIAN_POINT ( 'NONE',  ( -1.084202172485504434E-16, 0.000000000000000000, -28.00000000000000355 ) ) ;
#1449 = EDGE_CURVE ( 'NONE', #279, #1737, #1876, .T. ) ;
#1450 = ORIENTED_EDGE ( 'NONE', *, *, #1422, .T. ) ;
#1451 = DIRECTION ( 'NONE',  ( -1.000000000000000000, -1.224646799147351482E-16, 0.000000000000000000 ) ) ;
#1452 = ORIENTED_EDGE ( 'NONE', *, *, #1905, .T. ) ;
#1453 = DIRECTION ( 'NONE',  ( 0.000000000000000000, 0.000000000000000000, 1.000000000000000000 ) ) ;
#1454 = CARTESIAN_POINT ( 'NONE',  ( 0.000000000000000000, 0.000000000000000000, -35.00000000000000000 ) ) ;
#1455 = FILL_AREA_STYLE ('',( #1968 ) ) ;
#1456 = DIRECTION ( 'NONE',  ( 0.000000000000000000, 0.000000000000000000, 1.000000000000000000 ) ) ;
#1457 = CARTESIAN_POINT ( 'NONE',  ( -20.00000000000000000, 0.000000000000000000, -10.00000000000000000 ) ) ;
#1458 = FILL_AREA_STYLE ('',( #693 ) ) ;
#1459 = CARTESIAN_POINT ( 'NONE',  ( 0.2320771820130598240, -0.5424536428197962445, -30.19960052657643246 ) ) ;
#1460 = ADVANCED_FACE ( 'NONE', ( #113 ), #597, .T. ) ;
#1461 = ORIENTED_EDGE ( 'NONE', *, *, #1118, .T. ) ;
#1462 = DIRECTION ( 'NONE',  ( 0.000000000000000000, 0.000000000000000000, 1.000000000000000000 ) ) ;
#1463 = ORIENTED_EDGE ( 'NONE', *, *, #1691, .T. ) ;
#1464 = DIRECTION ( 'NONE',  ( 0.7193673501942572379, -0.6868361381880851990, 0.1037628775303114093 ) ) ;
#1465 = DIRECTION ( 'NONE',  ( 0.000000000000000000, 0.000000000000000000, 1.000000000000000000 ) ) ;
#1466 = PRESENTATION_STYLE_ASSIGNMENT (( #1984 ) ) ;
#1467 = DIRECTION ( 'NONE',  ( 0.2873478855663452736, 3.518996683005847535E-17, -0.9578262852211513190 ) ) ;
#1468 = DIRECTION ( 'NONE',  ( -0.9138115486202574855, 0.000000000000000000, -0.4061384660534471669 ) ) ;
#1469 = CARTESIAN_POINT ( 'NONE',  ( 1.372071198533116210, 0.6887290724019029531, -29.75847379849729180 ) ) ;
#1470 = EDGE_CURVE ( 'NONE', #1378, #1892, #246, .T. ) ;
#1471 = CARTESIAN_POINT ( 'NONE',  ( 0.08764808405146869152, 0.3652595090332538819, -30.22730816929352926 ) ) ;
#1472 = CARTESIAN_POINT ( 'NONE',  ( -20.75000000000000000, 2.632990618166809630E-15, -61.00000000000000000 ) ) ;
#1473 = CARTESIAN_POINT ( 'NONE',  ( 1.500000000000000000, 9.184850993605150903E-17, -35.00000000000000000 ) ) ;
#1474 = AXIS2_PLACEMENT_3D ( 'NONE', #1524, #67, #717 ) ;
#1475 = ORIENTED_EDGE ( 'NONE', *, *, #523, .F. ) ;
#1476 = VECTOR ( 'NONE', #654, 1000.000000000000000 ) ;
#1477 = DIRECTION ( 'NONE',  ( 1.000000000000000000, 0.000000000000000000, -0.000000000000000000 ) ) ;
#1478 = VECTOR ( 'NONE', #1634, 1000.000000000000000 ) ;
#1479 = VECTOR ( 'NONE', #1467, 1000.000000000000114 ) ;
#1480 = LINE ( 'NONE', #1827, #1857 ) ;
#1481 = CARTESIAN_POINT ( 'NONE',  ( 0.4872807880589903329, -0.9574118638735699127, -29.88961991777802396 ) ) ;
#1482 = CARTESIAN_POINT ( 'NONE',  ( 0.2191990615084634386, 0.8230618134141329811, -29.92851992202793809 ) ) ;
#1483 = DIRECTION ( 'NONE',  ( -0.6906747584597269229, -0.7231655260219460590, 0.000000000000000000 ) ) ;
#1484 = FACE_OUTER_BOUND ( 'NONE', #1594, .T. ) ;
#1485 = EDGE_CURVE ( 'NONE', #1269, #1378, #1344, .T. ) ;
#1486 = ORIENTED_EDGE ( 'NONE', *, *, #2062, .F. ) ;
#1487 = DIRECTION ( 'NONE',  ( 1.000000000000000000, 0.000000000000000000, 0.000000000000000000 ) ) ;
#1488 = PLANE ( 'NONE',  #1765 ) ;
#1489 = DIRECTION ( 'NONE',  ( -0.000000000000000000, -0.000000000000000000, 1.000000000000000000 ) ) ;
#1490 = CIRCLE ( 'NONE', #1942, 17.50000000000000000 ) ;
#1491 = CARTESIAN_POINT ( 'NONE',  ( 0.7500000000000000000, 0.000000000000000000, -35.00000000000000000 ) ) ;
#1492 = VERTEX_POINT ( 'NONE', #1233 ) ;
#1493 = CARTESIAN_POINT ( 'NONE',  ( -4.486310005132401746E-15, -0.1009923584151080356, -30.24404424085076926 ) ) ;
#1494 = CARTESIAN_POINT ( 'NONE',  ( -9.000000000000001776, 1.102182119232617911E-15, -3.700000000000000178 ) ) ;
#1495 = ORIENTED_EDGE ( 'NONE', *, *, #517, .T. ) ;
#1496 = DIRECTION ( 'NONE',  ( -0.000000000000000000, -0.000000000000000000, 1.000000000000000000 ) ) ;
#1497 = EDGE_CURVE ( 'NONE', #869, #1575, #80, .T. ) ;
#1498 = LINE ( 'NONE', #1215, #305 ) ;
#1499 = AXIS2_PLACEMENT_3D ( 'NONE', #1008, #190, #842 ) ;
#1500 = CARTESIAN_POINT ( 'NONE',  ( -16.75000000000000000, 2.143131898507868643E-15, -71.29999999999999716 ) ) ;
#1501 = CIRCLE ( 'NONE', #206, 10.75000000000000000 ) ;
#1502 = DIRECTION ( 'NONE',  ( 0.000000000000000000, 0.000000000000000000, 1.000000000000000000 ) ) ;
#1503 = CARTESIAN_POINT ( 'NONE',  ( 7.695253630463966488, 0.000000000000000000, -29.30474636953603707 ) ) ;
#1504 = ORIENTED_EDGE ( 'NONE', *, *, #1935, .T. ) ;
#1505 = DIRECTION ( 'NONE',  ( 0.000000000000000000, 0.000000000000000000, 1.000000000000000000 ) ) ;
#1506 = CARTESIAN_POINT ( 'NONE',  ( 0.1150934749638066745, 0.7506459790846091717, -29.94357261617249932 ) ) ;
#1507 = DIRECTION ( 'NONE',  ( 0.000000000000000000, 0.000000000000000000, 1.000000000000000000 ) ) ;
#1508 = VECTOR ( 'NONE', #865, 1000.000000000000000 ) ;
#1509 = DIRECTION ( 'NONE',  ( -1.000000000000000000, 1.224646799147351482E-16, 0.000000000000000000 ) ) ;
#1510 = ADVANCED_FACE ( 'NONE', ( #1076 ), #1420, .T. ) ;
#1511 = CIRCLE ( 'NONE', #944, 1.000000000000000888 ) ;
#1512 = AXIS2_PLACEMENT_3D ( 'NONE', #860, #1823, #334 ) ;
#1513 = CARTESIAN_POINT ( 'NONE',  ( 0.7500000000000000000, 0.000000000000000000, -35.00000000000000000 ) ) ;
#1514 = EDGE_CURVE ( 'NONE', #1278, #154, #1969, .T. ) ;
#1515 = CIRCLE ( 'NONE', #1694, 17.50000000000000355 ) ;
#1516 = CARTESIAN_POINT ( 'NONE',  ( 0.08006198514011070300, 0.3503279573414184167, -29.99345820107041760 ) ) ;
#1517 = ORIENTED_EDGE ( 'NONE', *, *, #195, .F. ) ;
#1518 = DIRECTION ( 'NONE',  ( -0.7189420107309587582, 0.6866409995228199836, -0.1079190575404958136 ) ) ;
#1519 = EDGE_LOOP ( 'NONE', ( #1146, #1446, #1923, #1262 ) ) ;
#1520 = DIRECTION ( 'NONE',  ( -1.000000000000000000, 0.000000000000000000, 0.000000000000000000 ) ) ;
#1521 = ORIENTED_EDGE ( 'NONE', *, *, #1218, .T. ) ;
#1522 = CARTESIAN_POINT ( 'NONE',  ( 0.000000000000000000, 0.000000000000000000, -25.00000000000000000 ) ) ;
#1523 = MANIFOLD_SOLID_BREP ( 'Fillet3', #435 ) ;
#1524 = CARTESIAN_POINT ( 'NONE',  ( 0.7500000000000000000, 0.000000000000000000, -69.99999999999998579 ) ) ;
#1525 = ADVANCED_FACE ( 'NONE', ( #1796, #499, #1782 ), #1645, .T. ) ;
#1526 = CARTESIAN_POINT ( 'NONE',  ( 1.100458608466862609, 0.6949705106135636301, -29.83588793675440343 ) ) ;
#1527 = ORIENTED_EDGE ( 'NONE', *, *, #497, .F. ) ;
#1528 = DIRECTION ( 'NONE',  ( -0.000000000000000000, -0.000000000000000000, -1.000000000000000000 ) ) ;
#1529 = VERTEX_POINT ( 'NONE', #985 ) ;
#1530 = CARTESIAN_POINT ( 'NONE',  ( 0.6679475151052154391, -0.7518335555004524995, -30.11512170977025349 ) ) ;
#1531 = DIRECTION ( 'NONE',  ( -0.000000000000000000, -0.000000000000000000, -1.000000000000000000 ) ) ;
#1532 = DIRECTION ( 'NONE',  ( 0.000000000000000000, 0.000000000000000000, 1.000000000000000000 ) ) ;
#1533 = ORIENTED_EDGE ( 'NONE', *, *, #1384, .F. ) ;
#1534 = DIRECTION ( 'NONE',  ( 1.000000000000000000, 0.000000000000000000, 0.000000000000000000 ) ) ;
#1535 = VECTOR ( 'NONE', #1778, 1000.000000000000114 ) ;
#1536 = VECTOR ( 'NONE', #567, 1000.000000000000000 ) ;
#1537 = CARTESIAN_POINT ( 'NONE',  ( 1.372071198533067360, 0.6887290724018594323, -29.75847379849721719 ) ) ;
#1538 = PRODUCT ( 'Ti_new', 'Ti_new', '', ( #848 ) ) ;
#1539 = CARTESIAN_POINT ( 'NONE',  ( 0.000000000000000000, 0.000000000000000000, -19.00000000000000000 ) ) ;
#1540 = ORIENTED_EDGE ( 'NONE', *, *, #1898, .F. ) ;
#1541 = EDGE_CURVE ( 'NONE', #1359, #403, #168, .T. ) ;
#1542 = DIRECTION ( 'NONE',  ( 0.000000000000000000, -1.000000000000000000, 0.000000000000000000 ) ) ;
#1543 = CIRCLE ( 'NONE', #1747, 21.50000000000000000 ) ;
#1544 = ORIENTED_EDGE ( 'NONE', *, *, #384, .T. ) ;
#1545 = CARTESIAN_POINT ( 'NONE',  ( 0.7499999999999997780, 0.000000000000000000, -75.00000000000000000 ) ) ;
#1546 = CYLINDRICAL_SURFACE ( 'NONE', #1818, 17.50000000000000355 ) ;
#1547 = DIRECTION ( 'NONE',  ( -1.000000000000000000, 0.000000000000000000, 0.000000000000000000 ) ) ;
#1548 = ORIENTED_EDGE ( 'NONE', *, *, #1742, .T. ) ;
#1549 = DIRECTION ( 'NONE',  ( -1.000000000000000000, 0.000000000000000000, 0.000000000000000000 ) ) ;
#1550 = SPHERICAL_SURFACE ( 'NONE', #658, 5.000000000000000000 ) ;
#1551 = CIRCLE ( 'NONE', #1375, 22.50000000000000355 ) ;
#1552 = CYLINDRICAL_SURFACE ( 'NONE', #23, 17.50000000000000355 ) ;
#1553 = ORIENTED_EDGE ( 'NONE', *, *, #1426, .T. ) ;
#1554 = CARTESIAN_POINT ( 'NONE',  ( -17.75000000000000711, 2.265596578422604580E-15, -60.00000000000000000 ) ) ;
#1555 = AXIS2_PLACEMENT_3D ( 'NONE', #362, #1978, #972 ) ;
#1556 = ORIENTED_EDGE ( 'NONE', *, *, #1905, .F. ) ;
#1557 = CARTESIAN_POINT ( 'NONE',  ( 1.203975217856349200, -0.6058916766627238104, -29.81962870855220515 ) ) ;
#1558 = FACE_OUTER_BOUND ( 'NONE', #87, .T. ) ;
#1559 = EDGE_CURVE ( 'NONE', #59, #1077, #832, .T. ) ;
#1560 = ORIENTED_EDGE ( 'NONE', *, *, #1306, .F. ) ;
#1561 = FACE_OUTER_BOUND ( 'NONE', #332, .T. ) ;
#1562 = CYLINDRICAL_SURFACE ( 'NONE', #488, 9.000000000000000000 ) ;
#1563 = AXIS2_PLACEMENT_3D ( 'NONE', #1053, #716, #1534 ) ;
#1564 = DIRECTION ( 'NONE',  ( 0.000000000000000000, 0.000000000000000000, 1.000000000000000000 ) ) ;
#1565 = ORIENTED_EDGE ( 'NONE', *, *, #1842, .T. ) ;
#1566 = ORIENTED_EDGE ( 'NONE', *, *, #329, .F. ) ;
#1567 = DIRECTION ( 'NONE',  ( 0.000000000000000000, -1.000000000000000000, 0.000000000000000000 ) ) ;
#1568 = CARTESIAN_POINT ( 'NONE',  ( 1.500000000000000222, -7.934549615262614549E-13, -29.94974746830583356 ) ) ;
#1569 = VERTEX_POINT ( 'NONE', #1500 ) ;
#1570 = FACE_BOUND ( 'NONE', #551, .T. ) ;
#1571 = EDGE_CURVE ( 'NONE', #1430, #1278, #508, .T. ) ;
#1572 = CARTESIAN_POINT ( 'NONE',  ( 7.232220780244695391, 0.000000000000000000, -29.56739621566491039 ) ) ;
#1573 = CARTESIAN_POINT ( 'NONE',  ( 0.7500000000000000000, 0.000000000000000000, -55.18653780525720265 ) ) ;
#1574 = AXIS2_PLACEMENT_3D ( 'NONE', #1137, #1790, #146 ) ;
#1575 = VERTEX_POINT ( 'NONE', #679 ) ;
#1576 = AXIS2_PLACEMENT_3D ( 'NONE', #1180, #370, #1025 ) ;
#1577 =( GEOMETRIC_REPRESENTATION_CONTEXT ( 3 ) GLOBAL_UNCERTAINTY_ASSIGNED_CONTEXT ( ( #936 ) ) GLOBAL_UNIT_ASSIGNED_CONTEXT ( ( #505, #1001, #157 ) ) REPRESENTATION_CONTEXT ( 'NONE', 'WORKASPACE' ) );
#1578 = ORIENTED_EDGE ( 'NONE', *, *, #1820, .T. ) ;
#1579 = DIRECTION ( 'NONE',  ( 1.000000000000000000, 0.000000000000000000, 0.000000000000000000 ) ) ;
#1580 = DIRECTION ( 'NONE',  ( 1.000000000000000000, 0.000000000000000000, 0.000000000000000000 ) ) ;
#1581 = VERTEX_POINT ( 'NONE', #1321 ) ;
#1582 = EDGE_CURVE ( 'NONE', #1976, #479, #467, .T. ) ;
#1583 = LINE ( 'NONE', #2071, #21 ) ;
#1584 = ADVANCED_FACE ( 'NONE', ( #657 ), #191, .T. ) ;
#1585 = AXIS2_PLACEMENT_3D ( 'NONE', #706, #906, #1075 ) ;
#1586 = EDGE_LOOP ( 'NONE', ( #415, #1107 ) ) ;
#1587 = AXIS2_PLACEMENT_3D ( 'NONE', #1112, #1266, #481 ) ;
#1588 = DIRECTION ( 'NONE',  ( 0.000000000000000000, 0.000000000000000000, 1.000000000000000000 ) ) ;
#1589 = VECTOR ( 'NONE', #1890, 1000.000000000000000 ) ;
#1590 = ORIENTED_EDGE ( 'NONE', *, *, #1828, .T. ) ;
#1591 = CARTESIAN_POINT ( 'NONE',  ( 0.7500000000000000000, 0.000000000000000000, -71.29999999999999716 ) ) ;
#1592 = CARTESIAN_POINT ( 'NONE',  ( 0.000000000000000000, 0.000000000000000000, -20.00000000000000000 ) ) ;
#1593 = AXIS2_PLACEMENT_3D ( 'NONE', #1539, #1400, #2013 ) ;
#1594 = EDGE_LOOP ( 'NONE', ( #727, #2085, #272, #366 ) ) ;
#1595 = ORIENTED_EDGE ( 'NONE', *, *, #248, .T. ) ;
#1596 = ADVANCED_FACE ( 'NONE', ( #1301 ), #1173, .T. ) ;
#1597 = CARTESIAN_POINT ( 'NONE',  ( 0.7500000000000000000, 0.000000000000000000, -58.64987308908846586 ) ) ;
#1598 = ORIENTED_EDGE ( 'NONE', *, *, #696, .T. ) ;
#1599 = DIRECTION ( 'NONE',  ( 1.000000000000000000, 0.000000000000000000, 0.000000000000000000 ) ) ;
#1600 = CARTESIAN_POINT ( 'NONE',  ( 0.7499999999999997780, 0.000000000000000000, -75.00000000000000000 ) ) ;
#1601 = AXIS2_PLACEMENT_3D ( 'NONE', #751, #1398, #569 ) ;
#1602 = ORIENTED_EDGE ( 'NONE', *, *, #1582, .T. ) ;
#1603 = CARTESIAN_POINT ( 'NONE',  ( 1.669026249873044376, -0.1070843282601434826, -29.71368767939161515 ) ) ;
#1604 = ADVANCED_FACE ( 'NONE', ( #1806, #2001 ), #1488, .F. ) ;
#1605 = ORIENTED_EDGE ( 'NONE', *, *, #1399, .T. ) ;
#1606 = AXIS2_PLACEMENT_3D ( 'NONE', #1013, #1975, #1665 ) ;
#1607 = CARTESIAN_POINT ( 'NONE',  ( 0.000000000000000000, 0.000000000000000000, -10.00000000000000000 ) ) ;
#1608 = ADVANCED_FACE ( 'NONE', ( #1162 ), #676, .F. ) ;
#1609 = ORIENTED_EDGE ( 'NONE', *, *, #1559, .T. ) ;
#1610 = DIRECTION ( 'NONE',  ( -1.000000000000000000, 0.000000000000000000, 0.000000000000000000 ) ) ;
#1611 = CIRCLE ( 'NONE', #1127, 17.50000000000000000 ) ;
#1612 = DIRECTION ( 'NONE',  ( 1.000000000000000000, 0.000000000000000000, 0.000000000000000000 ) ) ;
#1613 = ORIENTED_EDGE ( 'NONE', *, *, #170, .T. ) ;
#1614 = ORIENTED_EDGE ( 'NONE', *, *, #1139, .T. ) ;
#1615 = B_SPLINE_CURVE_WITH_KNOTS ( 'NONE', 3,
 ( #1881, #1700, #579, #63, #2010, #554 ),
 .UNSPECIFIED., .F., .F.,
 ( 4, 2, 4 ),
 ( 0.001735867245082411275, 0.002039325397118665027, 0.002342783549154918779 ),
 .UNSPECIFIED. ) ;
#1616 = CONICAL_SURFACE ( 'NONE', #697, 10.75000000000000000, 0.2914567944778669872 ) ;
#1617 = CARTESIAN_POINT ( 'NONE',  ( -20.00000000000000000, 0.000000000000000000, -10.00000000000000000 ) ) ;
#1618 = AXIS2_PLACEMENT_3D ( 'NONE', #987, #1315, #1132 ) ;
#1619 = EDGE_LOOP ( 'NONE', ( #347, #1057 ) ) ;
#1620 = DIRECTION ( 'NONE',  ( 0.000000000000000000, 0.000000000000000000, -1.000000000000000000 ) ) ;
#1621 = CYLINDRICAL_SURFACE ( 'NONE', #2020, 13.00000000000000178 ) ;
#1622 = CIRCLE ( 'NONE', #432, 1.000000000000000888 ) ;
#1623 = ORIENTED_EDGE ( 'NONE', *, *, #313, .T. ) ;
#1624 = CIRCLE ( 'NONE', #633, 5.000000000000000000 ) ;
#1625 = CARTESIAN_POINT ( 'NONE',  ( 9.000000000000001776, 0.000000000000000000, -3.700000000000000178 ) ) ;
#1626 = ADVANCED_FACE ( 'NONE', ( #160 ), #1388, .F. ) ;
#1627 = CARTESIAN_POINT ( 'NONE',  ( -20.00000000000000000, 0.000000000000000000, -13.50000000000000355 ) ) ;
#1628 = CARTESIAN_POINT ( 'NONE',  ( 0.7500000000000000000, 0.000000000000000000, -59.00000000000000000 ) ) ;
#1629 = DIRECTION ( 'NONE',  ( -0.000000000000000000, -0.000000000000000000, -1.000000000000000000 ) ) ;
#1630 = ORIENTED_EDGE ( 'NONE', *, *, #1384, .T. ) ;
#1631 = CARTESIAN_POINT ( 'NONE',  ( 0.7499999999999997780, 0.000000000000000000, -65.00000000000000000 ) ) ;
#1632 = CARTESIAN_POINT ( 'NONE',  ( 25.00000000000000000, 0.000000000000000000, -10.00000000000000000 ) ) ;
#1633 = ORIENTED_EDGE ( 'NONE', *, *, #708, .F. ) ;
#1634 = DIRECTION ( 'NONE',  ( 0.000000000000000000, 0.000000000000000000, -1.000000000000000000 ) ) ;
#1635 = CARTESIAN_POINT ( 'NONE',  ( 0.000000000000000000, 0.000000000000000000, -10.00000000000000000 ) ) ;
#1636 = ADVANCED_FACE ( 'NONE', ( #54 ), #575, .F. ) ;
#1637 = CARTESIAN_POINT ( 'NONE',  ( 0.000000000000000000, 0.000000000000000000, -25.00000000000000000 ) ) ;
#1638 = EDGE_LOOP ( 'NONE', ( #637, #193 ) ) ;
#1639 = CARTESIAN_POINT ( 'NONE',  ( 0.2149655285777906655, -0.5261158121407703003, -29.97282407357905853 ) ) ;
#1640 = DIRECTION ( 'NONE',  ( 0.000000000000000000, 0.000000000000000000, 1.000000000000000000 ) ) ;
#1641 = CARTESIAN_POINT ( 'NONE',  ( 0.000000000000000000, 0.000000000000000000, 0.000000000000000000 ) ) ;
#1642 = CIRCLE ( 'NONE', #1431, 1.000000000000000888 ) ;
#1643 = ADVANCED_FACE ( 'NONE', ( #903 ), #705, .F. ) ;
#1644 = CARTESIAN_POINT ( 'NONE',  ( 11.50000000000000000, 0.000000000000000000, -35.00000000000000000 ) ) ;
#1645 = PLANE ( 'NONE',  #1010 ) ;
#1646 = AXIS2_PLACEMENT_3D ( 'NONE', #383, #207, #861 ) ;
#1647 = CARTESIAN_POINT ( 'NONE',  ( -16.74999999999999645, 0.000000000000000000, -58.00000000000000000 ) ) ;
#1648 = CIRCLE ( 'NONE', #79, 3.000000000000000888 ) ;
#1649 = ADVANCED_FACE ( 'NONE', ( #1229 ), #746, .T. ) ;
#1650 = CARTESIAN_POINT ( 'NONE',  ( 0.01434706158416135073, 0.1740018926403791022, -30.00349101493997495 ) ) ;
#1651 = DIRECTION ( 'NONE',  ( 1.224646799147353207E-16, 1.000000000000000000, -0.000000000000000000 ) ) ;
#1652 = DIRECTION ( 'NONE',  ( 1.000000000000000000, 0.000000000000000000, 0.000000000000000000 ) ) ;
#1653 = ORIENTED_EDGE ( 'NONE', *, *, #2061, .F. ) ;
#1654 = CARTESIAN_POINT ( 'NONE',  ( 1.411814416988074639, -0.3663613545917975833, -29.96753702723226453 ) ) ;
#1655 = FACE_OUTER_BOUND ( 'NONE', #2005, .T. ) ;
#1656 = AXIS2_PLACEMENT_3D ( 'NONE', #1136, #1789, #805 ) ;
#1657 = EDGE_CURVE ( 'NONE', #404, #608, #244, .T. ) ;
#1658 = DIRECTION ( 'NONE',  ( 0.000000000000000000, 0.000000000000000000, 1.000000000000000000 ) ) ;
#1659 = AXIS2_PLACEMENT_3D ( 'NONE', #1717, #1726, #585 ) ;
#1660 = CARTESIAN_POINT ( 'NONE',  ( -20.00000000000000000, 0.000000000000000000, -14.70172123805512321 ) ) ;
#1661 = DIRECTION ( 'NONE',  ( 1.000000000000000000, 0.000000000000000000, -0.000000000000000000 ) ) ;
#1662 = EDGE_LOOP ( 'NONE', ( #1556, #1442, #1238, #230 ) ) ;
#1663 = EDGE_CURVE ( 'NONE', #47, #1877, #1392, .T. ) ;
#1664 = CARTESIAN_POINT ( 'NONE',  ( -1.057962883399054727E-16, 3.217152900714322321E-14, -30.24404424085076215 ) ) ;
#1665 = DIRECTION ( 'NONE',  ( -1.000000000000000000, 1.224646799147352468E-16, 0.000000000000000000 ) ) ;
#1666 = VERTEX_POINT ( 'NONE', #231 ) ;
#1667 = CARTESIAN_POINT ( 'NONE',  ( 0.5699024074070659918, 0.9496399796621560752, -29.87743436529333962 ) ) ;
#1668 = DIRECTION ( 'NONE',  ( 0.000000000000000000, 0.000000000000000000, 1.000000000000000000 ) ) ;
#1669 = CARTESIAN_POINT ( 'NONE',  ( -25.00000000000000000, 3.061616997868383043E-15, -10.00000000000000000 ) ) ;
#1670 = AXIS2_PLACEMENT_3D ( 'NONE', #176, #1311, #1340 ) ;
#1671 = DIRECTION ( 'NONE',  ( -1.000000000000000000, 0.000000000000000000, 0.000000000000000000 ) ) ;
#1672 = ORIENTED_EDGE ( 'NONE', *, *, #668, .F. ) ;
#1673 = DIRECTION ( 'NONE',  ( 1.000000000000000000, 0.000000000000000000, 0.000000000000000000 ) ) ;
#1674 = ADVANCED_FACE ( 'NONE', ( #88 ), #1323, .T. ) ;
#1675 = CARTESIAN_POINT ( 'NONE',  ( -12.25000000000000000, 0.000000000000000000, -75.00000000000000000 ) ) ;
#1676 = EDGE_CURVE ( 'NONE', #794, #1085, #1015, .T. ) ;
#1677 = DIRECTION ( 'NONE',  ( -0.000000000000000000, -0.000000000000000000, 1.000000000000000000 ) ) ;
#1678 = AXIS2_PLACEMENT_3D ( 'NONE', #1921, #1348, #1841 ) ;
#1679 = DIRECTION ( 'NONE',  ( 0.000000000000000000, 0.000000000000000000, 1.000000000000000000 ) ) ;
#1680 = AXIS2_PLACEMENT_3D ( 'NONE', #1687, #1668, #2045 ) ;
#1681 = CARTESIAN_POINT ( 'NONE',  ( -16.75000000000000355, 2.143131898507868643E-15, -75.00000000000000000 ) ) ;
#1682 = CARTESIAN_POINT ( 'NONE',  ( 0.1610895788986885790, -0.4746762392871823888, -30.21325303514769445 ) ) ;
#1683 = ORIENTED_EDGE ( 'NONE', *, *, #215, .T. ) ;
#1684 = AXIS2_PLACEMENT_3D ( 'NONE', #876, #1854, #447 ) ;
#1685 = FACE_OUTER_BOUND ( 'NONE', #204, .T. ) ;
#1686 = ORIENTED_EDGE ( 'NONE', *, *, #295, .T. ) ;
#1687 = CARTESIAN_POINT ( 'NONE',  ( 0.000000000000000000, 0.000000000000000000, -20.00000000000000000 ) ) ;
#1688 = ORIENTED_EDGE ( 'NONE', *, *, #147, .T. ) ;
#1689 = CARTESIAN_POINT ( 'NONE',  ( -8.099999999999999645, 0.000000000000000000, -10.00000000000000000 ) ) ;
#1690 = CIRCLE ( 'NONE', #1618, 16.60000000000000142 ) ;
#1691 = EDGE_CURVE ( 'NONE', #1102, #931, #1490, .T. ) ;
#1692 = AXIS2_PLACEMENT_3D ( 'NONE', #1472, #1651, #1020 ) ;
#1693 = DIRECTION ( 'NONE',  ( 0.000000000000000000, -1.000000000000000000, 0.000000000000000000 ) ) ;
#1694 = AXIS2_PLACEMENT_3D ( 'NONE', #437, #573, #929 ) ;
#1695 = CARTESIAN_POINT ( 'NONE',  ( 1.485736269580431701, -0.5721046445234378997, -29.74139873714712579 ) ) ;
#1696 = CARTESIAN_POINT ( 'NONE',  ( 23.25000000000000355, 0.000000000000000000, -65.00000000000000000 ) ) ;
#1697 = EDGE_LOOP ( 'NONE', ( #461, #227 ) ) ;
#1698 = ORIENTED_EDGE ( 'NONE', *, *, #533, .F. ) ;
#1699 = LINE ( 'NONE', #704, #241 ) ;
#1700 = CARTESIAN_POINT ( 'NONE',  ( 1.500000000000108136, 0.1018980262065567050, -29.94974746830581580 ) ) ;
#1701 = EDGE_LOOP ( 'NONE', ( #464, #1605, #3, #1927 ) ) ;
#1702 = DIRECTION ( 'NONE',  ( -0.000000000000000000, -0.000000000000000000, 1.000000000000000000 ) ) ;
#1703 = DIRECTION ( 'NONE',  ( 0.000000000000000000, 0.000000000000000000, 1.000000000000000000 ) ) ;
#1704 = EDGE_CURVE ( 'NONE', #1430, #61, #1288, .T. ) ;
#1705 = CARTESIAN_POINT ( 'NONE',  ( 0.8991234560946437249, 0.7609634848302815335, -29.86732458828178949 ) ) ;
#1706 = ORIENTED_EDGE ( 'NONE', *, *, #720, .T. ) ;
#1707 = ORIENTED_EDGE ( 'NONE', *, *, #694, .F. ) ;
#1708 = DIRECTION ( 'NONE',  ( 1.000000000000000000, 0.000000000000000000, 0.000000000000000000 ) ) ;
#1709 = DIRECTION ( 'NONE',  ( 0.000000000000000000, 0.000000000000000000, 1.000000000000000000 ) ) ;
#1710 = CARTESIAN_POINT ( 'NONE',  ( 0.7499999999999997780, 0.000000000000000000, -65.00000000000000000 ) ) ;
#1711 = VERTEX_POINT ( 'NONE', #1724 ) ;
#1712 = DIRECTION ( 'NONE',  ( 0.000000000000000000, 0.000000000000000000, 1.000000000000000000 ) ) ;
#1713 = AXIS2_PLACEMENT_3D ( 'NONE', #335, #806, #13 ) ;
#1714 = DIRECTION ( 'NONE',  ( 1.000000000000000000, 0.000000000000000000, 0.000000000000000000 ) ) ;
#1715 = TOROIDAL_SURFACE ( 'NONE', #791, 9.999999999999998224, 1.000000000000000000 ) ;
#1716 = DIRECTION ( 'NONE',  ( 1.000000000000000000, 0.000000000000000000, 0.000000000000000000 ) ) ;
#1717 = CARTESIAN_POINT ( 'NONE',  ( 0.7500000000000000000, 0.000000000000000000, -35.00000000000000000 ) ) ;
#1718 = ORIENTED_EDGE ( 'NONE', *, *, #1855, .T. ) ;
#1719 = ORIENTED_EDGE ( 'NONE', *, *, #566, .F. ) ;
#1720 = LINE ( 'NONE', #1370, #1787 ) ;
#1721 = FACE_OUTER_BOUND ( 'NONE', #1061, .T. ) ;
#1722 = FACE_OUTER_BOUND ( 'NONE', #1110, .T. ) ;
#1723 = ORIENTED_EDGE ( 'NONE', *, *, #161, .T. ) ;
#1724 = CARTESIAN_POINT ( 'NONE',  ( -15.84999999999999964, 0.000000000000000000, -71.29999999999999716 ) ) ;
#1725 = AXIS2_PLACEMENT_3D ( 'NONE', #2096, #623, #320 ) ;
#1726 = DIRECTION ( 'NONE',  ( -0.000000000000000000, -0.000000000000000000, -1.000000000000000000 ) ) ;
#1727 = ORIENTED_EDGE ( 'NONE', *, *, #1977, .T. ) ;
#1728 = EDGE_CURVE ( 'NONE', #279, #108, #846, .T. ) ;
#1729 = ORIENTED_EDGE ( 'NONE', *, *, #1485, .T. ) ;
#1730 = CARTESIAN_POINT ( 'NONE',  ( 0.9326315220702393605, -0.7347903926215061388, -29.86205187574762476 ) ) ;
#1731 = CARTESIAN_POINT ( 'NONE',  ( 1.292503508266414913, -0.5382894933469951626, -29.99151892492564286 ) ) ;
#1732 = ORIENTED_EDGE ( 'NONE', *, *, #1306, .T. ) ;
#1733 = DIRECTION ( 'NONE',  ( 1.000000000000000000, 0.000000000000000000, 0.000000000000000000 ) ) ;
#1734 = FACE_OUTER_BOUND ( 'NONE', #797, .T. ) ;
#1735 = EDGE_LOOP ( 'NONE', ( #737, #1565, #105, #593 ) ) ;
#1736 = EDGE_CURVE ( 'NONE', #965, #555, #1374, .T. ) ;
#1737 = VERTEX_POINT ( 'NONE', #254 ) ;
#1738 = DIRECTION ( 'NONE',  ( 0.000000000000000000, 0.000000000000000000, -1.000000000000000000 ) ) ;
#1739 = FACE_OUTER_BOUND ( 'NONE', #2017, .T. ) ;
#1740 = ADVANCED_FACE ( 'NONE', ( #1561 ), #364, .T. ) ;
#1741 = EDGE_LOOP ( 'NONE', ( #1463, #951 ) ) ;
#1742 = EDGE_CURVE ( 'NONE', #669, #1784, #132, .T. ) ;
#1743 = UNCERTAINTY_MEASURE_WITH_UNIT (LENGTH_MEASURE( 1.000000000000000082E-05 ), #889, 'distance_accuracy_value', 'NONE');
#1744 = DIRECTION ( 'NONE',  ( 1.000000000000000000, 0.000000000000000000, 0.000000000000000000 ) ) ;
#1745 = AXIS2_PLACEMENT_3D ( 'NONE', #943, #1465, #1436 ) ;
#1746 = ORIENTED_EDGE ( 'NONE', *, *, #465, .T. ) ;
#1747 = AXIS2_PLACEMENT_3D ( 'NONE', #1795, #328, #984 ) ;
#1748 = ORIENTED_EDGE ( 'NONE', *, *, #1582, .F. ) ;
#1749 = CARTESIAN_POINT ( 'NONE',  ( 0.000000000000000000, 0.000000000000000000, -10.00000000000000000 ) ) ;
#1750 = DIRECTION ( 'NONE',  ( 0.000000000000000000, 0.000000000000000000, 1.000000000000000000 ) ) ;
#1751 = EDGE_LOOP ( 'NONE', ( #1261, #1222 ) ) ;
#1752 = EDGE_CURVE ( 'NONE', #1069, #2094, #926, .T. ) ;
#1753 = AXIS2_PLACEMENT_3D ( 'NONE', #1849, #2002, #2012 ) ;
#1754 = VERTEX_POINT ( 'NONE', #2022 ) ;
#1755 = CIRCLE ( 'NONE', #736, 1.000000000000000888 ) ;
#1756 = FACE_OUTER_BOUND ( 'NONE', #1199, .T. ) ;
#1757 = CONICAL_SURFACE ( 'NONE', #829, 17.49999999999999645, 1.152571997215668054 ) ;
#1758 = ORIENTED_EDGE ( 'NONE', *, *, #978, .T. ) ;
#1759 = CARTESIAN_POINT ( 'NONE',  ( 0.000000000000000000, 0.000000000000000000, -5.000000000000000000 ) ) ;
#1760 = DIRECTION ( 'NONE',  ( 0.000000000000000000, 0.000000000000000000, -1.000000000000000000 ) ) ;
#1761 = AXIS2_PLACEMENT_3D ( 'NONE', #2063, #1271, #1925 ) ;
#1762 = ORIENTED_EDGE ( 'NONE', *, *, #1947, .F. ) ;
#1763 = EDGE_CURVE ( 'NONE', #961, #898, #209, .T. ) ;
#1764 = CARTESIAN_POINT ( 'NONE',  ( 1.403084678814062958, 0.4206184710620681777, -29.78833691688781471 ) ) ;
#1765 = AXIS2_PLACEMENT_3D ( 'NONE', #338, #487, #1477 ) ;
#1766 = CARTESIAN_POINT ( 'NONE',  ( -9.999999999999998224, 0.000000000000000000, -55.00000000000000711 ) ) ;
#1767 = ORIENTED_EDGE ( 'NONE', *, *, #1728, .T. ) ;
#1768 = CYLINDRICAL_SURFACE ( 'NONE', #722, 25.00000000000000000 ) ;
#1769 = B_SPLINE_CURVE_WITH_KNOTS ( 'NONE', 3,
 ( #1537, #91, #731, #2039, #572, #1603, #524, #179, #1695, #202, #707, #1017, #830, #1481, #673, #1980 ),
 .UNSPECIFIED., .F., .F.,
 ( 4, 2, 2, 2, 2, 2, 2, 4 ),
 ( 0.003074774433737035174, 0.003454114028126749076, 0.003833453622516462978, 0.004212793216906176447, 0.004592132811295890349, 0.004971472405685604251, 0.005350812000075318153, 0.006109491188854745090 ),
 .UNSPECIFIED. ) ;
#1770 = AXIS2_PLACEMENT_3D ( 'NONE', #879, #728, #1549 ) ;
#1771 = EDGE_LOOP ( 'NONE', ( #1867, #196, #1775, #802 ) ) ;
#1772 = CARTESIAN_POINT ( 'NONE',  ( 1.501836308888456761, -0.08455756029319928813, -29.94937647858121821 ) ) ;
#1773 = CIRCLE ( 'NONE', #855, 0.7500000000000000000 ) ;
#1774 = DIRECTION ( 'NONE',  ( 1.000000000000000000, 0.000000000000000000, 0.000000000000000000 ) ) ;
#1775 = ORIENTED_EDGE ( 'NONE', *, *, #694, .T. ) ;
#1776 = EDGE_CURVE ( 'NONE', #270, #452, #1021, .T. ) ;
#1777 = DIRECTION ( 'NONE',  ( 1.000000000000000000, 0.000000000000000000, 0.000000000000000000 ) ) ;
#1778 = DIRECTION ( 'NONE',  ( -0.3303504247281060513, 0.000000000000000000, -0.9438583563660173370 ) ) ;
#1779 = VERTEX_POINT ( 'NONE', #1859 ) ;
#1780 = COLOUR_RGB ( '',0.6862745098039215730, 0.6588235294117646967, 0.6392156862745097534 ) ;
#1781 = DIRECTION ( 'NONE',  ( 0.000000000000000000, 0.000000000000000000, 1.000000000000000000 ) ) ;
#1782 = FACE_OUTER_BOUND ( 'NONE', #127, .T. ) ;
#1783 = DIRECTION ( 'NONE',  ( 0.000000000000000000, 0.000000000000000000, -1.000000000000000000 ) ) ;
#1784 = VERTEX_POINT ( 'NONE', #434 ) ;
#1785 = CIRCLE ( 'NONE', #2069, 9.000000000000001776 ) ;
#1786 = CARTESIAN_POINT ( 'NONE',  ( 0.7500000000000000000, 0.000000000000000000, -70.00000000000000000 ) ) ;
#1787 = VECTOR ( 'NONE', #106, 1000.000000000000000 ) ;
#1788 = ORIENTED_EDGE ( 'NONE', *, *, #96, .F. ) ;
#1789 = DIRECTION ( 'NONE',  ( -0.000000000000000000, -0.000000000000000000, -1.000000000000000000 ) ) ;
#1790 = DIRECTION ( 'NONE',  ( 0.000000000000000000, 0.000000000000000000, 1.000000000000000000 ) ) ;
#1791 = VECTOR ( 'NONE', #1380, 1000.000000000000000 ) ;
#1792 = EDGE_CURVE ( 'NONE', #473, #1529, #925, .T. ) ;
#1793 = ORIENTED_EDGE ( 'NONE', *, *, #765, .F. ) ;
#1794 = STYLED_ITEM ( 'NONE', ( #994 ), #1523 ) ;
#1795 = CARTESIAN_POINT ( 'NONE',  ( 0.7499999999999997780, 0.000000000000000000, -60.00000000000000000 ) ) ;
#1796 = FACE_BOUND ( 'NONE', #792, .T. ) ;
#1797 = DIRECTION ( 'NONE',  ( 1.000000000000000000, 0.000000000000000000, 0.000000000000000000 ) ) ;
#1798 = B_SPLINE_CURVE_WITH_KNOTS ( 'NONE', 3,
 ( #218, #1050, #1349, #361, #394, #1190, #1003, #714, #229, #1506, #74, #725, #1667, #1998, #1371, #2030, #1014, #1360 ),
 .UNSPECIFIED., .F., .F.,
 ( 4, 2, 2, 2, 2, 2, 2, 2, 4 ),
 ( 3.904453147044328486E-05, 0.0004185107692537673777, 0.0007979770070370914570, 0.001177443244820415482, 0.001556909482603739507, 0.001936375720387063099, 0.002315841958170387124, 0.002695308195953711582, 0.003074774433737035174 ),
 .UNSPECIFIED. ) ;
#1799 = ORIENTED_EDGE ( 'NONE', *, *, #1109, .F. ) ;
#1800 = CARTESIAN_POINT ( 'NONE',  ( 1.268006068844788725, 0.5423741445164657060, -29.99639748842207965 ) ) ;
#1801 = ADVANCED_FACE ( 'NONE', ( #1242 ), #109, .T. ) ;
#1802 = CARTESIAN_POINT ( 'NONE',  ( -12.24999999999999822, 0.000000000000000000, -70.00000000000000000 ) ) ;
#1803 = CARTESIAN_POINT ( 'NONE',  ( 13.75000000000000178, 1.592040838891559293E-15, -75.00000000000000000 ) ) ;
#1804 = ORIENTED_EDGE ( 'NONE', *, *, #1218, .F. ) ;
#1805 = DIRECTION ( 'NONE',  ( 0.000000000000000000, 0.000000000000000000, 1.000000000000000000 ) ) ;
#1806 = FACE_BOUND ( 'NONE', #625, .T. ) ;
#1807 = ADVANCED_FACE ( 'NONE', ( #265, #1570 ), #762, .F. ) ;
#1808 = CARTESIAN_POINT ( 'NONE',  ( 0.7500000000000000000, 0.000000000000000000, -20.00000000000000000 ) ) ;
#1809 = CARTESIAN_POINT ( 'NONE',  ( 1.495584208627707357, 0.2216944226493507419, -29.77366960066812496 ) ) ;
#1810 = CARTESIAN_POINT ( 'NONE',  ( 0.2578377989911093127, 0.5743486792236615068, -29.96626191133634265 ) ) ;
#1811 = CARTESIAN_POINT ( 'NONE',  ( -24.00000000000000000, 3.000384657911015469E-15, -20.00000000000000000 ) ) ;
#1812 = CARTESIAN_POINT ( 'NONE',  ( -8.099999999999999645, 0.000000000000000000, -3.700000000000000178 ) ) ;
#1813 = AXIS2_PLACEMENT_3D ( 'NONE', #369, #1022, #872 ) ;
#1814 = AXIS2_PLACEMENT_3D ( 'NONE', #53, #877, #1963 ) ;
#1815 = ORIENTED_EDGE ( 'NONE', *, *, #937, .T. ) ;
#1816 = CARTESIAN_POINT ( 'NONE',  ( 17.35000000000000142, 2.032913686584606063E-15, -71.29999999999999716 ) ) ;
#1817 = DIRECTION ( 'NONE',  ( 1.000000000000000000, 0.000000000000000000, -0.000000000000000000 ) ) ;
#1818 = AXIS2_PLACEMENT_3D ( 'NONE', #1396, #1709, #900 ) ;
#1819 = DIRECTION ( 'NONE',  ( -1.000000000000000000, 0.000000000000000000, 0.000000000000000000 ) ) ;
#1820 = EDGE_CURVE ( 'NONE', #1115, #1976, #201, .T. ) ;
#1821 = DIRECTION ( 'NONE',  ( 0.000000000000000000, -1.000000000000000000, 0.000000000000000000 ) ) ;
#1822 = CARTESIAN_POINT ( 'NONE',  ( 0.6051372883077441589, 0.7432277821908755966, -29.91284396500883602 ) ) ;
#1823 = DIRECTION ( 'NONE',  ( 0.000000000000000000, -1.000000000000000000, 0.000000000000000000 ) ) ;
#1824 = ORIENTED_EDGE ( 'NONE', *, *, #423, .T. ) ;
#1825 = DIRECTION ( 'NONE',  ( 1.000000000000000000, 0.000000000000000000, 0.000000000000000000 ) ) ;
#1826 = AXIS2_PLACEMENT_3D ( 'NONE', #359, #1518, #1483 ) ;
#1827 = CARTESIAN_POINT ( 'NONE',  ( 8.099999999999999645, 9.919639073093559228E-16, -10.00000000000000000 ) ) ;
#1828 = EDGE_CURVE ( 'NONE', #562, #393, #1114, .T. ) ;
#1829 = DIRECTION ( 'NONE',  ( 1.000000000000000000, 0.000000000000000000, 0.000000000000000000 ) ) ;
#1830 = CARTESIAN_POINT ( 'NONE',  ( 0.2079879296618396545, 0.5388177491476147107, -30.20425487046471247 ) ) ;
#1831 = VERTEX_POINT ( 'NONE', #1322 ) ;
#1832 = DIRECTION ( 'NONE',  ( 0.8571673007021111124, 0.000000000000000000, 0.5150380749100562650 ) ) ;
#1833 = EDGE_CURVE ( 'NONE', #22, #1919, #826, .T. ) ;
#1834 = DIRECTION ( 'NONE',  ( -0.000000000000000000, -0.000000000000000000, -1.000000000000000000 ) ) ;
#1835 = DIRECTION ( 'NONE',  ( 1.000000000000000000, 0.000000000000000000, 0.000000000000000000 ) ) ;
#1836 = CARTESIAN_POINT ( 'NONE',  ( 0.7500000000000000000, 0.000000000000000000, -55.18653780525720265 ) ) ;
#1837 = DIRECTION ( 'NONE',  ( 1.000000000000000000, 0.000000000000000000, 0.000000000000000000 ) ) ;
#1838 = CARTESIAN_POINT ( 'NONE',  ( -0.2353390760082297584, -0.1443965907255018721, -29.99393366232215996 ) ) ;
#1839 = ORIENTED_EDGE ( 'NONE', *, *, #765, .T. ) ;
#1840 = CARTESIAN_POINT ( 'NONE',  ( 0.7500000000000000000, 0.000000000000000000, -28.59763958834948738 ) ) ;
#1841 = DIRECTION ( 'NONE',  ( 1.000000000000000000, 0.000000000000000000, -0.000000000000000000 ) ) ;
#1842 = EDGE_CURVE ( 'NONE', #61, #1430, #1551, .T. ) ;
#1843 = VERTEX_POINT ( 'NONE', #319 ) ;
#1844 = CARTESIAN_POINT ( 'NONE',  ( 0.000000000000000000, 0.000000000000000000, -10.00000000000000000 ) ) ;
#1845 = AXIS2_PLACEMENT_3D ( 'NONE', #2067, #772, #1253 ) ;
#1846 = VERTEX_POINT ( 'NONE', #672 ) ;
#1847 = CARTESIAN_POINT ( 'NONE',  ( -11.00000000000000000, 1.438959988998140160E-15, -21.00000000000000000 ) ) ;
#1848 = CIRCLE ( 'NONE', #1646, 24.00000000000000000 ) ;
#1849 = CARTESIAN_POINT ( 'NONE',  ( 0.000000000000000000, 0.000000000000000000, -3.700000000000000178 ) ) ;
#1850 = CARTESIAN_POINT ( 'NONE',  ( -25.00000000000000000, 3.061616997868383043E-15, -19.00000000000000000 ) ) ;
#1851 = ORIENTED_EDGE ( 'NONE', *, *, #1176, .F. ) ;
#1852 = FACE_OUTER_BOUND ( 'NONE', #710, .T. ) ;
#1853 = ORIENTED_EDGE ( 'NONE', *, *, #533, .T. ) ;
#1854 = DIRECTION ( 'NONE',  ( -0.000000000000000000, -0.000000000000000000, 1.000000000000000000 ) ) ;
#1855 = EDGE_CURVE ( 'NONE', #294, #1391, #1480, .T. ) ;
#1856 = LINE ( 'NONE', #41, #38 ) ;
#1857 = VECTOR ( 'NONE', #1992, 1000.000000000000000 ) ;
#1858 = ORIENTED_EDGE ( 'NONE', *, *, #545, .F. ) ;
#1859 = CARTESIAN_POINT ( 'NONE',  ( 18.25000000000000711, 0.000000000000000000, -58.64987308908846586 ) ) ;
#1860 = CIRCLE ( 'NONE', #1415, 1.000000000000000888 ) ;
#1861 = CIRCLE ( 'NONE', #946, 17.50000000000000355 ) ;
#1862 = FACE_OUTER_BOUND ( 'NONE', #1440, .T. ) ;
#1863 = COLOUR_RGB ( '',0.6862745098039215730, 0.6588235294117646967, 0.6392156862745097534 ) ;
#1864 = LINE ( 'NONE', #258, #974 ) ;
#1865 = ORIENTED_EDGE ( 'NONE', *, *, #1352, .F. ) ;
#1866 = CARTESIAN_POINT ( 'NONE',  ( 12.50000000000000000, 0.000000000000000000, -21.00000000000000000 ) ) ;
#1867 = ORIENTED_EDGE ( 'NONE', *, *, #339, .T. ) ;
#1868 = DIRECTION ( 'NONE',  ( 0.000000000000000000, -1.000000000000000000, 0.000000000000000000 ) ) ;
#1869 = CARTESIAN_POINT ( 'NONE',  ( 0.3387298400986066826, -0.6442832571151768661, -30.17908882427537165 ) ) ;
#1870 = DIRECTION ( 'NONE',  ( -0.000000000000000000, -0.000000000000000000, 1.000000000000000000 ) ) ;
#1871 = ORIENTED_EDGE ( 'NONE', *, *, #2031, .T. ) ;
#1872 = DIRECTION ( 'NONE',  ( -1.000000000000000000, 0.000000000000000000, 0.000000000000000000 ) ) ;
#1873 = DIRECTION ( 'NONE',  ( -1.000000000000000000, 0.000000000000000000, 0.000000000000000000 ) ) ;
#1874 = ADVANCED_FACE ( 'NONE', ( #363 ), #1131, .F. ) ;
#1875 = AXIS2_PLACEMENT_3D ( 'NONE', #99, #1363, #1182 ) ;
#1876 = LINE ( 'NONE', #1056, #873 ) ;
#1877 = VERTEX_POINT ( 'NONE', #854 ) ;
#1878 = ORIENTED_EDGE ( 'NONE', *, *, #1752, .T. ) ;
#1879 = CARTESIAN_POINT ( 'NONE',  ( 0.7500000000000000000, 0.000000000000000000, -71.29999999999999716 ) ) ;
#1880 = CARTESIAN_POINT ( 'NONE',  ( 0.000000000000000000, 0.000000000000000000, -5.000000000000000000 ) ) ;
#1881 = CARTESIAN_POINT ( 'NONE',  ( 1.500000000000000222, -7.934549615262614549E-13, -29.94974746830583356 ) ) ;
#1882 = VERTEX_POINT ( 'NONE', #169 ) ;
#1883 = DIRECTION ( 'NONE',  ( -0.000000000000000000, -0.000000000000000000, -1.000000000000000000 ) ) ;
#1884 = AXIS2_PLACEMENT_3D ( 'NONE', #512, #1821, #353 ) ;
#1885 = DIRECTION ( 'NONE',  ( 0.000000000000000000, 0.000000000000000000, 1.000000000000000000 ) ) ;
#1886 = AXIS2_PLACEMENT_3D ( 'NONE', #10, #152, #1432 ) ;
#1887 = EDGE_CURVE ( 'NONE', #108, #1784, #32, .T. ) ;
#1888 = CARTESIAN_POINT ( 'NONE',  ( 0.9316265305722477574, 0.7538513060533253984, -30.06342138408160380 ) ) ;
#1889 = ORIENTED_EDGE ( 'NONE', *, *, #111, .F. ) ;
#1890 = DIRECTION ( 'NONE',  ( 0.000000000000000000, 0.000000000000000000, -1.000000000000000000 ) ) ;
#1891 = CIRCLE ( 'NONE', #1410, 17.50000000000000355 ) ;
#1892 = VERTEX_POINT ( 'NONE', #1669 ) ;
#1893 = CARTESIAN_POINT ( 'NONE',  ( 0.5397056156952124706, -0.7269558634498567429, -29.92293742840065107 ) ) ;
#1894 = DIRECTION ( 'NONE',  ( 1.000000000000000000, 0.000000000000000000, 0.000000000000000000 ) ) ;
#1895 = ORIENTED_EDGE ( 'NONE', *, *, #708, .T. ) ;
#1896 = DIRECTION ( 'NONE',  ( 0.000000000000000000, 0.000000000000000000, 1.000000000000000000 ) ) ;
#1897 = VECTOR ( 'NONE', #1489, 1000.000000000000000 ) ;
#1898 = EDGE_CURVE ( 'NONE', #450, #920, #522, .T. ) ;
#1899 = AXIS2_PLACEMENT_3D ( 'NONE', #1395, #2043, #885 ) ;
#1900 = CIRCLE ( 'NONE', #973, 1.000000000000000888 ) ;
#1901 = CYLINDRICAL_SURFACE ( 'NONE', #665, 16.60000000000000142 ) ;
#1902 = EDGE_LOOP ( 'NONE', ( #969, #445, #92, #1281 ) ) ;
#1903 = PRESENTATION_LAYER_ASSIGNMENT (  '', '', ( #1794 ) ) ;
#1904 = EDGE_CURVE ( 'NONE', #1406, #1846, #819, .T. ) ;
#1905 = EDGE_CURVE ( 'NONE', #1492, #491, #7, .T. ) ;
#1906 = ORIENTED_EDGE ( 'NONE', *, *, #384, .F. ) ;
#1907 = CARTESIAN_POINT ( 'NONE',  ( 18.25000000000000711, 0.000000000000000000, -65.00000000000000000 ) ) ;
#1908 = CARTESIAN_POINT ( 'NONE',  ( -21.99999999999999289, 2.449293598294693595E-16, -9.999999999999998224 ) ) ;
#1909 = ORIENTED_EDGE ( 'NONE', *, *, #1318, .F. ) ;
#1910 = ORIENTED_EDGE ( 'NONE', *, *, #1933, .F. ) ;
#1911 = CARTESIAN_POINT ( 'NONE',  ( 1.312891958463787923, -0.7510790418461058549, -29.76736643279073391 ) ) ;
#1912 = CARTESIAN_POINT ( 'NONE',  ( 0.9085263832265789707, -0.7471539758581468016, -30.06790333296043727 ) ) ;
#1913 = ADVANCED_FACE ( 'NONE', ( #1314 ), #1245, .F. ) ;
#1914 = ORIENTED_EDGE ( 'NONE', *, *, #1092, .T. ) ;
#1915 = PRODUCT_DEFINITION_CONTEXT ( 'detailed design', #1957, 'design' ) ;
#1916 = CIRCLE ( 'NONE', #758, 6.945253630463965600 ) ;
#1917 = VERTEX_POINT ( 'NONE', #1459 ) ;
#1918 = DIRECTION ( 'NONE',  ( 1.000000000000000000, 0.000000000000000000, 0.000000000000000000 ) ) ;
#1919 = VERTEX_POINT ( 'NONE', #352 ) ;
#1920 = DIRECTION ( 'NONE',  ( 1.000000000000000000, 0.000000000000000000, -0.000000000000000000 ) ) ;
#1921 = CARTESIAN_POINT ( 'NONE',  ( 0.7499999999999997780, 0.000000000000000000, -65.00000000000000000 ) ) ;
#1922 = CIRCLE ( 'NONE', #350, 1.000000000000000888 ) ;
#1923 = ORIENTED_EDGE ( 'NONE', *, *, #905, .F. ) ;
#1924 = EDGE_CURVE ( 'NONE', #1892, #786, #601, .T. ) ;
#1925 = DIRECTION ( 'NONE',  ( 1.000000000000000000, 0.000000000000000000, 0.000000000000000000 ) ) ;
#1926 = CIRCLE ( 'NONE', #771, 4.750000000000000888 ) ;
#1927 = ORIENTED_EDGE ( 'NONE', *, *, #517, .F. ) ;
#1928 = TOROIDAL_SURFACE ( 'NONE', #358, 9.999999999999998224, 1.000000000000000000 ) ;
#1929 = CARTESIAN_POINT ( 'NONE',  ( 0.000000000000000000, 0.000000000000000000, -9.000000000000001776 ) ) ;
#1930 = ORIENTED_EDGE ( 'NONE', *, *, #849, .F. ) ;
#1931 = DIRECTION ( 'NONE',  ( 0.000000000000000000, 0.000000000000000000, 1.000000000000000000 ) ) ;
#1932 = DIRECTION ( 'NONE',  ( 1.000000000000000000, 0.000000000000000000, 0.000000000000000000 ) ) ;
#1933 = EDGE_CURVE ( 'NONE', #47, #185, #866, .T. ) ;
#1934 = ORIENTED_EDGE ( 'NONE', *, *, #639, .T. ) ;
#1935 = EDGE_CURVE ( 'NONE', #1359, #138, #1926, .T. ) ;
#1936 = ORIENTED_EDGE ( 'NONE', *, *, #380, .F. ) ;
#1937 = AXIS2_PLACEMENT_3D ( 'NONE', #1062, #1712, #65 ) ;
#1938 = DIRECTION ( 'NONE',  ( 0.000000000000000000, 0.000000000000000000, 1.000000000000000000 ) ) ;
#1939 = ORIENTED_EDGE ( 'NONE', *, *, #584, .T. ) ;
#1940 = FACE_OUTER_BOUND ( 'NONE', #635, .T. ) ;
#1941 = DIRECTION ( 'NONE',  ( 1.000000000000000000, 0.000000000000000000, 0.000000000000000000 ) ) ;
#1942 = AXIS2_PLACEMENT_3D ( 'NONE', #1027, #387, #1872 ) ;
#1943 = ORIENTED_EDGE ( 'NONE', *, *, #1691, .F. ) ;
#1944 = DIRECTION ( 'NONE',  ( 0.000000000000000000, 0.000000000000000000, 1.000000000000000000 ) ) ;
#1945 = CARTESIAN_POINT ( 'NONE',  ( 0.7500000000000000000, 0.000000000000000000, -70.00000000000000000 ) ) ;
#1946 = ORIENTED_EDGE ( 'NONE', *, *, #367, .T. ) ;
#1947 = EDGE_CURVE ( 'NONE', #1831, #235, #355, .T. ) ;
#1948 = CIRCLE ( 'NONE', #238, 10.75000000000000000 ) ;
#1949 = DIRECTION ( 'NONE',  ( 1.000000000000000000, 0.000000000000000000, 0.000000000000000000 ) ) ;
#1950 = VERTEX_POINT ( 'NONE', #1166 ) ;
#1951 = DIRECTION ( 'NONE',  ( 0.000000000000000000, 0.000000000000000000, 1.000000000000000000 ) ) ;
#1952 = DIRECTION ( 'NONE',  ( 0.000000000000000000, 0.000000000000000000, 1.000000000000000000 ) ) ;
#1953 = VERTEX_POINT ( 'NONE', #1660 ) ;
#1954 = AXIS2_PLACEMENT_3D ( 'NONE', #1327, #835, #312 ) ;
#1955 = DIRECTION ( 'NONE',  ( 1.224646799147353207E-16, 1.000000000000000000, -0.000000000000000000 ) ) ;
#1956 = CARTESIAN_POINT ( 'NONE',  ( -16.75000000000000355, 2.143131898507868643E-15, -65.00000000000000000 ) ) ;
#1957 = APPLICATION_CONTEXT ( 'automotive_design' ) ;
#1958 = AXIS2_PLACEMENT_3D ( 'NONE', #1880, #406, #1383 ) ;
#1959 = CARTESIAN_POINT ( 'NONE',  ( 0.000000000000000000, 0.000000000000000000, -10.00000000000000000 ) ) ;
#1960 = DIRECTION ( 'NONE',  ( -0.000000000000000000, -0.000000000000000000, 1.000000000000000000 ) ) ;
#1961 = ORIENTED_EDGE ( 'NONE', *, *, #1055, .F. ) ;
#1962 = AXIS2_PLACEMENT_3D ( 'NONE', #374, #583, #78 ) ;
#1963 = DIRECTION ( 'NONE',  ( -1.000000000000000000, 0.000000000000000000, 0.000000000000000000 ) ) ;
#1964 = EDGE_CURVE ( 'NONE', #454, #1529, #970, .T. ) ;
#1965 = CARTESIAN_POINT ( 'NONE',  ( -20.00000000000000000, 0.000000000000000000, -13.50000000000000355 ) ) ;
#1966 = DIRECTION ( 'NONE',  ( 0.000000000000000000, 0.000000000000000000, 1.000000000000000000 ) ) ;
#1967 = AXIS2_PLACEMENT_3D ( 'NONE', #798, #1125, #1411 ) ;
#1968 = FILL_AREA_STYLE_COLOUR ( '', #1780 ) ;
#1969 = CIRCLE ( 'NONE', #90, 22.50000000000000355 ) ;
#1970 = CARTESIAN_POINT ( 'NONE',  ( -9.000000000000000000, 1.102182119232617714E-15, 0.000000000000000000 ) ) ;
#1971 = DIRECTION ( 'NONE',  ( 1.000000000000000000, 0.000000000000000000, 0.000000000000000000 ) ) ;
#1972 = ORIENTED_EDGE ( 'NONE', *, *, #153, .F. ) ;
#1973 = CARTESIAN_POINT ( 'NONE',  ( 0.7500000000000000000, 0.000000000000000000, -35.00000000000000000 ) ) ;
#1974 = DIRECTION ( 'NONE',  ( 0.000000000000000000, 0.000000000000000000, 1.000000000000000000 ) ) ;
#1975 = DIRECTION ( 'NONE',  ( 1.224646799147353207E-16, 1.000000000000000000, -0.000000000000000000 ) ) ;
#1976 = VERTEX_POINT ( 'NONE', #89 ) ;
#1977 = EDGE_CURVE ( 'NONE', #1843, #869, #391, .T. ) ;
#1978 = DIRECTION ( 'NONE',  ( 0.000000000000000000, 0.000000000000000000, 1.000000000000000000 ) ) ;
#1979 = DIRECTION ( 'NONE',  ( 0.000000000000000000, 0.000000000000000000, 1.000000000000000000 ) ) ;
#1980 = CARTESIAN_POINT ( 'NONE',  ( 0.05660594541340931152, -0.6888300226283124994, -29.95200050150135951 ) ) ;
#1981 = DIRECTION ( 'NONE',  ( 1.000000000000000000, 0.000000000000000000, 0.000000000000000000 ) ) ;
#1982 = FACE_BOUND ( 'NONE', #774, .T. ) ;
#1983 = CIRCLE ( 'NONE', #1845, 22.50000000000000355 ) ;
#1984 = SURFACE_STYLE_USAGE ( .BOTH. , #184 ) ;
#1985 = CIRCLE ( 'NONE', #304, 1.999999999999991340 ) ;
#1986 = TOROIDAL_SURFACE ( 'NONE', #1068, 16.50000000000000355, 1.000000000000000000 ) ;
#1987 = ORIENTED_EDGE ( 'NONE', *, *, #1004, .T. ) ;
#1988 = CARTESIAN_POINT ( 'NONE',  ( 1.405659645818504222, -0.3784462536710890279, -29.78788351623859754 ) ) ;
#1989 = CARTESIAN_POINT ( 'NONE',  ( -20.00000000000000000, 0.000000000000000000, -9.999999999999998224 ) ) ;
#1990 = DIRECTION ( 'NONE',  ( 1.000000000000000000, 0.000000000000000000, 0.000000000000000000 ) ) ;
#1991 = EDGE_CURVE ( 'NONE', #1366, #632, #210, .T. ) ;
#1992 = DIRECTION ( 'NONE',  ( -0.000000000000000000, -0.000000000000000000, -1.000000000000000000 ) ) ;
#1993 = DIRECTION ( 'NONE',  ( -0.000000000000000000, -0.000000000000000000, 1.000000000000000000 ) ) ;
#1994 = CARTESIAN_POINT ( 'NONE',  ( -0.2404524975904763495, 0.1054162136396905175, -29.99466498356880351 ) ) ;
#1995 = ORIENTED_EDGE ( 'NONE', *, *, #539, .T. ) ;
#1996 = CARTESIAN_POINT ( 'NONE',  ( 18.25000000000000711, 0.000000000000000000, -60.00000000000000711 ) ) ;
#1997 = DIRECTION ( 'NONE',  ( 0.000000000000000000, 0.000000000000000000, 1.000000000000000000 ) ) ;
#1998 = CARTESIAN_POINT ( 'NONE',  ( 0.8199158526288898852, 0.9547276596765987833, -29.84068217539035217 ) ) ;
#1999 = AXIS2_PLACEMENT_3D ( 'NONE', #1879, #250, #912 ) ;
#2000 = DIRECTION ( 'NONE',  ( 1.000000000000000000, 0.000000000000000000, 0.000000000000000000 ) ) ;
#2001 = FACE_OUTER_BOUND ( 'NONE', #1619, .T. ) ;
#2002 = DIRECTION ( 'NONE',  ( -0.000000000000000000, -0.000000000000000000, -1.000000000000000000 ) ) ;
#2003 = ADVANCED_FACE ( 'NONE', ( #1862 ), #1616, .T. ) ;
#2004 = CARTESIAN_POINT ( 'NONE',  ( 0.2320771820130598240, -0.5424536428197961335, -30.19960052657643246 ) ) ;
#2005 = EDGE_LOOP ( 'NONE', ( #1727, #1212, #1688, #1527 ) ) ;
#2006 = CARTESIAN_POINT ( 'NONE',  ( -18.00000000000001421, 0.000000000000000000, -13.50000000000000355 ) ) ;
#2007 = CARTESIAN_POINT ( 'NONE',  ( 0.7500000000000000000, 0.000000000000000000, -28.00000000000000355 ) ) ;
#2008 = ORIENTED_EDGE ( 'NONE', *, *, #720, .F. ) ;
#2009 = DIRECTION ( 'NONE',  ( -0.000000000000000000, -0.000000000000000000, -1.000000000000000000 ) ) ;
#2010 = CARTESIAN_POINT ( 'NONE',  ( 1.340790829311494514, 0.4728594966994196791, -29.98183004044872035 ) ) ;
#2011 = DIRECTION ( 'NONE',  ( -1.000000000000000000, 0.000000000000000000, 0.000000000000000000 ) ) ;
#2012 = DIRECTION ( 'NONE',  ( -1.000000000000000000, 0.000000000000000000, 0.000000000000000000 ) ) ;
#2013 = DIRECTION ( 'NONE',  ( 1.000000000000000000, 0.000000000000000000, 0.000000000000000000 ) ) ;
#2014 = EDGE_LOOP ( 'NONE', ( #930, #1623, #2104 ) ) ;
#2015 = EDGE_CURVE ( 'NONE', #393, #562, #1042, .T. ) ;
#2016 = FACE_OUTER_BOUND ( 'NONE', #1751, .T. ) ;
#2017 = EDGE_LOOP ( 'NONE', ( #1871, #767 ) ) ;
#2018 = CARTESIAN_POINT ( 'NONE',  ( 0.000000000000000000, 0.000000000000000000, -19.00000000000000000 ) ) ;
#2019 = CARTESIAN_POINT ( 'NONE',  ( -16.75000000000000355, 2.143131898507868643E-15, -75.00000000000000000 ) ) ;
#2020 = AXIS2_PLACEMENT_3D ( 'NONE', #472, #1760, #292 ) ;
#2021 = ORIENTED_EDGE ( 'NONE', *, *, #354, .F. ) ;
#2022 = CARTESIAN_POINT ( 'NONE',  ( -16.75000000000000355, 2.143131898507868643E-15, -75.00000000000000000 ) ) ;
#2023 = CYLINDRICAL_SURFACE ( 'NONE', #214, 10.75000000000000000 ) ;
#2024 = EDGE_CURVE ( 'NONE', #1666, #669, #571, .T. ) ;
#2025 = CARTESIAN_POINT ( 'NONE',  ( 0.7500000000000000000, 0.000000000000000000, -21.00000000000000000 ) ) ;
#2026 = DIRECTION ( 'NONE',  ( -1.000000000000000000, 0.000000000000000000, 0.000000000000000000 ) ) ;
#2027 = EDGE_LOOP ( 'NONE', ( #991, #69, #1346, #1381 ) ) ;
#2028 = ORIENTED_EDGE ( 'NONE', *, *, #123, .T. ) ;
#2029 = CARTESIAN_POINT ( 'NONE',  ( -21.75000000000000355, 2.755455298081545172E-15, -65.00000000000000000 ) ) ;
#2030 = CARTESIAN_POINT ( 'NONE',  ( 1.175021358869466903, 0.8427368165999857830, -29.78799220421083405 ) ) ;
#2031 = EDGE_CURVE ( 'NONE', #473, #939, #1785, .T. ) ;
#2032 = DIRECTION ( 'NONE',  ( -0.8571673007021111124, 1.049727191138617217E-16, 0.5150380749100562650 ) ) ;
#2033 = AXIS2_PLACEMENT_3D ( 'NONE', #1016, #1006, #1302 ) ;
#2034 = ORIENTED_EDGE ( 'NONE', *, *, #1763, .T. ) ;
#2035 = DIRECTION ( 'NONE',  ( -0.000000000000000000, -0.000000000000000000, -1.000000000000000000 ) ) ;
#2036 = AXIS2_PLACEMENT_3D ( 'NONE', #644, #165, #959 ) ;
#2037 = VECTOR ( 'NONE', #1832, 1000.000000000000000 ) ;
#2038 = CARTESIAN_POINT ( 'NONE',  ( 7.500000000000000000, 0.000000000000000000, -29.50000000000000000 ) ) ;
#2039 = CARTESIAN_POINT ( 'NONE',  ( 1.636366129537656589, 0.2692489525752851942, -29.71864037253458335 ) ) ;
#2040 = ORIENTED_EDGE ( 'NONE', *, *, #1833, .F. ) ;
#2041 = LINE ( 'NONE', #1067, #1589 ) ;
#2042 = ORIENTED_EDGE ( 'NONE', *, *, #111, .T. ) ;
#2043 = DIRECTION ( 'NONE',  ( -0.000000000000000000, -0.000000000000000000, 1.000000000000000000 ) ) ;
#2044 = CARTESIAN_POINT ( 'NONE',  ( 5.500000000000000888, 5.817072295949928412E-16, -35.00000000000000000 ) ) ;
#2045 = DIRECTION ( 'NONE',  ( 1.000000000000000000, 0.000000000000000000, -0.000000000000000000 ) ) ;
#2046 = ORIENTED_EDGE ( 'NONE', *, *, #539, .F. ) ;
#2047 = AXIS2_PLACEMENT_3D ( 'NONE', #1627, #351, #838 ) ;
#2048 = CARTESIAN_POINT ( 'NONE',  ( 0.7500000000000000000, 0.000000000000000000, -58.00000000000000000 ) ) ;
#2049 = ADVANCED_FACE ( 'NONE', ( #1194 ), #2023, .T. ) ;
#2050 = CARTESIAN_POINT ( 'NONE',  ( 0.000000000000000000, 0.000000000000000000, -10.00000000000000000 ) ) ;
#2051 = AXIS2_PLACEMENT_3D ( 'NONE', #1836, #1039, #2011 ) ;
#2052 = CARTESIAN_POINT ( 'NONE',  ( 0.7500000000000000000, 0.000000000000000000, -60.00000000000000711 ) ) ;
#2053 = ORIENTED_EDGE ( 'NONE', *, *, #1422, .F. ) ;
#2054 = FACE_OUTER_BOUND ( 'NONE', #614, .T. ) ;
#2055 = ORIENTED_EDGE ( 'NONE', *, *, #550, .T. ) ;
#2056 = FACE_OUTER_BOUND ( 'NONE', #816, .T. ) ;
#2057 = PLANE ( 'NONE',  #341 ) ;
#2058 = ADVANCED_FACE ( 'NONE', ( #411 ), #1562, .T. ) ;
#2059 = ORIENTED_EDGE ( 'NONE', *, *, #1081, .T. ) ;
#2060 = DIRECTION ( 'NONE',  ( 0.000000000000000000, 0.000000000000000000, 1.000000000000000000 ) ) ;
#2061 = EDGE_CURVE ( 'NONE', #1754, #1569, #424, .T. ) ;
#2062 = EDGE_CURVE ( 'NONE', #1278, #1919, #1309, .T. ) ;
#2063 = CARTESIAN_POINT ( 'NONE',  ( 0.7499999999999997780, 0.000000000000000000, -61.00000000000000000 ) ) ;
#2064 = ORIENTED_EDGE ( 'NONE', *, *, #997, .F. ) ;
#2065 = EDGE_LOOP ( 'NONE', ( #1373, #755 ) ) ;
#2066 = DIRECTION ( 'NONE',  ( 0.000000000000000000, 0.000000000000000000, -1.000000000000000000 ) ) ;
#2067 = CARTESIAN_POINT ( 'NONE',  ( 0.7499999999999997780, 0.000000000000000000, -61.00000000000000000 ) ) ;
#2068 = ORIENTED_EDGE ( 'NONE', *, *, #1449, .F. ) ;
#2069 = AXIS2_PLACEMENT_3D ( 'NONE', #534, #1054, #1873 ) ;
#2070 = AXIS2_PLACEMENT_3D ( 'NONE', #1591, #617, #1427 ) ;
#2071 = CARTESIAN_POINT ( 'NONE',  ( 9.000000000000000000, 0.000000000000000000, -10.00000000000000000 ) ) ;
#2072 = AXIS2_PLACEMENT_3D ( 'NONE', #1012, #1347, #515 ) ;
#2073 = EDGE_LOOP ( 'NONE', ( #1409, #130, #656, #1517 ) ) ;
#2074 = EDGE_CURVE ( 'NONE', #1391, #555, #120, .T. ) ;
#2075 = ORIENTED_EDGE ( 'NONE', *, *, #57, .F. ) ;
#2076 = CARTESIAN_POINT ( 'NONE',  ( 0.8627021792348761320, -0.7478532772205859214, -30.07690464530946883 ) ) ;
#2077 = CARTESIAN_POINT ( 'NONE',  ( 0.7500000000000000000, 0.000000000000000000, -26.37867965644035451 ) ) ;
#2078 = ORIENTED_EDGE ( 'NONE', *, *, #550, .F. ) ;
#2079 = ORIENTED_EDGE ( 'NONE', *, *, #1291, .T. ) ;
#2080 = DIRECTION ( 'NONE',  ( 1.000000000000000000, 0.000000000000000000, 0.000000000000000000 ) ) ;
#2081 = ADVANCED_FACE ( 'NONE', ( #256, #101 ), #1550, .F. ) ;
#2082 = VERTEX_POINT ( 'NONE', #557 ) ;
#2083 = CARTESIAN_POINT ( 'NONE',  ( 12.50000000000000000, 0.000000000000000000, -20.00000000000000000 ) ) ;
#2084 = FACE_BOUND ( 'NONE', #264, .T. ) ;
#2085 = ORIENTED_EDGE ( 'NONE', *, *, #1055, .T. ) ;
#2086 = CIRCLE ( 'NONE', #1161, 9.000000000000000000 ) ;
#2087 = AXIS2_PLACEMENT_3D ( 'NONE', #543, #85, #1835 ) ;
#2088 = ORIENTED_EDGE ( 'NONE', *, *, #276, .F. ) ;
#2089 = DIRECTION ( 'NONE',  ( -0.000000000000000000, -0.000000000000000000, -1.000000000000000000 ) ) ;
#2090 = ORIENTED_EDGE ( 'NONE', *, *, #1657, .F. ) ;
#2091 = DIRECTION ( 'NONE',  ( 1.000000000000000000, 0.000000000000000000, 0.000000000000000000 ) ) ;
#2092 = FACE_OUTER_BOUND ( 'NONE', #616, .T. ) ;
#2093 = TOROIDAL_SURFACE ( 'NONE', #963, 24.00000000000000000, 1.000000000000000000 ) ;
#2094 = VERTEX_POINT ( 'NONE', #1353 ) ;
#2095 = EDGE_CURVE ( 'NONE', #939, #473, #942, .T. ) ;
#2096 = CARTESIAN_POINT ( 'NONE',  ( -20.00000000000000000, 0.000000000000000000, -9.999999999999998224 ) ) ;
#2097 = AXIS2_PLACEMENT_3D ( 'NONE', #1840, #35, #684 ) ;
#2098 = DIRECTION ( 'NONE',  ( -1.224646799147353207E-16, 1.000000000000000000, 0.000000000000000000 ) ) ;
#2099 = ORIENTED_EDGE ( 'NONE', *, *, #1541, .F. ) ;
#2100 = DIRECTION ( 'NONE',  ( -0.000000000000000000, -0.000000000000000000, -1.000000000000000000 ) ) ;
#2101 = CARTESIAN_POINT ( 'NONE',  ( -9.868022242660984489, 0.000000000000000000, -54.56007414220329110 ) ) ;
#2102 = EDGE_LOOP ( 'NONE', ( #81, #1533, #2028, #1417 ) ) ;
#2103 = ADVANCED_FACE ( 'NONE', ( #1041 ), #224, .F. ) ;
#2104 = ORIENTED_EDGE ( 'NONE', *, *, #1676, .T. ) ;
#2105 = CARTESIAN_POINT ( 'NONE',  ( 23.25000000000000355, 0.000000000000000000, -61.00000000000000000 ) ) ;
#2106 = ORIENTED_EDGE ( 'NONE', *, *, #1728, .F. ) ;
#2107 = CARTESIAN_POINT ( 'NONE',  ( 0.000000000000000000, 0.000000000000000000, -9.000000000000001776 ) ) ;
#2108 = FACE_OUTER_BOUND ( 'NONE', #750, .T. ) ;
ENDSEC;
END-ISO-10303-21;
